# Supplementary material for: Crystal structure and Hirshfeld surface analysis of (E)-4-{[2,2-di­chloro-1-(4-meth­oxy­phen­yl)ethen­yl]diazen­yl}benzo­nitrile
Source: Acta Crystallogr E Crystallogr Commun. 2019 Jul 16;75(Pt 8):1190–4. doi: 10.1107/S2056989019009642 (PMC6690439; doi:10.1107/S2056989019009642)
Supplement: Supplementary file 1 [file e-75-01190-sup1.cif]

##############################################################################
#                                                                            #
# This CIF contains the data in a paper accepted for publication in          #
# Acta Crystallographica Section E. It conforms to the requirements of       #
# Notes for Authors for Acta Crystallographica Section E, and has been       #
# peer reviewed under the auspices of the IUCr Commission on Journals.       #
#                                                                            #
# Full details of the Crystallographic Information File format               #
# are given in the paper "The Crystallographic Information File (CIF):       #
# a New Standard Archive File for Crystallography" by S. R. Hall, F. H.      #
# Allen and I. D. Brown [Acta Cryst. (1991), A47, 655-685].                  #
#                                                                            #
# The current version of the core CIF dictionary is obtainable from          #
# ftp://ftp.iucr.org/pub/cif_core.dic.                                       #
#                                                                            #
# Software is freely available for graphical display of the structure(s)     #
# in this CIF. For information consult the CIF software page                 #
# http://www.iucr.org/resources/cif/software.                                #
#                                                                            #
# This file may be used for bona fide research purposes within the           #
# scientific community so long as proper attribution is given to the journal # 
# article from which it was obtained.                                        #
#                                                                            #
##############################################################################
data_I
_audit_creation_method     'SHELXL-2018/1'
_journal_date_recd_electronic     2019-05-27
_journal_date_accepted     2019-07-05
_journal_name_full     'Acta Crystallographica, Section E'
_journal_year     2019
_journal_volume     75
_journal_issue      8
_journal_page_first     1190
_journal_page_last     1194
_journal_paper_category     GO
_journal_paper_doi     10.1107/S2056989019009642
_journal_coeditor_code     LH5909
_publ_contact_author_name     'Flavien A. A. Toze'
_publ_contact_author_address
;
Department of Chemistry,
Faculty of Sciences,
University of Douala,
PO Box 24157, Douala,
Republic of Cameroon
;
_publ_contact_author_email     'toflavien@yahoo.fr'
_publ_contact_author_fax     ?
_publ_contact_author_phone     ?
_publ_section_title
;
Crystal structure and Hirshfeld surface analysis of
(<i>E</i>)-4-{[2,2-dichloro-1-(4-methoxyphenyl)ethenyl]diazenyl}benzonitrile
;
loop_
    _publ_author_name
    _publ_author_address
    'Akkurt, Mehmet'
;
Department of Physics,
Faculty of Sciences,
Erciyes University,
38039 Kayseri,
Turkey
;
    'Namiq Q. Shikhaliyev'
;
Organic Chemistry Department,
Baku State University,
Z. Xalilov str. 23, Az
1148 Baku, Azerbaijan
;
    'Ulviyya F. Askerova'
;
Organic Chemistry Department,
Baku State University,
Z. Xalilov str. 23, Az
1148 Baku, Azerbaijan
;
    'Sevinc H. Mukhtarova'
;
Organic Chemistry Department,
Baku State University,
Z. Xalilov str. 23, Az
1148 Baku, Azerbaijan
;
    'Gunay Z. Mammadova'
;
Organic Chemistry Department,
Baku State University,
Z. Xalilov str. 23, Az
1148 Baku, Azerbaijan
;
    'Flavien A. A. Toze'
;
Department of Chemistry,
Faculty of Sciences,
University of Douala,
PO Box 24157, Douala,
Republic of Cameroon
;
_publ_section_synopsis
;
In the crystal structure, the molecules are linked into  layers parallel to the
(020) plane by C---H...O contacts and face-to-face \p--\p stacking
interactions between symmetry-related aromatic rings along the <i>a-</i>axis
direction.
;
_chemical_name_systematic
;
(<i>E</i>)-4-{[2,2-Dichloro-1-(4-methoxyphenyl)ethenyl]diazenyl}benzonitrile
;
_chemical_name_common     ?
_chemical_formula_moiety     'C16 H11 Cl2 N3 O'
_chemical_formula_sum     'C16 H11 Cl2 N3 O'
_chemical_formula_iupac     'C16 H11 Cl2 N3 O'
_chemical_formula_weight     332.18
_chemical_melting_point     ?
_space_group_crystal_system     monoclinic
_space_group_name_H-M_alt     'P 21/c'
_space_group_name_Hall     '-P 2ybc'
loop_
    _space_group_symop_operation_xyz
    'x, y, z'
    '-x, y+1/2, -z+1/2'
    '-x, -y, -z'
    'x, -y-1/2, z-1/2'
_cell_length_a     3.9117(8)
_cell_length_b     25.109(5)
_cell_length_c     14.968(3)
_cell_angle_alpha     90
_cell_angle_beta     97.07(3)
_cell_angle_gamma     90
_cell_volume     1459.0(5)
_cell_formula_units_Z     4
_cell_measurement_reflns_used     600
_cell_measurement_theta_min     1.8
_cell_measurement_theta_max     30.0
_cell_measurement_temperature     100(2)
_exptl_crystal_description     needle
_exptl_crystal_colour     orange
_exptl_crystal_size_max     0.250
_exptl_crystal_size_mid     0.050
_exptl_crystal_size_min     0.030
_exptl_crystal_density_diffrn     1.512
_exptl_crystal_density_meas     ?
_exptl_crystal_density_method     ?
_exptl_crystal_F_000     680
_exptl_absorpt_coefficient_mu     0.633
_exptl_absorpt_correction_type     multi-scan
_exptl_absorpt_process_details
;
(Scala; Evans, 2006)
;
_exptl_absorpt_correction_T_min     0.850
_exptl_absorpt_correction_T_max     0.975
_diffrn_ambient_temperature     100(2)
_diffrn_source     ?
_diffrn_radiation_type     synchrotron
_diffrn_radiation_wavelength     0.80246
_diffrn_measurement_device_type     'Rayonix SX165 CCD'
_diffrn_measurement_method     '/f scan'
_diffrn_detector_area_resol_mean     ?
_diffrn_reflns_number     22750
_diffrn_reflns_av_R_equivalents     0.0678
_diffrn_reflns_av_unetI/netI     0.0438
_diffrn_reflns_theta_min     1.798
_diffrn_reflns_theta_max     30.862
_diffrn_reflns_theta_full     28.782
_diffrn_measured_fraction_theta_max     0.993
_diffrn_measured_fraction_theta_full     0.995
_diffrn_reflns_limit_h_min     -4
_diffrn_reflns_limit_h_max     4
_diffrn_reflns_limit_k_min     -32
_diffrn_reflns_limit_k_max     32
_diffrn_reflns_limit_l_min     -19
_diffrn_reflns_limit_l_max     19
_refine_special_details     ?
_reflns_number_total     3144
_reflns_number_gt     2978
_reflns_threshold_expression     'I > 2\s(I)'
_refine_ls_structure_factor_coef     Fsqd
_refine_ls_matrix_type     full
_refine_ls_R_factor_all     0.0476
_refine_ls_R_factor_gt     0.0454
_refine_ls_wR_factor_gt     0.1206
_refine_ls_wR_factor_ref     0.1230
_refine_ls_goodness_of_fit_ref     1.071
_refine_ls_restrained_S_all     1.071
_refine_ls_number_reflns     3144
_refine_ls_number_parameters     201
_refine_ls_number_restraints     0
_refine_ls_hydrogen_treatment     constr
_refine_ls_weighting_scheme     calc
_refine_ls_weighting_details
              'w=1/[\s^2^(Fo^2^)+(0.0660P)^2^+0.9448P] where P=(Fo^2^+2Fc^2^)/3'
_atom_sites_solution_hydrogens     geom
_atom_sites_solution_primary     ?
_atom_sites_solution_secondary     ?
_refine_ls_shift/su_max     0.001
_refine_ls_shift/su_mean     0.000
_refine_diff_density_max     0.301
_refine_diff_density_min     -0.458
_refine_ls_extinction_method
;
SHELXL2018 (Sheldrick, 2015)
;
_refine_ls_extinction_coef     0.049(5)
_refine_ls_extinction_expression
                                  'Fc^*^=kFc[1+0.001xFc^2^\l^3^/sin(2\q)]^-1/4^'
loop_
    _atom_type_symbol
    _atom_type_description
    _atom_type_scat_dispersion_real
    _atom_type_scat_dispersion_imag
    _atom_type_scat_source
    'C' 'C' 0.0050 0.0020
                         'International Tables Vol C Tables 4.2.6.8 and 6.1.1.4'
    'H' 'H' 0.0000 0.0000
                         'International Tables Vol C Tables 4.2.6.8 and 6.1.1.4'
    'N' 'N' 0.0090 0.0040
                         'International Tables Vol C Tables 4.2.6.8 and 6.1.1.4'
    'O' 'O' 0.0150 0.0080
                         'International Tables Vol C Tables 4.2.6.8 and 6.1.1.4'
    'Cl' 'Cl' 0.1780 0.2030
                         'International Tables Vol C Tables 4.2.6.8 and 6.1.1.4'
_computing_data_collection
;
<i>Marccd</i> (Doyle, 2011)
;
_computing_cell_refinement
;
<i>iMosflm</i> (Battye <i>et al.</i>,  2011)
;
_computing_data_reduction
;
<i>iMosflm</i> (Battye <i>et al.</i>,  2011)
;
_computing_structure_solution
;
SHELXLS97 (Sheldrick, 2008)
;
_computing_structure_refinement
;
SHELXL2016 (Sheldrick, 2015)
;
_computing_molecular_graphics
;
ORTEP-3 for Windows (Farrugia, 2012) and PLATON (Spek, 2009)
;
_computing_publication_material
;
PLATON (Spek, 2009)
;
loop_
    _atom_site_type_symbol
    _atom_site_label
    _atom_site_fract_x
    _atom_site_fract_y
    _atom_site_fract_z
    _atom_site_U_iso_or_equiv
    _atom_site_adp_type
    _atom_site_calc_flag
    _atom_site_occupancy
    _atom_site_disorder_assembly
    _atom_site_disorder_group
    C C1 0.4566(5) 0.66476(7) 0.67302(12) 0.0215(4) Uani d 1 . .
    H H1 0.463381 0.687885 0.723440 0.026 Uiso calc 1 . .
    C C2 0.3294(5) 0.61359(7) 0.67752(13) 0.0221(4) Uani d 1 . .
    H H2 0.244963 0.601450 0.730780 0.026 Uiso calc 1 . .
    C C3 0.3261(5) 0.57981(7) 0.60312(13) 0.0215(4) Uani d 1 . .
    C C4 0.4409(5) 0.59720(7) 0.52351(12) 0.0228(4) Uani d 1 . .
    H H4 0.436434 0.574023 0.473208 0.027 Uiso calc 1 . .
    C C5 0.5621(5) 0.64912(7) 0.51906(12) 0.0214(4) Uani d 1 . .
    H H5 0.636172 0.661965 0.464913 0.026 Uiso calc 1 . .
    C C6 0.5748(5) 0.68213(7) 0.59378(12) 0.0197(4) Uani d 1 . .
    C C7 0.9517(5) 0.80678(7) 0.65882(12) 0.0199(4) Uani d 1 . .
    C C8 1.0851(5) 0.82299(7) 0.74254(13) 0.0218(4) Uani d 1 . .
    C C9 0.9344(5) 0.84019(7) 0.57700(12) 0.0199(4) Uani d 1 . .
    C C10 1.0545(5) 0.82125(7) 0.49838(13) 0.0210(4) Uani d 1 . .
    H H10 1.155098 0.786823 0.498109 0.025 Uiso calc 1 . .
    C C11 1.0283(5) 0.85197(7) 0.42152(12) 0.0213(4) Uani d 1 . .
    H H11 1.108147 0.838403 0.368576 0.026 Uiso calc 1 . .
    C C12 0.8849(5) 0.90295(7) 0.42105(12) 0.0198(4) Uani d 1 . .
    C C13 0.7626(5) 0.92238(7) 0.49813(13) 0.0208(4) Uani d 1 . .
    H H13 0.662374 0.956840 0.498230 0.025 Uiso calc 1 . .
    C C14 0.7886(5) 0.89082(7) 0.57518(13) 0.0210(4) Uani d 1 . .
    H H14 0.704725 0.904154 0.627752 0.025 Uiso calc 1 . .
    C C15 0.1992(5) 0.52632(8) 0.61044(13) 0.0249(4) Uani d 1 . .
    C C16 0.7123(5) 0.98149(7) 0.33590(13) 0.0246(4) Uani d 1 . .
    H H16A 0.731494 0.997143 0.276745 0.037 Uiso calc 1 . .
    H H16B 0.823240 1.005003 0.383095 0.037 Uiso calc 1 . .
    H H16C 0.468596 0.977180 0.343527 0.037 Uiso calc 1 . .
    N N1 0.7074(4) 0.73473(6) 0.58427(10) 0.0207(3) Uani d 1 . .
    N N2 0.8218(4) 0.75417(6) 0.65946(10) 0.0212(3) Uani d 1 . .
    N N3 0.1007(5) 0.48385(7) 0.61986(13) 0.0345(4) Uani d 1 . .
    O O1 0.8781(4) 0.93062(5) 0.34222(9) 0.0233(3) Uani d 1 . .
    Cl Cl1 1.07739(13) 0.78390(2) 0.83659(3) 0.02703(18) Uani d 1 . .
    Cl Cl2 1.27416(13) 0.88356(2) 0.76669(3) 0.02496(18) Uani d 1 . .
loop_
    _atom_site_aniso_label
    _atom_site_aniso_U_11
    _atom_site_aniso_U_22
    _atom_site_aniso_U_33
    _atom_site_aniso_U_12
    _atom_site_aniso_U_13
    _atom_site_aniso_U_23
    C1 0.0237(9) 0.0195(9) 0.0207(9) 0.0005(7) -0.0001(7) 0.0001(7)
    C2 0.0246(9) 0.0192(9) 0.0220(9) 0.0002(7) 0.0009(7) 0.0028(7)
    C3 0.0234(9) 0.0166(8) 0.0234(9) -0.0005(7) -0.0012(7) 0.0016(7)
    C4 0.0285(10) 0.0197(9) 0.0193(9) -0.0018(7) -0.0009(7) -0.0006(7)
    C5 0.0242(9) 0.0195(8) 0.0193(8) -0.0005(7) -0.0021(7) 0.0024(7)
    C6 0.0207(9) 0.0154(8) 0.0218(9) 0.0007(7) -0.0020(7) 0.0027(6)
    C7 0.0223(9) 0.0159(8) 0.0211(9) 0.0008(7) 0.0016(7) -0.0007(6)
    C8 0.0257(9) 0.0173(8) 0.0223(9) 0.0005(7) 0.0025(7) -0.0010(7)
    C9 0.0215(9) 0.0167(8) 0.0207(9) -0.0021(7) -0.0003(7) -0.0006(6)
    C10 0.0244(9) 0.0159(8) 0.0221(9) 0.0002(7) 0.0000(7) -0.0026(7)
    C11 0.0244(9) 0.0181(8) 0.0211(9) -0.0005(7) 0.0016(7) -0.0021(7)
    C12 0.0221(9) 0.0186(8) 0.0179(8) -0.0029(7) -0.0007(7) 0.0012(6)
    C13 0.0237(9) 0.0150(8) 0.0231(9) -0.0004(7) 0.0006(7) -0.0003(7)
    C14 0.0247(9) 0.0178(8) 0.0201(9) -0.0004(7) 0.0017(7) -0.0018(6)
    C15 0.0294(10) 0.0231(10) 0.0217(9) -0.0028(8) 0.0011(7) -0.0002(7)
    C16 0.0290(10) 0.0182(9) 0.0254(10) 0.0013(7) -0.0015(7) 0.0030(7)
    N1 0.0225(8) 0.0161(7) 0.0227(8) 0.0004(6) -0.0004(6) 0.0013(6)
    N2 0.0251(8) 0.0164(7) 0.0212(8) -0.0003(6) -0.0007(6) -0.0006(6)
    N3 0.0490(12) 0.0242(9) 0.0304(9) -0.0092(8) 0.0046(8) -0.0008(7)
    O1 0.0307(7) 0.0186(6) 0.0203(7) 0.0020(5) 0.0018(5) 0.0023(5)
    Cl1 0.0386(3) 0.0223(3) 0.0191(3) -0.00365(18) -0.00068(19) 0.00226(16)
    Cl2 0.0343(3) 0.0185(3) 0.0213(3) -0.00454(17) 0.00074(18) -0.00278(15)
_geom_special_details
;
 All esds (except the esd in the dihedral angle between two l.s. planes)
 are estimated using the full covariance matrix.  The cell esds are taken
 into account individually in the estimation of esds in distances, angles
 and torsion angles; correlations between esds in cell parameters are only
 used when they are defined by crystal symmetry.  An approximate (isotropic)
 treatment of cell esds is used for estimating esds involving l.s. planes.
;
loop_
    _geom_bond_atom_site_label_1
    _geom_bond_atom_site_label_2
    _geom_bond_site_symmetry_2
    _geom_bond_distance
    _geom_bond_publ_flag
    C1 C2 . 1.382(3) ?
    C1 C6 . 1.395(3) ?
    C1 H1 . 0.9500 ?
    C2 C3 . 1.399(3) ?
    C2 H2 . 0.9500 ?
    C3 C4 . 1.394(3) ?
    C3 C15 . 1.441(3) ?
    C4 C5 . 1.392(3) ?
    C4 H4 . 0.9500 ?
    C5 C6 . 1.388(3) ?
    C5 H5 . 0.9500 ?
    C6 N1 . 1.433(2) ?
    C7 C8 . 1.359(3) ?
    C7 N2 . 1.416(2) ?
    C7 C9 . 1.479(2) ?
    C8 Cl2 . 1.7103(19) ?
    C8 Cl1 . 1.7196(19) ?
    C9 C14 . 1.392(2) ?
    C9 C10 . 1.403(3) ?
    C10 C11 . 1.378(3) ?
    C10 H10 . 0.9500 ?
    C11 C12 . 1.397(3) ?
    C11 H11 . 0.9500 ?
    C12 O1 . 1.367(2) ?
    C12 C13 . 1.391(3) ?
    C13 C14 . 1.393(3) ?
    C13 H13 . 0.9500 ?
    C14 H14 . 0.9500 ?
    C15 N3 . 1.149(3) ?
    C16 O1 . 1.430(2) ?
    C16 H16A . 0.9800 ?
    C16 H16B . 0.9800 ?
    C16 H16C . 0.9800 ?
    N1 N2 . 1.257(2) ?
loop_
    _geom_angle_atom_site_label_1
    _geom_angle_atom_site_label_2
    _geom_angle_atom_site_label_3
    _geom_angle_site_symmetry_1
    _geom_angle_site_symmetry_3
    _geom_angle
    _geom_angle_publ_flag
    C2 C1 C6 . . 119.40(17) ?
    C2 C1 H1 . . 120.3 ?
    C6 C1 H1 . . 120.3 ?
    C1 C2 C3 . . 119.55(18) ?
    C1 C2 H2 . . 120.2 ?
    C3 C2 H2 . . 120.2 ?
    C4 C3 C2 . . 121.20(17) ?
    C4 C3 C15 . . 120.48(17) ?
    C2 C3 C15 . . 118.32(17) ?
    C5 C4 C3 . . 118.80(17) ?
    C5 C4 H4 . . 120.6 ?
    C3 C4 H4 . . 120.6 ?
    C6 C5 C4 . . 119.96(17) ?
    C6 C5 H5 . . 120.0 ?
    C4 C5 H5 . . 120.0 ?
    C5 C6 C1 . . 121.04(17) ?
    C5 C6 N1 . . 116.61(16) ?
    C1 C6 N1 . . 122.33(16) ?
    C8 C7 N2 . . 111.75(16) ?
    C8 C7 C9 . . 124.52(17) ?
    N2 C7 C9 . . 123.71(15) ?
    C7 C8 Cl2 . . 124.62(15) ?
    C7 C8 Cl1 . . 122.71(15) ?
    Cl2 C8 Cl1 . . 112.66(11) ?
    C14 C9 C10 . . 118.16(17) ?
    C14 C9 C7 . . 120.73(17) ?
    C10 C9 C7 . . 121.08(16) ?
    C11 C10 C9 . . 120.81(17) ?
    C11 C10 H10 . . 119.6 ?
    C9 C10 H10 . . 119.6 ?
    C10 C11 C12 . . 120.36(17) ?
    C10 C11 H11 . . 119.8 ?
    C12 C11 H11 . . 119.8 ?
    O1 C12 C13 . . 124.46(17) ?
    O1 C12 C11 . . 115.79(16) ?
    C13 C12 C11 . . 119.74(17) ?
    C12 C13 C14 . . 119.34(17) ?
    C12 C13 H13 . . 120.3 ?
    C14 C13 H13 . . 120.3 ?
    C9 C14 C13 . . 121.59(17) ?
    C9 C14 H14 . . 119.2 ?
    C13 C14 H14 . . 119.2 ?
    N3 C15 C3 . . 177.3(2) ?
    O1 C16 H16A . . 109.5 ?
    O1 C16 H16B . . 109.5 ?
    H16A C16 H16B . . 109.5 ?
    O1 C16 H16C . . 109.5 ?
    H16A C16 H16C . . 109.5 ?
    H16B C16 H16C . . 109.5 ?
    N2 N1 C6 . . 111.24(15) ?
    N1 N2 C7 . . 116.40(15) ?
    C12 O1 C16 . . 118.13(15) ?
loop_
    _geom_torsion_atom_site_label_1
    _geom_torsion_atom_site_label_2
    _geom_torsion_atom_site_label_3
    _geom_torsion_atom_site_label_4
    _geom_torsion_site_symmetry_1
    _geom_torsion_site_symmetry_2
    _geom_torsion_site_symmetry_3
    _geom_torsion_site_symmetry_4
    _geom_torsion
    _geom_torsion_publ_flag
    C6 C1 C2 C3 . . . . 0.9(3) ?
    C1 C2 C3 C4 . . . . -1.6(3) ?
    C1 C2 C3 C15 . . . . 178.65(18) ?
    C2 C3 C4 C5 . . . . 0.3(3) ?
    C15 C3 C4 C5 . . . . -179.91(18) ?
    C3 C4 C5 C6 . . . . 1.5(3) ?
    C4 C5 C6 C1 . . . . -2.2(3) ?
    C4 C5 C6 N1 . . . . 179.12(16) ?
    C2 C1 C6 C5 . . . . 0.9(3) ?
    C2 C1 C6 N1 . . . . 179.54(17) ?
    N2 C7 C8 Cl2 . . . . 178.27(14) ?
    C9 C7 C8 Cl2 . . . . -3.3(3) ?
    N2 C7 C8 Cl1 . . . . -2.2(2) ?
    C9 C7 C8 Cl1 . . . . 176.26(14) ?
    C8 C7 C9 C14 . . . . -52.1(3) ?
    N2 C7 C9 C14 . . . . 126.2(2) ?
    C8 C7 C9 C10 . . . . 129.9(2) ?
    N2 C7 C9 C10 . . . . -51.9(3) ?
    C14 C9 C10 C11 . . . . 0.0(3) ?
    C7 C9 C10 C11 . . . . 178.04(17) ?
    C9 C10 C11 C12 . . . . 0.8(3) ?
    C10 C11 C12 O1 . . . . 178.52(17) ?
    C10 C11 C12 C13 . . . . -1.1(3) ?
    O1 C12 C13 C14 . . . . -178.90(17) ?
    C11 C12 C13 C14 . . . . 0.7(3) ?
    C10 C9 C14 C13 . . . . -0.4(3) ?
    C7 C9 C14 C13 . . . . -178.47(17) ?
    C12 C13 C14 C9 . . . . 0.0(3) ?
    C5 C6 N1 N2 . . . . -156.50(17) ?
    C1 C6 N1 N2 . . . . 24.8(2) ?
    C6 N1 N2 C7 . . . . -178.37(15) ?
    C8 C7 N2 N1 . . . . -176.77(17) ?
    C9 C7 N2 N1 . . . . 4.8(3) ?
    C13 C12 O1 C16 . . . . -4.7(3) ?
    C11 C12 O1 C16 . . . . 175.67(16) ?
loop_
    _geom_hbond_atom_site_label_D
    _geom_hbond_atom_site_label_H
    _geom_hbond_atom_site_label_A
    _geom_hbond_site_symmetry_A
    _geom_hbond_distance_DH
    _geom_hbond_distance_HA
    _geom_hbond_distance_DA
    _geom_hbond_angle_DHA
    C2 H2 O1 4_476 0.95 2.47 3.391(2) 165
    C16 H16C O1 1_455 0.98 2.59 3.516(3) 158
_shelx_space_group_comment
;
The symmetry employed for this shelxl refinement is uniquely defined
by the following loop, which should always be used as a source of
symmetry information in preference to the above space-group names.
They are only intended as comments.
;
_shelx_estimated_absorpt_T_min     0.858
_shelx_estimated_absorpt_T_max     0.981
_shelx_hkl_file
;
  -4   0   1    2.02    1.62
  -4   0   1   -1.45    1.93
  -4   0   1   -0.73    4.64
   4   0  -1    1.20    2.10
   4   0  -1   -2.00    5.61
  -4   0   2   94.90   13.85
  -4   0   2  116.18   18.50
   4   0  -2   99.70   18.18
  -4   0   3   -0.29    2.98
  -4   0   3   13.59    6.03
   4   0  -3    6.48    4.96
  -4   0   4  605.57   81.83
   4   0  -4  610.90   81.70
  -4   0   5   -1.47    1.67
  -4   0   5    1.59    3.84
  -4   0   5    1.54    4.80
   4   0  -5   -4.15    3.72
  -4   0   6  150.61   17.02
  -4   0   6  120.78   16.88
  -4   0   6  159.32   22.47
  -4   0   7    6.09    2.41
  -4   0   7   -2.78    2.17
  -4   0   7    0.34    3.32
  -4   0   7   -2.62    3.42
  -4   0   8    7.86    4.04
  -4   0   8    7.21    3.91
  -4   0   8    6.53    4.38
  -4   0   9    0.15    2.77
  -4   0   9   -1.97    3.09
  -4   0  10   13.14    6.29
  -4   0  10   28.53    6.73
  -4   0  11   -1.73    3.57
  -4   0  11   -3.42    4.06
  -4   0  12   51.10   10.77
  -4   0  12   65.61   11.34
  -4   0  13    4.09    4.91
  -4   0  13    6.93    5.65
  -4   1   1  157.23   23.87
   4  -1  -1  158.91   23.75
   4   1  -1  146.27   17.33
   4   1  -1  160.22   23.83
  -4  -1   1  127.34   17.33
  -4  -1   1  129.97   16.99
  -4  -1   1  167.69   23.88
  -4   1   2  228.27   30.69
   4  -1  -2  216.30   30.81
   4   1  -2  208.84   30.48
  -4  -1   2  193.26   21.72
  -4  -1   2  155.38   21.01
  -4  -1   2  245.34   30.85
  -4   1   3   31.41    7.84
   4  -1  -3   16.56    7.48
   4   1  -3   19.60    7.11
  -4  -1   3   19.70    5.58
  -4  -1   3   11.96    5.34
  -4  -1   3   18.85    7.24
  -4   1   4   38.44    8.39
   4  -1  -4   22.29    8.13
   4   1  -4   20.95    7.65
  -4  -1   4   19.07    6.19
  -4  -1   4   26.33    8.46
  -4   1   5    3.59    3.73
   4  -1  -5    3.28    3.38
   4   1  -5    3.82    4.33
  -4  -1   5    3.43    2.59
  -4  -1   5    0.28    2.46
  -4  -1   5    1.62    4.33
  -4  -1   5   -4.11    5.13
  -4   1   6  117.45   19.44
  -4   1   6  103.86   20.01
  -4  -1   6  130.45   15.24
  -4  -1   6  121.25   15.05
  -4  -1   6  116.33   19.51
  -4  -1   6  106.31   20.09
  -4   1   7   24.24    7.38
  -4   1   7   31.95    8.72
  -4  -1   7   34.90    7.57
  -4  -1   7   32.10    7.40
  -4  -1   7   44.04    8.89
  -4  -1   7   43.89    8.73
  -4   1   8    1.36    3.45
  -4  -1   8    7.60    3.82
  -4  -1   8    8.03    3.57
  -4  -1   8    7.02    4.47
  -4  -1   8    4.52    4.29
  -4   1   9    6.71    5.41
  -4   1   9   12.50    5.32
  -4  -1   9   22.63    6.07
  -4  -1   9   20.15    5.72
  -4   1  10   10.09    5.94
  -4   1  10   19.06    6.48
  -4  -1  10   18.93    6.36
  -4  -1  10   23.47    6.44
  -4   1  11    1.61    4.46
  -4   1  11    3.93    5.22
  -4  -1  11   14.88    4.73
  -4  -1  11    2.97    4.97
  -4   1  12   35.67    8.81
  -4   1  12   41.46    9.15
  -4  -1  12   28.33    8.64
  -4  -1  12   38.57    9.25
  -4   1  13    9.47    5.02
  -4   1  13    1.45    5.72
  -4  -1  13    1.10    5.08
  -4  -1  13   10.94    5.78
  -4   2   1  292.50   38.74
   4  -2  -1  233.00   38.56
   4   2  -1  265.21   26.27
   4   2  -1  278.21   38.58
  -4  -2   1  265.83   26.27
  -4  -2   1  237.62   25.69
  -4  -2   1  296.38   38.84
  -4   2   2  143.63   21.83
   4  -2  -2  143.47   21.92
   4   2  -2  131.76   16.30
   4   2  -2  145.67   21.97
  -4  -2   2  127.89   16.36
  -4  -2   2  107.42   15.86
  -4  -2   2  137.12   22.02
  -4   2   3  409.21   52.28
   4  -2  -3  344.57   52.20
   4   2  -3  383.35   52.30
  -4  -2   3  369.45   34.02
  -4  -2   3  332.90   33.61
  -4  -2   3  432.71   52.45
  -4   2   4   16.59    6.37
   4  -2  -4    3.65    5.89
   4   2  -4    1.96    5.90
  -4  -2   4   14.19    4.19
  -4  -2   4    3.84    4.05
  -4  -2   4   14.99    5.25
   4  -2  -5   32.60   10.57
  -4  -2   5   54.78    9.03
  -4  -2   5   42.80    8.81
  -4  -2   5   48.42   10.65
  -4  -2   5   58.83   11.39
  -4   2   6    6.44    5.26
   4  -2  -6    5.05    4.22
  -4  -2   6   11.28    3.92
  -4  -2   6    7.89    3.70
  -4  -2   6    6.54    4.95
  -4  -2   6    2.22    5.19
  -4   2   7   51.55   13.96
  -4   2   7   52.18   14.12
  -4  -2   7   81.64   11.57
  -4  -2   7   72.32   11.48
  -4  -2   7   87.54   14.15
  -4  -2   7   93.59   14.58
  -4  -2   8   83.98   11.63
  -4  -2   8   66.78   11.52
  -4  -2   8   60.74   13.94
  -4   2   9   -0.55    2.75
  -4  -2   9    0.76    3.65
  -4  -2   9    3.63    3.74
  -4   2  10   93.60   20.23
  -4  -2  10  230.98   20.50
  -4  -2  10  220.24   20.58
  -4   2  11   25.85    7.80
  -4  -2  11   37.13    7.60
  -4  -2  11   25.04    7.72
  -4   2  12    6.67    4.94
  -4   2  12   -0.62    5.87
  -4  -2  12   10.37    4.88
  -4  -2  12    5.60    5.74
  -4   2  13    0.19    5.25
  -4   2  13    0.96    5.97
  -4  -2  13   10.51    5.47
  -4  -2  13   19.33    5.85
  -4   3   1   71.38   13.83
   4  -3  -1   56.04   13.28
   4   3  -1   68.55   10.80
   4   3  -1   58.91   13.71
  -4  -3   1   70.88   10.76
  -4  -3   1   52.32   10.28
  -4  -3   1   79.43   13.85
  -4   3   2    2.08    5.72
   4  -3  -2    2.51    4.57
   4   3  -2    0.35    2.84
   4   3  -2    7.97    4.60
  -4  -3   2    0.59    2.58
  -4  -3   2   -0.39    5.65
  -4   3   3  218.13   30.74
   4  -3  -3  197.79   30.68
   4   3  -3  205.13   30.72
  -4  -3   3  207.61   21.75
  -4  -3   3  167.28   21.30
  -4  -3   3  233.55   30.95
  -4   3   4   13.70    5.89
   4  -3  -4   -0.90    5.37
   4   3  -4    0.44    5.24
  -4  -3   4    8.42    3.66
  -4  -3   4    5.75    3.37
  -4  -3   4    7.00    4.54
  -4  -3   4    3.38    5.92
  -4   3   5   16.53    6.26
   4  -3  -5    6.71    5.95
  -4  -3   5   22.36    5.40
  -4  -3   5   10.95    5.23
  -4  -3   5   20.09    6.50
  -4  -3   5   19.23    7.20
  -4   3   6  164.82   28.15
  -4   3   6  126.20   28.60
  -4  -3   6  201.14   20.50
  -4  -3   6  186.56   20.40
  -4  -3   6  213.89   28.43
  -4  -3   6  211.49   29.05
  -4   3   7    1.62    4.37
  -4   3   7    1.44    4.58
  -4  -3   7   10.65    3.82
  -4  -3   7    3.69    3.89
  -4  -3   7    7.89    4.58
  -4  -3   7    6.42    4.63
  -4  -3   8   11.52    4.64
  -4  -3   8    9.17    4.63
  -4  -3   8   10.22    5.32
  -4  -3   8    4.74    5.48
  -4  -3   9   -4.01    2.52
  -4  -3   9   -3.62    2.86
  -4  -3  10  139.57   17.08
  -4  -3  10  133.75   17.18
  -4   3  11   -0.41    2.17
  -4  -3  11   -3.72    3.31
  -4  -3  11    2.04    3.32
  -4   3  12   -1.60    5.19
  -4   3  12   13.93    6.05
  -4  -3  12    7.94    5.50
  -4  -3  12   11.42    5.57
  -4   3  13    7.20    3.74
  -4   3  13   -7.23    5.25
  -4  -3  13    3.70    3.50
  -4  -3  13   -8.00    5.31
  -4   4   1   19.82    7.73
   4  -4  -1   12.74    6.68
   4   4  -1   19.29    5.35
   4   4  -1   16.06    6.80
  -4  -4   1   17.23    5.31
  -4  -4   1    8.64    5.03
  -4  -4   1   13.77    6.67
  -4   4   2    6.01    5.97
   4  -4  -2    5.11    5.62
   4   4  -2    8.38    4.29
   4   4  -2    9.45    5.69
  -4  -4   2   10.90    4.48
  -4  -4   2    7.33    4.19
  -4  -4   2   20.46    6.53
  -4   4   3   18.67    8.42
   4  -4  -3   16.44    8.00
   4   4  -3   20.59    6.32
   4   4  -3   20.21    7.63
  -4  -4   3   32.14    6.66
  -4  -4   3   24.33    6.10
  -4  -4   3   22.62    8.23
  -4   4   4  193.84   30.70
   4  -4  -4  156.88   30.42
   4   4  -4  202.44   30.56
  -4  -4   4  218.49   21.58
  -4  -4   4  197.74   21.27
  -4  -4   4  177.71   29.89
  -4  -4   4  238.43   30.65
  -4   4   5    6.30    5.66
   4  -4  -5    0.56    5.19
  -4  -4   5    9.48    4.68
  -4  -4   5   16.69    4.66
  -4  -4   5    9.72    5.75
  -4  -4   5   14.38    5.72
   4  -4  -6   45.67   14.81
  -4  -4   6   93.21   12.19
  -4  -4   6   82.25   12.03
  -4  -4   6   89.08   15.12
  -4  -4   6   78.37   15.55
  -4   4   7    5.45    5.88
  -4   4   7    5.13    6.15
  -4  -4   7   21.69    5.46
  -4  -4   7   20.32    5.48
  -4  -4   7   21.34    6.69
  -4  -4   7   20.65    6.53
  -4  -4   8   80.00   12.24
  -4  -4   8   89.44   12.30
  -4  -4   8   68.51   14.81
  -4  -4   9   42.33    8.32
  -4  -4   9   39.92    8.33
  -4  -4   9   40.76    9.54
  -4  -4   9   18.12    9.63
  -4  -4  10  132.36   17.32
  -4  -4  10  148.75   17.51
  -4  -4  11   90.03   12.35
  -4  -4  11   62.48   12.35
  -4   4  12   24.30   10.55
  -4  -4  12   76.68   10.49
  -4  -4  12   65.49   11.27
  -4   5   1  101.91   19.93
   4  -5  -1  108.20   20.12
   4   5  -1  119.39   15.27
   4   5  -1  110.83   19.77
  -4  -5   1  119.58   15.10
  -4  -5   1  111.74   14.67
  -4  -5   1  120.10   19.85
  -4   5   2  224.61   33.46
   4  -5  -2  207.48   33.05
   4   5  -2  210.87   23.00
   4   5  -2  214.20   33.18
  -4  -5   2  237.40   23.19
  -4  -5   2  213.85   22.82
  -4  -5   2  230.34   32.99
  -4   5   3  181.77   28.07
   4  -5  -3  140.55   27.38
   4   5  -3  168.18   19.95
   4   5  -3  169.04   27.66
  -4  -5   3  185.30   20.17
  -4  -5   3  169.22   19.62
  -4  -5   3  202.44   27.28
  -4  -5   3  202.47   27.73
  -4   5   4  143.53   25.11
   4  -5  -4  116.46   24.74
  -4  -5   4  171.57   18.35
  -4  -5   4  148.28   17.91
  -4  -5   4  161.97   24.36
  -4  -5   4  172.84   24.87
  -4   5   5  218.24   36.74
   4  -5  -5  132.39   36.27
  -4  -5   5  274.55   25.09
  -4  -5   5  261.72   25.08
  -4  -5   5  289.01   36.34
  -4  -5   5  286.30   36.79
  -4   5   6   98.98   22.44
   4  -5  -6   68.90   22.19
  -4  -5   6  160.20   16.86
  -4  -5   6  145.08   16.67
  -4  -5   6  159.44   22.31
  -4  -5   6  165.46   22.75
  -4  -5   7   64.62   10.08
  -4  -5   7   49.88   10.05
  -4  -5   7   55.02   11.64
  -4  -5   7   54.42   12.41
  -4  -5   8   22.48    5.95
  -4  -5   8   12.23    5.83
  -4  -5   8   17.68    7.10
  -4  -5   8   23.86    7.07
  -4  -5   9    0.24    4.08
  -4  -5   9    7.70    4.45
  -4  -5   9    8.02    5.32
  -4  -5   9    5.94    5.04
  -4  -5  10   40.61    8.59
  -4  -5  10   39.90    9.08
  -4  -5  11  117.20   15.07
  -4  -5  11  105.60   15.47
  -4  -5  12   29.79    6.95
  -4  -5  12    7.79    6.98
  -4   6   1  156.28   25.59
   4  -6  -1  146.27   25.55
   4   6  -1  153.96   18.79
   4   6  -1  152.31   25.36
  -4  -6   1  186.32   18.63
  -4  -6   1  140.75   18.16
  -4  -6   1  165.00   25.11
  -4   6   2   83.63   16.26
   4  -6  -2   83.75   15.86
   4   6  -2   70.42   12.38
   4   6  -2   93.76   16.16
  -4  -6   2   87.73   12.60
  -4  -6   2   74.57   12.31
  -4  -6   2   88.85   15.31
  -4  -6   2  100.46   15.88
  -4   6   3   19.54    7.29
   4  -6  -3   11.67    6.52
   4   6  -3   10.95    4.97
   4   6  -3    7.98    6.51
  -4  -6   3   15.06    5.10
  -4  -6   3   10.10    4.89
  -4  -6   3    8.57    5.74
  -4  -6   3   13.27    6.17
  -4   6   4  169.49   25.85
   4  -6  -4  129.09   25.19
  -4  -6   4  167.14   18.79
  -4  -6   4  148.65   18.36
  -4  -6   4  164.68   25.01
  -4  -6   4  179.70   25.54
  -4   6   5   78.09   17.25
  -4  -6   5   92.53   13.33
  -4  -6   5   93.07   13.22
  -4  -6   5  103.08   16.98
  -4  -6   5  103.61   17.33
  -4   6   6  112.98   25.16
   4  -6  -6   60.55   25.08
  -4  -6   6  187.11   18.57
  -4  -6   6  180.72   18.47
  -4  -6   6  191.94   25.32
  -4  -6   6  187.32   25.46
  -4  -6   7  208.36   21.49
  -4  -6   7  183.41   21.38
  -4  -6   7  184.96   29.47
  -4  -6   7  211.75   30.21
  -4  -6   8   76.54   12.00
  -4  -6   8   79.70   12.10
  -4  -6   8   97.39   15.25
  -4  -6   8   60.37   15.19
  -4  -6   9  426.79   39.10
  -4  -6   9  504.40   39.05
  -4  -6   9  474.99   60.55
  -4  -6   9  317.42   61.12
  -4  -6  10   46.48    9.22
  -4  -6  10   67.54    9.76
  -4  -6  10   24.11   10.98
  -4  -6  10   31.91   11.22
  -4  -6  11   77.02   11.87
  -4  -6  11   69.81   12.16
  -4  -6  12   30.02    7.40
  -4  -6  12   17.25    7.21
  -4   7   1    7.28    7.92
   4  -7  -1   18.85    6.84
   4   7  -1   18.44    5.11
   4   7  -1    5.65    6.64
  -4  -7   1   11.74    5.47
  -4  -7   1   15.10    4.84
  -4  -7   1   12.09    6.55
   4  -7  -2  323.87   47.86
   4   7  -2  338.29   31.65
   4   7  -2  336.43   47.99
  -4  -7   2  340.49   31.71
  -4  -7   2  327.45   31.32
  -4  -7   2  338.28   47.31
  -4  -7   2  357.98   47.70
  -4   7   3  144.71   23.59
   4  -7  -3  124.18   23.00
   4   7  -3  128.87   17.09
  -4  -7   3  131.09   17.31
  -4  -7   3  141.68   16.97
  -4  -7   3  146.30   22.62
  -4  -7   3  182.89   23.21
  -4   7   4  615.87   84.09
   4  -7  -4  445.72   83.53
   4   7  -4  611.60   51.56
  -4  -7   4  693.42   52.11
  -4  -7   4  620.35   51.45
  -4  -7   4  644.59   83.36
  -4  -7   4  718.46   83.76
  -4   7   5   25.95    9.26
   4  -7  -5   16.46    8.81
  -4  -7   5   35.58    8.14
  -4  -7   5   35.90    7.76
  -4  -7   5   46.97    9.64
  -4  -7   5   46.98    9.99
  -4   7   6   21.90    9.92
   4  -7  -6    9.56    9.41
  -4  -7   6   52.98    8.54
  -4  -7   6   44.51    8.34
  -4  -7   6   41.25    9.65
  -4  -7   6   57.81   10.64
  -4  -7   7  207.22   22.24
  -4  -7   7  202.47   22.23
  -4  -7   7  194.76   30.79
  -4  -7   7  226.34   31.56
  -4  -7   8   48.62    9.03
  -4  -7   8   42.20    9.01
  -4  -7   8   45.67   10.95
  -4  -7   8   46.78   11.22
  -4  -7   9   26.80    6.91
  -4  -7   9   31.22    7.16
  -4  -7   9   22.00    8.06
  -4  -7   9   14.90    7.85
  -4  -7  10   -0.94    3.35
  -4  -7  10    2.66    4.19
  -4  -7  10    3.83    5.04
  -4  -7  10    5.25    4.49
  -4  -7  11   36.44    7.79
  -4  -7  11   25.92    8.06
  -4  -7  12    5.49    5.12
  -4  -7  12    7.55    5.21
  -4   8   1  159.64   25.57
   4  -8  -1  126.21   24.90
   4   8  -1  154.26   18.51
   4   8  -1  154.38   25.06
  -4  -8   1  170.62   18.39
  -4  -8   1  146.37   17.94
  -4  -8   1  145.95   24.28
  -4  -8   1  168.37   24.72
  -4   8   2   48.93   12.32
   4  -8  -2   47.42   11.71
   4   8  -2   42.24    9.07
   4   8  -2   61.61   11.17
  -4  -8   2   48.90    9.21
  -4  -8   2   43.97    8.92
  -4  -8   2   40.69   10.69
  -4  -8   2   47.87   11.11
  -4   8   3  406.27   55.47
   4  -8  -3  346.59   55.01
   4   8  -3  388.92   35.66
  -4  -8   3  405.43   35.91
  -4  -8   3  392.51   35.43
  -4  -8   3  401.51   54.51
  -4  -8   3  420.82   54.96
  -4   8   4   69.58   14.36
   4   8  -4   65.80   11.25
  -4  -8   4   78.34   11.52
  -4  -8   4   59.98   11.10
  -4  -8   4   78.85   13.93
  -4  -8   4   63.75   14.36
  -4   8   5   51.64   15.08
   4  -8  -5   38.65   14.77
  -4  -8   5   90.83   12.35
  -4  -8   5   90.87   12.14
  -4  -8   5   99.45   15.17
  -4  -8   5   87.97   15.32
  -4   8   6  140.41   34.31
   4  -8  -6   70.59   34.34
  -4  -8   6  287.66   24.13
  -4  -8   6  269.53   24.09
  -4  -8   6  270.19   34.50
  -4  -8   6  304.59   34.90
  -4  -8   7   -0.02    3.50
  -4  -8   7   10.13    3.69
  -4  -8   7   -0.94    4.40
  -4  -8   7   -1.23    5.78
  -4  -8   8  584.16   47.35
  -4  -8   8  516.21   47.29
  -4  -8   8  604.71   75.40
  -4  -8   8  543.28   75.86
  -4  -8   9   32.22    8.26
  -4  -8   9   46.92    8.64
  -4  -8   9   47.38   10.43
  -4  -8   9   24.94   10.47
  -4  -8  10  249.04   25.67
  -4  -8  10  310.85   25.76
  -4  -8  10  251.33   37.06
  -4  -8  10  152.30   37.24
  -4  -8  11   13.71    4.72
  -4  -8  11    3.37    6.51
  -4  -8  11    1.88    5.74
  -4  -8  12   11.08    5.95
  -4  -8  12   18.66    6.10
  -4   9   1  256.00   38.55
   4  -9  -1  214.97   38.15
   4   9  -1  245.95   26.27
   4   9  -1  268.61   38.08
  -4  -9   1  280.47   26.15
  -4  -9   1  249.96   25.72
  -4  -9   1  264.10   37.34
  -4  -9   1  269.93   37.72
  -4   9   2   12.45    7.13
   4  -9  -2   14.71    6.61
   4   9  -2   13.45    4.80
  -4  -9   2   14.33    5.05
  -4  -9   2    9.15    4.78
  -4  -9   2   10.17    6.55
  -4  -9   2    6.01    6.49
  -4   9   3    5.91    5.80
   4  -9  -3    5.44    6.45
   4   9  -3   -1.35    3.89
  -4  -9   3    2.90    4.22
  -4  -9   3   11.10    3.92
  -4  -9   3    7.45    4.91
  -4  -9   3    9.28    5.58
  -4   9   4   15.13    7.88
   4  -9  -4   11.61    8.14
   4   9  -4   25.75    6.52
  -4  -9   4   20.89    6.62
  -4  -9   4   22.83    6.56
  -4  -9   4   30.75    7.56
  -4  -9   4   24.37    7.93
  -4   9   5   39.75   13.56
   4  -9  -5   28.76   13.42
  -4  -9   5   71.30   11.42
  -4  -9   5   75.55   11.05
  -4  -9   5   86.62   13.66
  -4  -9   5   96.24   14.43
  -4   9   6   77.51   19.20
   4  -9  -6   20.53   19.17
  -4  -9   6  135.52   15.06
  -4  -9   6  119.00   14.91
  -4  -9   6  149.05   19.36
  -4  -9   6  157.75   20.14
  -4  -9   7  123.09   15.60
  -4  -9   7  117.28   15.62
  -4  -9   7  107.19   19.98
  -4  -9   7  132.20   20.89
  -4  -9   8    3.55    3.85
  -4  -9   8    6.43    3.65
  -4  -9   8    0.15    5.99
  -4  -9   9  224.15   25.87
  -4  -9   9  265.60   25.94
  -4  -9   9  292.07   37.64
  -4  -9  10  163.61   19.92
  -4  -9  10  218.65   20.12
  -4  -9  10  177.71   27.46
  -4  -9  10  114.02   28.05
  -4  -9  11   12.06    4.81
  -4  -9  11    8.43    5.61
  -4  -9  11    7.74    6.44
  -4  10   1    8.20    6.12
   4 -10  -1    2.75    6.91
   4  10  -1    0.53    3.19
  -4 -10   1    2.18    3.56
  -4 -10   1    2.57    3.30
  -4 -10   1    2.77    4.62
  -4 -10   1    1.94    5.24
  -4  10   2   19.73    8.79
   4  10  -2   20.29    6.87
  -4 -10   2   32.76    7.07
  -4 -10   2   24.97    6.77
  -4 -10   2   27.97    8.49
  -4 -10   2   32.09    8.57
  -4  10   3  498.47   75.05
   4 -10  -3  460.68   74.90
   4  10  -3  531.80   46.71
  -4 -10   3  594.49   47.05
  -4 -10   3  555.13   46.56
  -4 -10   3  589.35   74.59
  -4 -10   3  630.99   75.03
  -4  10   4  435.63   72.78
   4 -10  -4  382.53   72.31
   4  10  -4  552.16   45.54
  -4 -10   4  559.48   45.92
  -4 -10   4  548.63   45.28
  -4 -10   4  603.89   72.32
  -4 -10   4  607.67   72.59
  -4  10   5 1210.70  286.41
  -4 -10   5 2565.36  162.86
  -4 -10   5 2180.09  162.18
  -4 -10   5 2470.80  286.69
  -4 -10   5 2756.45  287.11
  -4  10   6   -1.42    4.89
  -4 -10   6    6.84    3.19
  -4 -10   6   -2.72    2.98
  -4 -10   6    0.24    4.46
  -4 -10   6   -3.65    5.01
  -4 -10   7   22.17    6.48
  -4 -10   7   20.50    6.62
  -4 -10   7   21.53    7.50
  -4 -10   7   25.60    8.12
  -4 -10   8  137.81   17.18
  -4 -10   8  140.39   17.11
  -4 -10   8  140.92   22.54
  -4 -10   8  132.79   23.45
  -4 -10   9   12.77    4.79
  -4 -10   9    8.32    5.04
  -4 -10   9   13.24    7.41
  -4 -10   9   -1.85    7.03
  -4 -10  10  203.65   22.42
  -4 -10  10  232.55   22.55
  -4 -10  10  215.68   31.85
  -4 -10  10  161.62   32.17
  -4 -10  11    8.62    4.99
  -4 -10  11   14.79    5.72
  -4 -10  11    7.64    7.34
  -4  11   1   83.37   18.26
   4 -11  -1   85.85   18.80
   4  11  -1  105.12   14.05
  -4 -11   1  105.22   14.06
  -4 -11   1   99.90   13.70
  -4 -11   1   95.32   17.41
  -4 -11   1  103.91   17.95
  -4  11   2  172.85   29.22
   4 -11  -2  159.28   29.25
   4  11  -2  182.89   20.80
  -4 -11   2  188.07   20.85
  -4 -11   2  175.74   20.39
  -4 -11   2  189.08   28.49
  -4 -11   2  228.66   28.91
  -4  11   3   21.52    8.76
   4 -11  -3   19.44    8.49
   4  11  -3    9.60    5.87
  -4 -11   3   10.70    6.34
  -4 -11   3   17.35    6.05
  -4 -11   3   31.62    7.39
  -4 -11   3   40.96    7.91
  -4  11   4   62.63   18.13
   4 -11  -4   59.56   17.93
   4  11  -4  114.45   13.87
  -4 -11   4  110.53   14.13
  -4 -11   4  100.67   13.75
  -4 -11   4  115.30   17.71
  -4 -11   4  105.40   18.02
  -4  11   5   73.95   25.09
   4 -11  -5   67.55   25.14
  -4 -11   5  194.05   19.11
  -4 -11   5  184.15   18.56
  -4 -11   5  195.57   25.38
  -4 -11   5  208.73   25.86
  -4  11   6    2.63    4.73
   4 -11  -6    3.71    3.92
  -4 -11   6    2.14    3.58
  -4 -11   6   -1.08    3.30
  -4 -11   6   -0.44    3.86
  -4 -11   6    4.03    6.44
  -4 -11   7   27.44    7.59
  -4 -11   7   28.23    7.54
  -4 -11   7   31.65    8.85
  -4 -11   7   43.33   10.15
  -4 -11   8  110.86   14.70
  -4 -11   8  108.01   14.63
  -4 -11   8  107.48   18.69
  -4 -11   8   98.73   19.65
  -4 -11   9  116.13   15.13
  -4 -11   9  109.91   15.11
  -4 -11   9  135.74   20.01
  -4 -11   9   79.92   20.22
  -4 -11  10    4.15    3.51
  -4 -11  10    0.87    4.38
  -4 -11  10    5.68    7.15
  -4 -11  10   -2.72    6.63
  -4 -11  11    8.51    5.70
  -4 -11  11   18.42    5.97
  -4 -11  11    7.42    7.51
  -4 -11  11   15.98    8.90
  -4  12   1    7.59    7.02
   4 -12  -1    2.22    8.21
   4  12  -1   11.86    4.53
  -4 -12   1   10.82    4.82
  -4 -12   1    7.85    4.54
  -4 -12   1   11.72    6.43
  -4  12   2  356.19   58.39
   4 -12  -2  294.19   58.23
   4  12  -2  412.41   37.59
  -4 -12   2  468.33   37.65
  -4 -12   2  403.77   37.09
  -4 -12   2  454.61   57.65
  -4 -12   2  489.59   58.02
  -4  12   3   66.84   14.80
   4 -12  -3   58.82   15.18
   4  12  -3   62.41   11.39
  -4 -12   3   66.15   11.68
  -4 -12   3   68.62   11.47
  -4 -12   3   88.98   14.40
  -4 -12   3  103.49   14.76
  -4  12   4  130.44   28.97
   4 -12  -4  106.11   29.33
   4  12  -4  202.16   20.87
  -4 -12   4  208.61   21.21
  -4 -12   4  198.47   20.65
  -4 -12   4  213.19   29.11
  -4 -12   4  224.81   29.36
  -4  12   5   23.17   10.78
   4 -12  -5   22.10   10.06
  -4 -12   5   56.77    8.91
  -4 -12   5   37.38    8.41
  -4 -12   5   41.69    9.73
  -4 -12   5   50.65   11.34
  -4  12   6   27.49   14.64
  -4 -12   6   97.52   12.10
  -4 -12   6   72.79   11.73
  -4 -12   6   83.26   14.47
  -4 -12   6   83.71   15.24
  -4 -12   7  135.46   16.60
  -4 -12   7  119.60   16.54
  -4 -12   7  129.41   21.79
  -4 -12   7  148.50   22.83
  -4 -12   8    4.54    4.35
  -4 -12   8    5.83    4.21
  -4 -12   8    0.82    6.82
  -4 -12   8   16.69    7.50
  -4 -12   9  127.88   15.64
  -4 -12   9  124.19   15.52
  -4 -12   9   84.23   20.93
  -4 -12  10   88.75   13.05
  -4 -12  10   97.38   13.21
  -4 -12  10   63.43   17.34
  -4  13   1   -2.37    7.28
   4 -13  -1   -0.09    6.37
   4  13  -1    3.77    3.16
  -4 -13   1    0.54    3.60
  -4 -13   1    4.19    3.31
  -4 -13   1    2.79    4.71
  -4 -13   1    4.76    5.41
  -4  13   2    6.18    7.25
   4 -13  -2    5.16    7.59
   4  13  -2    3.46    3.63
  -4 -13   2    4.26    4.03
  -4 -13   2    8.90    3.80
  -4 -13   2   -1.14    5.22
  -4 -13   2    3.33    5.75
  -4  13   3    4.15    7.65
   4 -13  -3   13.37    7.94
   4  13  -3   10.43    4.72
  -4 -13   3   12.40    5.05
  -4 -13   3   11.96    5.01
  -4 -13   3   16.02    6.43
  -4 -13   3   11.45    7.79
  -4  13   4    6.62    6.84
   4 -13  -4    7.87    7.09
   4  13  -4    5.68    4.35
  -4 -13   4    6.21    4.55
  -4 -13   4   11.91    4.48
  -4 -13   4   11.65    5.38
  -4 -13   4    3.42    7.51
  -4  13   5  129.26   27.83
   4 -13  -5  102.26   27.84
   4  13  -5  176.21   19.93
  -4 -13   5  215.54   20.64
  -4 -13   5  177.96   19.95
  -4 -13   5  201.93   27.54
  -4 -13   5  220.22   28.29
  -4  13   6   23.74   13.18
   4 -13  -6   21.91   13.33
  -4 -13   6   84.61   11.24
  -4 -13   6   71.92   10.81
  -4 -13   6   67.58   12.90
  -4 -13   6  100.55   14.07
  -4 -13   7  101.25   14.60
  -4 -13   7   89.52   14.47
  -4 -13   7  117.71   18.78
  -4 -13   7  129.33   19.80
  -4 -13   8  188.92   21.21
  -4 -13   8  188.44   21.20
  -4 -13   8  190.28   29.48
  -4 -13   8  196.18   30.38
  -4 -13   9   66.87   11.62
  -4 -13   9   67.15   11.58
  -4 -13   9   86.34   15.22
  -4 -13   9   58.55   15.25
  -4 -13  10   12.34    4.27
  -4 -13  10   -2.58    4.82
  -4 -13  10    0.70    7.14
  -4 -13  10   11.00    7.53
  -4  14   1  331.06   55.14
   4 -14  -1  334.67   54.99
   4  14  -1  359.93   35.77
  -4 -14   1  419.66   35.76
  -4 -14   1  393.67   35.28
  -4 -14   1  407.58   54.19
  -4 -14   1  453.06   54.60
  -4  14   2   -4.43    7.26
   4 -14  -2   18.73    6.74
   4  14  -2    5.10    3.49
  -4 -14   2    4.24    3.91
  -4 -14   2    1.35    3.71
  -4 -14   2   -1.07    5.21
  -4 -14   2    5.68    6.01
  -4  14   3   59.54   18.54
   4 -14  -3   67.69   19.18
   4  14  -3  111.07   14.00
  -4 -14   3  110.32   14.32
  -4 -14   3  106.89   14.06
  -4 -14   3  104.49   18.23
  -4 -14   3  133.20   18.67
   4 -14  -4   27.38   13.67
   4  14  -4   58.12   10.44
  -4 -14   4   66.68   10.75
  -4 -14   4   59.21   10.43
  -4 -14   4   61.04   12.55
  -4 -14   4   82.05   13.48
  -4  14   5    1.32    8.19
   4 -14  -5    4.21    7.99
   4  14  -5   20.20    5.07
  -4 -14   5    7.09    5.71
  -4 -14   5   19.69    5.23
  -4 -14   5    2.65    5.78
  -4 -14   5   25.47    7.33
  -4  14   6    2.10    5.01
   4 -14  -6   -2.18    4.69
  -4 -14   6    5.56    3.92
  -4 -14   6    1.81    3.45
  -4 -14   6   -2.60    5.09
  -4 -14   6    4.95    7.22
  -4 -14   7   -8.77    3.54
  -4 -14   7    7.29    3.27
  -4 -14   7    2.71    6.70
  -4 -14   7    6.11    5.99
  -4 -14   8   32.76    9.00
  -4 -14   8   46.20    9.13
  -4 -14   8   50.78   11.44
  -4 -14   8   52.34   12.52
  -4 -14   9   25.96    7.93
  -4 -14   9   26.02    7.89
  -4 -14   9   48.44   10.81
  -4 -14   9   35.41   10.91
  -4  15   1    2.55    8.90
   4 -15  -1   13.61    9.45
   4  15  -1   19.76    5.40
  -4 -15   1   14.58    5.86
  -4 -15   1   17.96    5.59
  -4 -15   1   24.28    6.70
  -4 -15   1   11.17    8.39
  -4  15   2    7.16    7.13
   4 -15  -2    2.75    7.96
   4  15  -2    2.15    3.35
  -4 -15   2    8.72    3.86
  -4 -15   2    3.34    3.18
  -4 -15   2   -1.16    5.21
  -4 -15   2   -4.97    5.87
  -4  15   3   -1.03    8.34
   4 -15  -3    5.27    8.42
   4  15  -3   14.71    4.58
  -4 -15   3   14.68    4.94
  -4 -15   3    7.43    4.89
  -4 -15   3    9.43    5.86
  -4 -15   3   17.30    6.97
  -4  15   4    3.73    7.05
   4 -15  -4    2.53    7.65
   4  15  -4    4.72    3.74
  -4 -15   4    3.94    3.98
  -4 -15   4    4.49    3.52
  -4 -15   4    8.77    4.78
  -4 -15   4    0.88    6.27
  -4  15   5    2.68    7.41
   4 -15  -5    4.16    6.36
   4  15  -5    6.82    3.18
  -4 -15   5   -0.72    4.06
  -4 -15   5   -1.89    3.43
  -4 -15   5   -3.34    5.03
  -4 -15   5    5.08    5.97
   4 -15  -6   10.62   13.52
  -4 -15   6   81.82   11.79
  -4 -15   6   74.71   11.11
  -4 -15   6   59.04   13.36
  -4 -15   6   88.18   14.58
  -4 -15   7   19.13    6.09
  -4 -15   7   16.92    6.14
  -4 -15   7   20.27    8.65
  -4 -15   7   13.92    9.56
  -4 -15   8    8.93    5.17
  -4 -15   8   11.63    5.32
  -4 -15   8   17.59    8.66
  -4 -15   8    9.81    7.05
  -4  16   1   11.60    6.27
   4 -16  -1   -3.95    6.84
   4  16  -1    5.65    3.46
  -4 -16   1    9.05    4.45
  -4 -16   1   -0.38    4.14
  -4 -16   1    1.37    4.77
  -4 -16   1   -4.62    5.91
  -4  16   2   92.71   27.36
   4 -16  -2  107.90   27.98
   4  16  -2  179.79   19.67
  -4 -16   2  187.79   20.00
  -4 -16   2  180.00   19.37
  -4 -16   2  174.11   26.93
  -4 -16   2  227.60   27.32
  -4  16   3    2.37    6.86
   4 -16  -3    3.40    8.00
   4  16  -3    7.50    3.96
  -4 -16   3    3.37    3.84
  -4 -16   3    3.00    3.98
  -4 -16   3    1.86    6.03
  -4 -16   3    1.01    6.14
  -4  16   4    2.13    8.71
   4 -16  -4   17.61    8.58
   4  16  -4   13.23    4.79
  -4 -16   4   12.42    4.76
  -4 -16   4    4.89    4.72
  -4 -16   4   -1.91    5.31
  -4 -16   4    6.51    7.98
  -4  16   5   11.59    8.77
   4 -16  -5    2.78    8.40
   4  16  -5   17.26    5.93
  -4 -16   5   22.18    6.88
  -4 -16   5   16.22    5.61
  -4 -16   5   13.54    6.53
  -4 -16   5   25.70    9.26
  -4  16   6   11.03   11.66
   4 -16  -6   12.05   11.55
  -4 -16   6   58.38    9.50
  -4 -16   6   63.23    8.92
  -4 -16   6   51.17   10.99
  -4 -16   6   51.05   12.05
  -4 -16   7  117.85   16.47
  -4 -16   7  126.61   16.30
  -4 -16   7  152.56   22.18
  -4 -16   7  118.87   22.74
  -4 -16   8   47.06    9.18
  -4 -16   8   41.16    9.26
  -4 -16   8   48.35   12.50
  -4 -16   8   41.53   12.07
  -4  17   1   15.24    7.04
   4 -17  -1    7.16    8.97
   4  17  -1    9.87    4.36
  -4 -17   1    3.56    5.26
  -4 -17   1    6.52    4.93
  -4 -17   1    7.73    5.60
  -4 -17   1    7.19    6.62
  -4  17   2  104.65   25.07
   4 -17  -2   76.47   25.41
   4  17  -2  159.08   18.34
  -4 -17   2  159.84   18.48
  -4 -17   2  158.17   17.99
  -4 -17   2  187.66   25.20
  -4 -17   2  178.08   25.04
  -4  17   3    7.51    7.78
   4 -17  -3    3.78    7.74
   4  17  -3    6.32    4.24
  -4 -17   3    6.63    4.18
  -4 -17   3    5.14    4.25
  -4 -17   3    0.51    7.44
  -4 -17   3    3.11    6.39
  -4  17   4   29.01   13.86
   4 -17  -4   35.58   14.02
   4  17  -4   55.76   10.00
  -4 -17   4   61.64   10.26
  -4 -17   4   56.67    9.97
  -4 -17   4   53.74   11.68
  -4 -17   4   69.46   13.33
  -4  17   5   30.38   15.88
   4 -17  -5   35.19   16.00
   4  17  -5   95.71   11.89
  -4 -17   5  101.68   12.68
  -4 -17   5   79.66   11.85
  -4 -17   5   58.37   14.72
  -4 -17   5   76.17   15.75
  -4  17   6    8.88   12.21
   4 -17  -6    6.96   11.40
  -4 -17   6   52.70    8.95
  -4 -17   6   43.95    8.56
  -4 -17   6   51.92   11.39
  -4 -17   6   56.45   12.45
  -4 -17   7   23.81    7.44
  -4 -17   7   29.71    7.24
  -4 -17   7   31.86    9.03
  -4 -17   7   16.07   10.14
  -4  18   1    0.74    9.08
   4 -18  -1    8.98    8.85
   4  18  -1   -1.16    3.07
  -4 -18   1    3.74    3.97
  -4 -18   1   -3.35    4.20
  -4 -18   1    6.36    7.00
  -4 -18   1   15.94    7.37
  -4  18   2  108.49   27.67
   4 -18  -2  104.35   28.95
   4  18  -2  176.19   19.83
  -4 -18   2  199.24   20.19
  -4 -18   2  170.14   19.53
  -4 -18   2  202.67   27.23
  -4 -18   2  195.91   27.63
  -4  18   3   14.71   12.12
   4 -18  -3   28.34   12.66
   4  18  -3   39.31    7.65
  -4 -18   3   30.29    7.81
  -4 -18   3   35.20    7.91
  -4 -18   3   36.92    9.80
  -4 -18   3   38.30   10.27
  -4  18   4   42.50   18.44
   4 -18  -4   62.75   18.88
   4  18  -4  111.15   13.49
  -4 -18   4  103.72   13.86
  -4 -18   4  107.36   13.44
  -4 -18   4   93.73   17.04
  -4 -18   4   82.13   18.04
  -4  18   5    4.37    8.49
   4 -18  -5   -0.90    9.49
   4  18  -5   19.15    5.46
  -4 -18   5   17.74    6.42
  -4 -18   5   15.09    5.50
  -4 -18   5    7.48    6.22
  -4 -18   5   11.49    7.78
   4  19  -1    2.03    3.75
  -4 -19   1    9.15    4.66
  -4 -19   1    2.45    4.27
  -4 -19   1    2.48    6.33
  -4 -19   1   -1.13    6.23
  -4  19   2   74.35   20.47
   4 -19  -2   79.16   21.61
   4  19  -2  105.06   14.65
  -4 -19   2  121.19   15.21
  -4 -19   2  100.19   14.70
  -4 -19   2  127.41   19.24
  -4 -19   2  128.31   19.77
   4 -19  -3   17.01   10.63
   4  19  -3    3.06    4.83
  -4 -19   3   11.65    4.87
  -4 -19   3    6.61    5.61
  -3   0   1    1.01    1.51
  -3   0   1    0.00    2.38
   3   0  -1    0.98    1.62
   3   0  -1   -0.10    2.22
  -3   0   2  349.58   31.63
  -3   0   2  347.89   31.48
  -3   0   2  321.39   48.28
   3   0  -2  378.82   31.69
   3   0  -2  309.49   48.39
  -3   0   3    2.49    2.52
  -3   0   3    1.30    2.36
  -3   0   3    9.50    3.07
   3   0  -3   -0.19    2.69
  -3   0   4  153.07   17.56
  -3   0   4  163.41   24.01
   3   0  -4  143.55   23.89
  -3   0   5    2.97    1.85
  -3   0   5   -0.09    1.63
  -3   0   5   -0.77    2.56
   3   0  -5    0.24    2.29
  -3   0   6    6.96    2.90
  -3   0   6    1.64    2.79
  -3   0   6    3.32    3.39
  -3   0   7    4.53    2.44
  -3   0   7    1.25    2.34
  -3   0   7    0.38    2.49
  -3   0   7    1.11    2.72
  -3   0   8  785.71   58.81
  -3   0   8  678.91   59.07
  -3   0   9   -1.43    1.47
  -3   0  10  777.83   60.30
  -3   0  10  728.05   60.53
  -3   0  11   -0.48    2.35
  -3   0  11    2.71    2.94
  -3   0  12   34.64    7.47
  -3   0  12   30.89    7.64
  -3   0  13    1.27    2.64
  -3   0  13   -0.54    2.94
   3   0 -13    0.75    3.81
  -3   0  14   18.52    4.74
  -3   0  14    4.74    4.50
   3   0 -14    0.74    5.56
  -3   0  15    7.07    3.51
  -3   0  15   -5.45    3.15
   3   0 -15    1.01    4.48
  -3   0  16   10.14    5.09
  -3   0  16    4.81    4.87
   3   0 -16   12.95    6.11
  -3   1   1   96.34   12.63
  -3   1   1   87.21   12.39
  -3   1   1   83.22   16.16
   3  -1  -1   98.32   12.96
   3  -1  -1   80.73   16.00
   3   1  -1   98.54   12.99
   3   1  -1   92.90   16.05
  -3  -1   1   98.34   12.55
  -3  -1   1   81.92   15.93
  -3   1   2   21.32    5.61
  -3   1   2   17.03    6.22
   3  -1  -2   21.68    5.64
   3  -1  -2   13.43    6.15
   3   1  -2   22.53    5.67
   3   1  -2   18.69    6.29
  -3  -1   2   22.94    5.59
  -3  -1   2   24.46    5.50
  -3  -1   2   19.80    6.26
  -3   1   3  475.87   40.56
  -3   1   3  476.02   40.35
  -3   1   3  494.59   64.22
   3  -1  -3  384.57   64.17
   3   1  -3  506.29   40.70
   3   1  -3  391.27   64.13
  -3  -1   3  510.57   40.83
  -3  -1   3  500.00   40.51
  -3  -1   3  458.65   64.20
  -3   1   4  139.55   16.09
  -3   1   4  129.17   15.84
  -3   1   4  151.05   21.59
   3  -1  -4  106.42   21.27
   3   1  -4  114.57   21.36
  -3  -1   4  134.44   15.93
  -3  -1   4  137.09   16.04
  -3  -1   4  139.49   21.14
  -3   1   5   96.81   13.26
  -3   1   5  100.06   13.10
  -3   1   5  107.96   16.82
   3  -1  -5   79.31   16.82
   3   1  -5   87.39   16.87
  -3  -1   5  100.89   13.18
  -3  -1   5   89.31   13.01
  -3  -1   5  105.81   16.55
  -3  -1   5  107.01   16.71
  -3   1   6 1301.47   96.54
  -3   1   6 1237.72   96.46
  -3   1   6 1263.22  166.00
  -3  -1   6 1323.52   96.36
  -3  -1   6 1307.39   96.54
  -3  -1   6 1232.76  165.58
  -3  -1   6 1338.20  166.07
  -3   1   7  167.80   18.56
  -3   1   7  149.20   18.53
  -3  -1   7  173.29   18.59
  -3  -1   7  160.24   18.52
  -3  -1   7  167.91   25.32
  -3   1   8   11.45    4.55
  -3   1   8   12.86    4.54
  -3  -1   8   12.88    4.54
  -3  -1   8   11.24    4.61
  -3   1   9   72.54   11.49
  -3   1   9   66.45   11.48
  -3  -1   9   78.74   11.46
  -3  -1   9   82.52   11.61
  -3   1  10   -0.42    2.45
  -3   1  10   -0.68    3.06
  -3  -1  10    1.45    2.99
  -3  -1  10    3.45    3.28
  -3   1  11   -0.65    2.73
  -3   1  11    3.99    2.85
  -3  -1  11    2.43    3.23
  -3  -1  11    0.44    3.01
  -3   1  12   83.15   11.68
  -3   1  12   78.02   11.74
  -3  -1  12   64.79   11.47
  -3  -1  12   66.99   11.80
  -3   1  13   28.28    6.80
  -3   1  13   24.97    6.76
   3  -1 -13   30.33    7.78
  -3  -1  13   17.08    6.48
  -3  -1  13   21.25    6.69
  -3   1  14   23.85    6.32
  -3   1  14   16.08    6.21
   3  -1 -14   21.23    7.09
   3   1 -14   23.28    7.06
  -3  -1  14   16.48    6.03
  -3  -1  14   15.37    6.14
  -3   1  15   32.14    7.70
  -3   1  15   22.34    7.65
   3  -1 -15   24.95    8.55
   3   1 -15   35.94    8.86
  -3  -1  15   29.37    7.64
  -3  -1  15   32.43    7.57
  -3   1  16    9.64    3.92
  -3   1  16    2.79    3.63
   3  -1 -16    6.17    4.97
   3   1 -16   -3.94    4.95
  -3  -1  16    1.34    3.91
  -3  -1  16   -2.88    3.42
  -3   2   1   17.65    6.64
   3  -2  -1   22.62    6.61
   3   2  -1   26.83    6.12
   3   2  -1   22.04    6.75
  -3  -2   1   26.72    5.88
  -3  -2   1   20.35    6.47
  -3   2   2  116.32   21.51
   3  -2  -2  106.93   21.53
   3   2  -2  148.40   16.46
   3   2  -2  110.29   21.56
  -3  -2   2  156.03   16.14
  -3  -2   2  143.03   16.06
  -3  -2   2  132.02   21.42
  -3   2   3  909.83  105.99
   3  -2  -3  744.56  105.76
   3   2  -3  852.30   63.75
   3   2  -3  662.41  105.90
  -3  -2   3  826.29   63.72
  -3  -2   3  826.25   63.46
  -3  -2   3  779.77  105.59
  -3   2   4   23.08    5.30
  -3   2   4   13.81    5.17
  -3   2   4   16.63    6.10
   3  -2  -4   14.58    6.07
   3   2  -4   21.43    6.02
  -3  -2   4   21.40    5.42
  -3  -2   4   15.24    5.40
  -3  -2   4   25.05    6.02
  -3   2   5   32.07    6.91
  -3   2   5   33.72    7.92
   3  -2  -5   21.75    7.78
  -3  -2   5   33.52    6.94
  -3  -2   5   30.51    6.84
  -3  -2   5   37.33    7.89
  -3  -2   5   30.87    7.85
  -3   2   6   20.62    5.61
  -3   2   6   15.14    5.46
  -3   2   6   20.11    5.93
  -3   2   6   25.27    6.04
   3  -2  -6   14.38    6.01
  -3  -2   6   19.56    5.57
  -3  -2   6   19.72    5.61
  -3  -2   6   25.52    6.15
  -3  -2   6   22.91    6.08
  -3   2   7  208.24   22.09
  -3   2   7  189.76   22.09
  -3  -2   7  226.43   21.98
  -3  -2   7  223.27   22.10
  -3  -2   7  204.33   30.67
  -3  -2   7  208.46   31.07
  -3   2   8  174.78   19.20
  -3   2   8  172.41   19.32
  -3  -2   8  177.39   19.12
  -3  -2   8  171.27   19.35
  -3  -2   8  161.75   25.66
  -3  -2   8  160.97   26.22
  -3   2   9  429.24   42.00
  -3   2   9  440.69   41.92
  -3  -2   9  550.32   41.75
  -3  -2   9  524.80   42.04
  -3   2  10  119.51   16.73
  -3   2  10  115.09   16.80
  -3  -2  10  160.78   16.68
  -3  -2  10  149.50   16.80
  -3   2  11   43.85    9.41
  -3   2  11   35.41    9.50
  -3  -2  11   66.95    9.44
  -3  -2  11   55.13    9.60
  -3   2  12   30.12    7.07
  -3   2  12   17.16    6.98
   3  -2 -12   20.58    7.57
  -3  -2  12   39.35    7.12
  -3  -2  12   26.33    7.06
  -3   2  13   46.05    8.34
  -3   2  13   38.40    8.33
   3  -2 -13   36.68    9.01
  -3  -2  13   33.02    8.01
  -3  -2  13   32.28    8.25
  -3   2  14   43.49    8.45
  -3   2  14   46.88    8.47
   3  -2 -14   42.61    9.21
  -3  -2  14   22.53    8.06
  -3  -2  14   32.85    8.34
  -3   2  15   21.63    6.63
  -3   2  15   15.03    6.62
   3  -2 -15   21.17    7.51
   3   2 -15   28.91    7.06
  -3  -2  15   25.16    6.45
  -3  -2  15   14.49    6.45
  -3   2  16    2.12    3.93
  -3   2  16   -2.90    4.25
   3  -2 -16    2.62    4.98
   3   2 -16    6.28    5.72
  -3  -2  16   -0.38    3.43
  -3  -2  16    6.12    4.21
  -3   3   1   24.38    8.82
   3  -3  -1   63.28    8.87
   3   3  -1   31.87    7.79
   3   3  -1   44.36    8.98
  -3  -3   1   35.48    7.62
  -3  -3   1   34.86    8.74
  -3   3   2  362.92   50.20
   3  -3  -2  292.75   49.91
   3   3  -2  380.49   33.24
   3   3  -2  299.77   50.16
  -3  -3   2  407.70   32.69
  -3  -3   2  370.61   32.67
  -3  -3   2  364.47   49.71
  -3   3   3  221.66   30.95
   3   3  -3  213.09   21.88
   3   3  -3  187.92   31.21
  -3  -3   3  212.80   21.79
  -3  -3   3  210.69   21.73
  -3  -3   3  200.28   30.65
  -3   3   4  433.84   61.46
   3  -3  -4  376.45   61.48
   3   3  -4  380.31   61.77
  -3  -3   4  470.97   39.28
  -3  -3   4  464.06   39.25
  -3  -3   4  530.70   61.10
  -3  -3   4  465.71   61.35
  -3   3   5   85.92   16.27
   3  -3  -5   70.67   16.18
  -3  -3   5   99.24   12.82
  -3  -3   5   95.67   12.72
  -3  -3   5   95.87   15.98
  -3  -3   5  107.36   16.12
  -3   3   6  207.00   34.69
   3  -3  -6  175.29   34.60
  -3  -3   6  265.39   23.96
  -3  -3   6  238.60   24.06
  -3  -3   6  248.24   34.53
  -3  -3   6  267.59   34.43
  -3   3   7   79.63   12.84
  -3   3   7   74.21   12.74
  -3  -3   7  102.12   12.66
  -3  -3   7   98.49   12.75
  -3  -3   7   90.54   15.49
  -3  -3   7  105.09   15.82
  -3   3   8  199.06   23.16
  -3   3   8  194.58   23.19
  -3  -3   8  244.57   23.02
  -3  -3   8  259.10   23.26
  -3  -3   8  222.71   32.30
  -3  -3   8  214.23   32.62
  -3   3   9   -0.10    0.89
  -3   3   9   -4.51    0.58
  -3  -3   9   -1.31    1.86
  -3  -3   9   -4.41    1.75
  -3  -3   9   -0.13    0.70
  -3   3  10  657.01   57.28
  -3   3  10  600.27   57.29
  -3  -3  10  781.18   56.86
  -3  -3  10  774.66   57.16
  -3   3  11   48.16    9.50
  -3   3  11   28.10    9.38
  -3  -3  11   58.79    9.33
  -3  -3  11   61.27    9.48
  -3   3  12  389.88   35.07
  -3   3  12  294.63   35.21
   3  -3 -12  397.41   35.74
  -3  -3  12  445.89   34.60
  -3  -3  12  372.23   35.09
  -3   3  13   89.59   12.75
  -3   3  13   69.26   12.71
   3  -3 -13   76.32   13.36
  -3  -3  13   95.20   12.43
  -3  -3  13   77.38   12.58
  -3   3  14   27.84    6.70
  -3   3  14   18.65    6.67
   3  -3 -14   20.45    7.48
  -3  -3  14   20.00    6.44
  -3  -3  14   23.53    6.53
  -3   3  15   13.91    5.02
  -3   3  15    9.82    4.94
   3  -3 -15    4.67    5.95
  -3  -3  15    8.47    4.49
  -3  -3  15    9.14    4.71
  -3   3  16   85.85   14.48
  -3   3  16   85.00   14.51
   3  -3 -16  117.88   15.61
  -3  -3  16   87.86   14.16
  -3  -3  16  127.45   14.75
  -3   4   1   58.24   12.81
   3  -4  -1   61.15   12.77
   3   4  -1   65.60   10.73
   3   4  -1   78.60   13.05
  -3  -4   1   69.41   10.41
  -3  -4   1   67.74   12.59
  -3   4   2    1.13    3.35
   3  -4  -2    8.29    3.14
   3   4  -2    1.86    2.38
   3   4  -2    1.76    2.88
  -3  -4   2    0.20    2.92
  -3  -4   2    5.46    2.59
  -3  -4   2    3.25    2.95
  -3   4   3  577.41   76.46
   3   4  -3  549.36   47.44
   3   4  -3  579.20   76.71
  -3  -4   3  579.73   47.29
  -3  -4   3  604.67   47.32
  -3  -4   3  523.56   76.21
  -3   4   4  652.16   89.04
   3  -4  -4  566.04   88.73
   3   4  -4  686.30   54.37
   3   4  -4  638.73   89.23
  -3  -4   4  706.17   54.46
  -3  -4   4  697.18   54.35
  -3  -4   4  729.45   88.43
  -3  -4   4  624.37   88.70
  -3   4   5    0.73    3.46
  -3  -4   5    3.68    3.01
  -3  -4   5    4.90    2.91
  -3  -4   5    5.87    3.81
  -3  -4   5    7.77    3.70
  -3   4   6   64.99   12.98
   3  -4  -6   49.43   12.93
  -3  -4   6   77.24   10.69
  -3  -4   6   68.92   10.74
  -3  -4   6   73.58   12.96
  -3  -4   6   70.83   12.99
  -3   4   7   86.73   13.26
  -3  -4   7  105.89   13.17
  -3  -4   7   91.59   13.23
  -3  -4   7  101.69   16.23
  -3  -4   7   95.97   16.53
  -3   4   8  149.34   18.25
  -3   4   8  128.86   18.20
  -3  -4   8  172.91   18.03
  -3  -4   8  174.95   18.27
  -3  -4   8  168.47   24.02
  -3  -4   8  143.72   24.28
  -3   4   9  270.88   27.02
  -3   4   9  256.66   26.89
  -3  -4   9  309.63   26.79
  -3  -4   9  313.77   27.06
  -3  -4   9  248.75   38.85
  -3  -4   9  215.66   39.03
  -3   4  10    5.69    2.91
  -3   4  10   -2.84    2.87
  -3  -4  10    4.53    3.44
  -3  -4  10    3.97    3.46
  -3   4  11   11.64    4.35
  -3   4  11    1.38    4.07
   3  -4 -11    8.80    4.48
  -3  -4  11   11.00    4.36
  -3  -4  11    4.51    4.44
  -3   4  12  282.15   28.88
  -3   4  12  213.21   29.09
   3  -4 -12  290.30   29.60
  -3  -4  12  336.60   28.60
  -3  -4  12  347.48   28.98
  -3   4  13  109.10   14.74
  -3   4  13   82.89   14.84
   3  -4 -13   88.50   15.53
  -3  -4  13  134.57   14.57
  -3  -4  13  115.73   14.84
  -3   4  14  152.65   17.70
  -3   4  14  100.67   17.79
   3  -4 -14  174.75   18.67
  -3  -4  14  147.88   17.41
  -3  -4  14  141.68   17.78
  -3   4  15   74.48   11.68
  -3   4  15   69.83   11.56
   3  -4 -15   70.46   12.50
  -3  -4  15   57.35   11.16
  -3  -4  15   73.00   11.62
  -3   4  16  131.66   19.36
  -3   4  16  137.81   19.27
   3  -4 -16  152.84   20.59
  -3  -4  16  177.02   19.05
  -3  -4  16  201.76   19.58
  -3   5   1 1005.20  144.38
   3  -5  -1  930.28  144.42
   3   5  -1 1162.06   85.11
   3   5  -1 1343.74  144.71
  -3  -5   1 1087.49   84.45
  -3  -5   1 1154.10  144.05
  -3   5   2   60.88    9.13
   3  -5  -2   67.25    8.93
   3   5  -2   25.41    7.86
   3   5  -2   35.70    9.05
  -3  -5   2   32.47    7.61
  -3  -5   2   26.12    7.63
  -3  -5   2   38.69    8.73
  -3   5   3 1622.21  206.66
   3  -5  -3 1722.10  206.41
   3   5  -3 1652.92  118.65
   3   5  -3 1650.86  206.69
  -3  -5   3 1568.71  118.38
  -3  -5   3 1500.64  118.40
  -3  -5   3 1591.90  206.21
  -3  -5   3 1654.49  206.43
  -3   5   4   23.84    6.03
   3  -5  -4   13.91    5.95
   3   5  -4   12.38    5.28
  -3  -5   4   18.79    5.48
  -3  -5   4   19.85    5.45
  -3  -5   4   22.98    6.01
  -3  -5   4   17.84    5.88
  -3   5   5  128.83   20.57
   3  -5  -5   99.93   20.36
  -3  -5   5  132.15   15.61
  -3  -5   5  126.12   15.39
  -3  -5   5  132.63   20.32
  -3  -5   5  134.00   20.46
  -3   5   6   10.06    5.15
   3  -5  -6    8.50    5.04
  -3  -5   6   18.29    4.88
  -3  -5   6   15.76    4.89
  -3  -5   6   16.00    5.60
  -3  -5   6   20.21    5.46
  -3  -5   7   88.55   12.29
  -3  -5   7   84.99   12.35
  -3  -5   7   80.39   15.14
  -3   5   8   63.18   12.38
  -3   5   8   67.33   12.45
  -3  -5   8  106.94   12.37
  -3  -5   8   97.93   12.53
  -3  -5   8   97.00   15.02
  -3  -5   8   85.45   15.24
  -3   5   9  329.73   34.44
  -3   5   9  347.33   34.47
  -3  -5   9  449.81   34.28
  -3  -5   9  436.95   34.66
  -3  -5   9  346.90   52.09
  -3  -5   9  344.74   52.44
  -3   5  10    7.59    3.45
  -3   5  10    5.76    3.40
  -3  -5  10    6.10    3.73
  -3  -5  10    4.26    3.92
  -3  -5  10    2.37    3.91
  -3  -5  10    6.25    3.66
  -3   5  11    4.00    3.05
  -3   5  11    0.73    3.19
   3  -5 -11    1.60    3.64
  -3  -5  11    2.17    3.68
  -3  -5  11    9.26    3.76
  -3   5  12  112.25   16.28
  -3   5  12   98.93   16.45
   3  -5 -12  106.40   17.01
  -3  -5  12  153.87   16.09
  -3  -5  12  159.11   16.38
  -3   5  13  445.44   40.75
  -3   5  13  349.05   40.83
   3  -5 -13  435.62   41.77
  -3  -5  13  521.54   40.32
  -3  -5  13  551.01   40.91
  -3   5  14   15.94    5.63
  -3   5  14    9.89    5.40
   3  -5 -14    6.87    5.95
  -3  -5  14   13.39    5.39
  -3  -5  14   12.86    5.22
  -3   5  15   58.27    9.54
  -3   5  15   43.24    9.30
   3  -5 -15   36.45   10.18
  -3  -5  15   40.20    9.02
  -3  -5  15   49.31    9.34
  -3   5  16   73.39   13.18
  -3   5  16   81.86   13.44
   3  -5 -16   88.60   14.70
  -3  -5  16   80.65   12.60
  -3  -5  16   80.98   12.88
  -3   6   1   66.98   14.67
   3  -6  -1   57.80   14.47
   3   6  -1   79.33   11.93
   3   6  -1   98.58   14.89
  -3  -6   1   85.37   11.63
  -3  -6   1   87.89   14.41
  -3   6   2  201.97   32.80
   3  -6  -2  216.28   32.65
   3   6  -2  220.54   23.24
   3   6  -2  247.25   32.85
  -3  -6   2  211.51   22.77
  -3  -6   2  238.63   32.38
  -3   6   3  212.86   31.26
   3  -6  -3  232.04   31.07
   3   6  -3  210.86   22.11
   3   6  -3  215.83   31.29
  -3  -6   3  208.81   21.82
  -3  -6   3  199.26   21.85
  -3  -6   3  195.09   30.75
  -3  -6   3  210.33   30.85
   3  -6  -4  287.79   41.24
   3   6  -4  259.44   28.00
  -3  -6   4  282.24   27.96
  -3  -6   4  267.26   27.91
  -3  -6   4  339.20   41.06
  -3  -6   4  339.63   41.24
  -3   6   5   15.98    4.46
   3  -6  -5    5.54    4.28
  -3  -6   5   10.31    3.79
  -3  -6   5    5.56    3.95
  -3  -6   5   11.68    4.64
  -3  -6   5    9.14    4.66
  -3   6   6   27.23    9.26
   3  -6  -6   22.32    9.22
  -3  -6   6   47.56    8.22
  -3  -6   6   49.61    8.53
  -3  -6   6   45.74    9.34
  -3  -6   6   47.97    9.41
  -3  -6   7   63.48   10.03
  -3  -6   7   60.54   10.14
  -3  -6   7   57.68   11.74
  -3  -6   7   56.29   11.88
  -3  -6   8    4.23    3.54
  -3  -6   8    6.45    3.50
  -3  -6   8    5.12    3.93
  -3  -6   8    1.47    3.58
  -3   6   9  337.56   36.14
  -3   6   9  341.98   36.31
  -3  -6   9  471.55   36.00
  -3  -6   9  485.38   36.48
  -3  -6   9  378.95   55.74
  -3   6  10   15.07    6.44
  -3  -6  10   31.52    6.46
  -3  -6  10   35.04    6.66
  -3  -6  10   21.36    6.96
  -3  -6  10   13.08    6.89
  -3   6  11  160.19   19.14
  -3   6  11  133.12   19.37
   3  -6 -11  168.41   19.70
  -3  -6  11  206.46   18.98
  -3  -6  11  211.48   19.30
  -3  -6  11   86.48   25.67
  -3   6  12  171.84   19.51
  -3   6  12  109.07   19.60
   3  -6 -12  153.72   20.24
  -3  -6  12  187.17   19.23
  -3  -6  12  214.57   19.47
  -3   6  13  540.54   47.75
  -3   6  13  451.50   47.70
   3  -6 -13  519.28   48.71
  -3  -6  13  648.97   47.26
  -3  -6  13  634.83   47.81
  -3   6  14    8.05    4.98
  -3   6  14    7.73    4.98
   3  -6 -14   14.45    5.75
  -3  -6  14    6.14    4.64
  -3  -6  14   13.66    5.07
  -3   6  15  279.30   29.22
  -3   6  15  240.52   28.84
   3  -6 -15  228.44   30.15
  -3  -6  15  342.40   28.74
  -3  -6  15  364.83   29.25
  -3   6  16  104.37   18.77
  -3   6  16  179.58   19.07
   3  -6 -16  187.51   20.54
  -3  -6  16  133.25   18.45
  -3  -6  16  166.46   18.98
  -3   7   1  171.05   27.21
   3  -7  -1  141.43   27.03
   3   7  -1  166.76   19.80
   3   7  -1  199.20   27.27
  -3  -7   1  175.61   19.47
  -3  -7   1  209.84   26.79
  -3   7   2  577.64   78.67
   3  -7  -2  596.30   78.45
   3   7  -2  567.88   49.07
   3   7  -2  597.46   78.65
  -3  -7   2  615.78   48.48
  -3  -7   2  590.01   78.01
  -3  -7   2  548.99   78.17
  -3   7   3   96.31   13.93
   3  -7  -3   66.05   13.68
   3   7  -3   74.07   11.32
  -3  -7   3   75.90   11.10
  -3  -7   3   63.20   11.11
  -3  -7   3   74.92   13.37
  -3  -7   3   67.33   13.43
  -3   7   4 1175.80  152.95
   3  -7  -4 1112.43  152.72
   3   7  -4 1224.48   89.48
  -3  -7   4 1111.53   89.32
  -3  -7   4 1136.30   89.34
  -3  -7   4 1274.30  152.49
  -3  -7   4 1266.63  152.68
  -3   7   5   62.96   13.00
   3  -7  -5   51.33   12.90
  -3  -7   5   71.53   10.89
  -3  -7   5   79.79   10.64
  -3  -7   5   73.77   13.14
  -3  -7   5   64.83   13.06
   3  -7  -6   68.21   19.06
  -3  -7   6  117.86   14.75
  -3  -7   6  121.34   14.78
  -3  -7   6  134.14   19.00
  -3  -7   6  131.19   19.28
  -3  -7   7   13.45    5.38
  -3  -7   7   22.22    5.53
  -3  -7   7   14.64    5.83
  -3  -7   7   15.67    5.82
  -3  -7   8   80.20   11.62
  -3  -7   8   72.01   11.66
  -3  -7   8   84.27   14.02
  -3  -7   8   66.58   14.12
  -3  -7   9   13.47    4.86
  -3  -7   9   12.81    4.97
  -3  -7   9   11.20    5.04
  -3   7  10  340.51   37.83
  -3   7  10  357.26   38.19
  -3  -7  10  528.53   37.79
  -3  -7  10  498.66   38.17
  -3  -7  10  402.03   58.70
  -3   7  11 1035.91   89.39
  -3   7  11  797.21   89.79
   3  -7 -11 1184.99   90.22
  -3  -7  11 1474.68   89.15
  -3  -7  11 1543.60   89.61
  -3  -7  11  863.23  152.30
  -3   7  12  319.67   32.92
  -3   7  12  267.15   33.02
   3  -7 -12  375.71   33.79
  -3  -7  12  436.13   32.56
  -3  -7  12  472.64   33.04
  -3  -7  12  173.17   49.45
  -3   7  13    6.69    4.19
  -3   7  13    1.47    4.07
   3  -7 -13    6.94    4.72
  -3  -7  13    3.54    4.24
  -3  -7  13    7.60    4.32
  -3   7  14   23.30    8.76
  -3   7  14   32.14    8.66
   3  -7 -14   29.64    9.42
  -3  -7  14   60.14    8.64
  -3  -7  14   49.69    8.89
  -3   7  15   10.89    5.90
  -3   7  15   10.34    6.37
   3  -7 -15    9.87    7.30
  -3  -7  15   15.28    5.74
  -3  -7  15   25.59    6.14
  -3   8   1  427.06   66.31
   3  -8  -1  361.50   66.22
   3   8  -1  506.14   42.16
   3   8  -1  532.92   66.31
  -3  -8   1  456.33   41.72
  -3  -8   1  554.06   66.14
  -3  -8   1  571.10   65.83
  -3   8   2   19.88    5.29
   3  -8  -2   23.47    4.63
   3   8  -2    7.22    3.97
   3   8  -2    7.68    4.64
  -3  -8   2    3.29    3.92
  -3  -8   2    3.13    4.58
  -3  -8   2    5.98    4.34
  -3   8   3  497.96   69.21
   3   8  -3  531.93   43.74
  -3  -8   3  533.46   43.23
  -3  -8   3  499.51   43.26
  -3  -8   3  464.38   68.40
  -3  -8   3  520.94   68.85
  -3   8   4  214.67   29.98
   3  -8  -4  171.53   29.90
   3   8  -4  216.60   21.36
  -3  -8   4  186.13   21.23
  -3  -8   4  184.99   21.29
  -3  -8   4  181.75   29.81
  -3  -8   4  252.81   30.13
  -3   8   5   12.49    5.15
   3  -8  -5   10.32    5.08
   3   8  -5   17.77    4.82
  -3  -8   5   14.56    4.90
  -3  -8   5   10.49    4.74
  -3  -8   5   16.38    5.52
  -3  -8   5   14.81    5.42
  -3   8   6   18.75    4.97
   3  -8  -6    2.79    4.62
  -3  -8   6   11.76    4.53
  -3  -8   6   14.39    4.52
  -3  -8   6   11.19    5.26
  -3  -8   7  498.03   42.98
  -3  -8   7  486.54   43.26
  -3  -8   7  536.99   68.27
  -3  -8   7  526.51   68.57
  -3  -8   8  459.80   39.04
  -3  -8   8  460.14   39.17
  -3  -8   8  454.44   60.73
  -3  -8   8  405.17   61.12
  -3  -8   9   60.18    9.29
  -3  -8   9   51.23    9.40
  -3  -8   9   41.72   10.52
  -3  -8   9   44.17   10.80
  -3  -8  10   12.06    4.30
  -3  -8  10    8.25    4.48
  -3  -8  10    7.30    4.59
  -3  -8  10    5.58    4.72
  -3   8  11    2.77    2.31
  -3   8  11   -0.06    2.22
   3  -8 -11   -3.75    3.08
  -3  -8  11    8.56    2.98
  -3  -8  11    1.93    3.30
  -3  -8  11   -0.40    4.03
  -3  -8  11   -1.83    3.80
  -3   8  12   11.92    5.28
  -3   8  12    6.88    5.23
   3  -8 -12   10.33    6.08
  -3  -8  12   21.37    5.39
  -3  -8  12   22.82    5.56
  -3  -8  12    6.89    5.54
  -3  -8  12    8.66    5.85
  -3   8  13    9.56    3.29
  -3   8  13    0.02    3.31
   3  -8 -13   -6.82    3.96
  -3  -8  13   -2.08    3.55
  -3  -8  13    4.48    3.63
  -3  -8  13    4.08    3.64
  -3   8  14   37.83   10.67
  -3   8  14   57.03   10.67
   3  -8 -14   40.90   11.48
  -3  -8  14   80.10   10.62
  -3  -8  14   78.01   10.85
  -3   8  15   18.35    7.49
  -3   8  15   31.61    7.72
   3  -8 -15   28.27    9.37
  -3  -8  15   24.18    7.02
  -3  -8  15   33.96    7.68
  -3   9   1  549.68   64.18
   3  -9  -1  332.39   63.74
   3   9  -1  495.84   40.86
   3   9  -1  460.70   64.14
  -3  -9   1  474.10   40.44
  -3  -9   1  483.85   63.34
  -3  -9   1  467.81   63.46
  -3   9   2  229.65   32.61
   3  -9  -2  196.94   32.39
   3   9  -2  218.21   23.09
  -3  -9   2  228.48   22.63
  -3  -9   2  224.30   31.94
  -3  -9   2  211.09   32.17
  -3   9   3  749.64   96.37
   3  -9  -3  628.40   96.34
   3   9  -3  762.45   59.02
  -3  -9   3  773.14   58.44
  -3  -9   3  733.02   58.46
  -3  -9   3  743.26   96.02
  -3  -9   3  680.92   96.26
  -3   9   4  726.37  107.86
   3  -9  -4  771.67  107.65
   3   9  -4  860.16   64.79
  -3  -9   4  820.07   64.63
  -3  -9   4  843.12   64.73
  -3  -9   4  869.59  107.56
  -3  -9   4  811.99  107.64
  -3   9   5  678.02  108.00
   3  -9  -5  650.85  108.24
   3   9  -5  857.36   65.29
  -3  -9   5  856.99   65.29
  -3  -9   5  814.75   64.76
  -3  -9   5  897.31  108.18
  -3  -9   5 1001.64  108.33
  -3   9   6  115.81   23.11
   3  -9  -6   94.85   23.28
  -3  -9   6  159.42   17.52
  -3  -9   6  153.38   17.35
  -3  -9   6  183.23   23.15
  -3  -9   6  177.90   23.55
  -3  -9   7 1557.94  121.66
  -3  -9   7 1604.69  121.93
  -3  -9   7 1799.42  212.22
  -3  -9   7 1754.47  212.54
  -3  -9   8  320.07   32.32
  -3  -9   8  380.63   32.49
  -3  -9   8  357.96   48.86
  -3  -9   8  358.61   49.29
  -3  -9   9  401.18   34.08
  -3  -9   9  394.67   34.25
  -3  -9   9  335.27   51.75
  -3  -9   9  352.84   52.21
  -3  -9  10   66.83   10.03
  -3  -9  10   63.34   10.18
  -3  -9  10   49.51   11.97
  -3  -9  10   46.07   12.22
  -3   9  11  244.10   32.90
   3  -9 -11  342.79   33.72
  -3  -9  11  496.39   32.94
  -3  -9  11  486.72   33.34
  -3  -9  11  428.81   49.99
  -3  -9  11  336.85   50.02
  -3   9  12    3.29    3.00
  -3   9  12   -1.83    2.60
   3  -9 -12    4.58    3.26
  -3  -9  12    8.68    3.50
  -3  -9  12    1.60    3.69
  -3  -9  12   -1.59    3.95
  -3  -9  12   -0.45    4.38
  -3   9  13   80.14   15.61
  -3   9  13  120.08   15.66
   3  -9 -13   99.83   16.42
  -3  -9  13  168.07   15.44
  -3  -9  13  176.50   15.70
  -3  -9  13   84.30   20.25
  -3  -9  13   54.57   19.78
  -3   9  14   67.68   15.14
  -3   9  14  111.21   15.26
   3  -9 -14  111.17   16.52
  -3  -9  14  126.06   14.83
  -3  -9  14  130.04   15.21
  -3   9  15    9.83    7.32
  -3   9  15   17.70    7.84
  -3  -9  15   37.40    7.11
  -3  -9  15   35.24    7.47
  -3  10   1   -2.46    4.77
   3 -10  -1    8.32    4.61
   3  10  -1    4.48    2.73
   3  10  -1    1.58    3.50
  -3 -10   1    3.98    2.33
  -3 -10   1    3.62    3.67
  -3 -10   1   -1.28    3.25
  -3  10   2  536.06   72.23
   3  10  -2  542.06   45.64
  -3 -10   2  559.30   45.04
  -3 -10   2  527.34   71.68
  -3 -10   2  499.16   71.99
  -3  10   3   32.69    5.08
   3 -10  -3    3.46    4.56
   3  10  -3   14.72    4.11
  -3 -10   3    3.50    4.04
  -3 -10   3    5.35    3.82
  -3 -10   3    7.66    4.59
  -3 -10   3    2.01    4.31
  -3  10   4  390.13   63.48
   3 -10  -4  407.82   63.34
   3  10  -4  494.74   40.40
  -3 -10   4  482.20   40.24
  -3 -10   4  480.35   40.34
  -3 -10   4  524.51   63.31
  -3 -10   4  448.20   63.24
  -3  10   5  205.91   36.86
   3 -10  -5  179.55   37.01
   3  10  -5  297.37   25.76
  -3 -10   5  244.63   25.69
  -3 -10   5  258.73   25.30
  -3 -10   5  302.41   36.99
  -3 -10   5  298.23   37.19
  -3  10   6 1006.39  179.01
   3 -10  -6  952.18  179.21
  -3 -10   6 1539.42  103.97
  -3 -10   6 1489.63  103.61
  -3 -10   6 1525.35  178.95
  -3 -10   6 1718.75  179.44
  -3 -10   7   30.74    6.27
  -3 -10   7   20.42    6.33
  -3 -10   7   27.89    7.75
  -3 -10   7   15.40    7.47
  -3 -10   8  206.45   22.68
  -3 -10   8  215.36   22.79
  -3 -10   8  244.56   32.17
  -3 -10   8  218.69   32.61
  -3 -10   9   11.14    4.68
  -3 -10   9   13.39    4.90
  -3 -10   9   11.45    5.35
  -3 -10   9   10.33    5.75
  -3 -10  10   39.80    7.78
  -3 -10  10   45.21    7.95
  -3 -10  10   20.40    8.87
  -3 -10  10   27.24    9.12
  -3  10  11  491.86   57.02
   3 -10 -11  696.53   57.88
  -3 -10  11  946.02   56.97
  -3 -10  11  973.31   57.51
  -3 -10  11  834.36   93.31
  -3 -10  11  680.83   93.51
  -3  10  12    2.68    2.80
  -3  10  12   -1.46    2.37
   3 -10 -12   -0.36    2.82
  -3 -10  12    4.13    3.24
  -3 -10  12    3.05    2.86
  -3  10  13    4.25    3.79
  -3  10  13    3.49    3.81
   3 -10 -13    5.20    3.99
  -3 -10  13    6.11    3.78
  -3 -10  13   -0.96    3.82
  -3 -10  13   -2.54    5.11
  -3 -10  13   -1.76    4.00
  -3  10  14   33.27    9.67
  -3  10  14   19.66    9.96
   3 -10 -14   78.19   11.11
  -3 -10  14   71.64    9.19
  -3 -10  14   75.61    9.48
  -3 -10  14   16.24   11.27
  -3 -10  14   12.42   10.71
  -3  10  15   -4.66    4.13
  -3  10  15    2.54    4.29
  -3 -10  15    2.15    3.47
  -3 -10  15    0.59    3.11
  -3  11   1    0.70    5.88
   3 -11  -1   12.06    5.07
   3  11  -1    6.94    3.27
  -3 -11   1    4.35    3.05
  -3 -11   1    3.34    3.48
  -3 -11   1    2.78    3.57
  -3  11   2  263.41   41.83
   3 -11  -2  251.44   41.69
   3  11  -2  299.04   28.49
  -3 -11   2  319.91   27.97
  -3 -11   2  309.45   41.34
  -3 -11   2  284.02   41.35
  -3  11   3   15.08    3.88
   3 -11  -3   -1.16    3.82
   3  11  -3    9.19    3.29
  -3 -11   3    1.28    3.26
  -3 -11   3    4.91    2.97
  -3 -11   3    4.47    3.57
  -3 -11   3    2.84    3.53
  -3  11   4   98.13   18.72
   3 -11  -4   83.88   18.97
   3  11  -4  127.02   14.70
  -3 -11   4  113.37   14.55
  -3 -11   4  120.72   14.62
  -3 -11   4  120.74   18.84
  -3 -11   4  117.23   18.74
  -3  11   5 1008.15  151.11
   3 -11  -5  827.03  151.27
   3  11  -5 1230.50   88.91
  -3 -11   5 1155.90   88.82
  -3 -11   5 1177.23   88.30
  -3 -11   5 1378.44  151.07
  -3 -11   5 1366.63  151.45
  -3  11   6  313.61   62.17
   3 -11  -6  297.62   62.39
  -3 -11   6  523.55   39.96
  -3 -11   6  476.82   39.55
  -3 -11   6  506.22   62.18
  -3 -11   6  588.96   62.62
  -3 -11   7  489.07   43.67
  -3 -11   7  481.05   43.73
  -3 -11   7  604.44   69.32
  -3 -11   7  512.25   69.68
  -3 -11   8 1197.29   93.72
  -3 -11   8 1223.87   93.95
  -3 -11   8 1301.25  160.74
  -3 -11   8 1307.83  161.30
  -3 -11   9  294.33   29.06
  -3 -11   9  295.58   29.09
  -3 -11   9  305.36   42.94
  -3 -11   9  338.10   43.55
  -3 -11  10   13.06    4.43
  -3 -11  10    7.83    4.39
  -3 -11  10    1.43    6.16
  -3 -11  10    7.65    5.73
  -3  11  11    4.83    4.10
  -3 -11  11   11.36    4.50
  -3 -11  11    9.00    4.41
  -3 -11  11    9.73    6.21
  -3 -11  11   13.61    5.99
  -3  11  12   -4.38    2.86
  -3  11  12    0.28    2.46
   3 -11 -12    1.24    2.86
  -3 -11  12    5.74    3.18
  -3 -11  12    4.64    3.42
  -3 -11  12    4.91    6.14
  -3 -11  12    2.65    5.55
  -3  11  13   -5.82    3.27
   3 -11 -13  -16.72    4.56
  -3 -11  13    3.46    2.07
  -3 -11  13    1.35    2.57
  -3 -11  13    6.64    4.73
  -3 -11  13   -1.29    3.73
  -3  11  14   33.11   10.29
   3 -11 -14   61.15   11.68
  -3 -11  14   62.87    9.93
  -3 -11  14   74.65   10.32
  -3 -11  14   19.66   12.44
  -3  11  15    7.53    5.67
  -3  11  15   10.00    5.38
  -3 -11  15   12.14    4.91
  -3 -11  15    7.45    5.22
  -3 -11  15   -0.11    5.72
  -3  12   1   89.71   15.43
   3 -12  -1   93.12   15.68
   3  12  -1   81.74   12.25
  -3 -12   1   79.63   11.96
  -3 -12   1   74.17   14.50
  -3 -12   1   75.00   14.72
  -3  12   2 1071.31  135.81
   3 -12  -2  987.15  135.58
   3  12  -2 1003.15   80.42
  -3 -12   2 1094.04   79.76
  -3 -12   2 1035.72  135.09
  -3 -12   2 1040.90  135.14
  -3  12   3  996.58  134.99
   3 -12  -3  885.35  135.14
   3  12  -3 1103.23   80.32
  -3 -12   3 1089.15   79.70
  -3 -12   3 1069.22   79.63
  -3 -12   3 1040.39  134.98
  -3 -12   3 1010.34  134.88
  -3  12   4  355.34   51.62
   3 -12  -4  289.37   51.79
   3  12  -4  399.91   33.95
  -3 -12   4  375.95   33.77
  -3 -12   4  402.39   33.86
  -3 -12   4  369.10   51.68
  -3 -12   4  389.10   51.73
  -3  12   5  179.98   31.10
   3 -12  -5  137.24   31.24
   3  12  -5  234.03   22.39
  -3 -12   5  202.32   22.28
  -3 -12   5  220.11   21.95
  -3 -12   5  229.13   31.00
  -3 -12   5  256.03   31.49
  -3  12   6  366.44   77.56
   3 -12  -6  324.42   77.78
  -3 -12   6  714.23   48.62
  -3 -12   6  668.74   48.10
  -3 -12   6  724.39   78.09
  -3 -12   7   68.75   11.38
  -3 -12   7   65.31   11.41
  -3 -12   7   83.62   14.27
  -3 -12   7   91.86   14.53
  -3 -12   8  813.92   68.98
  -3 -12   8  827.47   69.21
  -3 -12   8 1012.01  115.49
  -3 -12   8  949.70  115.99
  -3 -12   9   12.12    5.39
  -3 -12   9   21.30    5.49
  -3 -12   9   23.47    7.31
  -3 -12  10   13.50    5.09
  -3 -12  10   14.39    5.10
  -3 -12  10   14.48    6.92
  -3 -12  10    4.99    5.87
  -3 -12  11    6.41    3.47
  -3 -12  11    2.83    3.63
  -3 -12  11    3.85    5.65
  -3 -12  11    0.29    5.42
  -3  12  12   -1.44    3.60
   3 -12 -12    5.98    3.47
  -3 -12  12   10.35    3.88
  -3 -12  12    5.02    4.08
  -3 -12  12   10.24    6.94
  -3 -12  12    1.56    5.77
  -3  12  13   66.05   14.08
  -3  12  13   69.58   14.14
   3 -12 -13  129.43   15.55
  -3 -12  13  135.17   13.78
  -3 -12  13  138.45   14.40
  -3 -12  13   70.01   18.19
  -3 -12  13   57.29   17.98
  -3  12  14   14.27    6.14
  -3  12  14    4.26    5.94
   3 -12 -14   11.54    8.17
  -3 -12  14   23.45    5.69
  -3 -12  14   24.47    6.11
  -3 -12  14    5.34    8.30
  -3 -12  14    9.32    7.73
  -3  13   1  111.37   18.64
   3 -13  -1  109.53   18.58
   3  13  -1  104.52   14.20
  -3 -13   1  101.55   13.93
  -3 -13   1  108.66   17.64
  -3 -13   1   95.24   17.63
  -3  13   2   53.48   11.89
   3 -13  -2   57.66   11.74
   3  13  -2   50.45    9.60
  -3 -13   2   51.68    9.28
  -3 -13   2   53.09   10.93
  -3 -13   2   54.44   10.96
  -3  13   3  535.29   83.79
   3 -13  -3  529.15   84.21
   3  13  -3  668.54   52.34
  -3 -13   3  678.99   51.78
  -3 -13   3  653.34   51.67
  -3 -13   3  668.59   83.94
  -3 -13   3  621.17   84.02
  -3  13   4  216.02   32.01
   3 -13  -4  168.59   32.07
   3  13  -4  234.20   22.65
  -3 -13   4  217.17   22.48
  -3 -13   4  228.00   22.54
  -3 -13   4  221.17   31.70
  -3 -13   4  204.98   31.96
  -3  13   5   25.98    8.51
   3  13  -5   35.95    7.50
  -3 -13   5   34.09    7.40
  -3 -13   5   33.10    7.33
  -3 -13   5   39.87    8.35
  -3 -13   5   37.00    8.77
  -3  13   6    5.88    5.04
   3 -13  -6    7.20    5.03
  -3 -13   6   17.75    4.80
  -3 -13   6    7.97    4.58
  -3 -13   6   14.61    5.20
  -3 -13   6   20.47    6.40
  -3 -13   7   46.62    9.29
  -3 -13   7   54.75   11.36
  -3 -13   7   54.87   11.26
  -3 -13   8  425.65   40.23
  -3 -13   8  443.36   40.40
  -3 -13   8  553.15   63.27
  -3 -13   8  472.15   63.63
  -3 -13   9  477.84   42.61
  -3 -13   9  493.03   42.66
  -3 -13   9  523.63   67.19
  -3 -13   9  508.25   67.69
  -3 -13  10    6.47    3.22
  -3 -13  10    1.33    3.36
  -3 -13  10    0.64    5.16
  -3 -13  10    8.18    5.61
  -3 -13  11   62.90    9.69
  -3 -13  11   56.25    9.88
  -3 -13  11   46.95   12.19
  -3 -13  11   39.50   11.81
  -3  13  12   -1.84    2.65
  -3 -13  12   -2.75    2.49
  -3 -13  12   -0.17    2.64
  -3 -13  12   -3.25    6.72
  -3 -13  12    2.98    5.28
  -3  13  13   29.20    9.22
  -3  13  13   21.31    9.20
   3 -13 -13   55.33   10.53
  -3 -13  13   63.86    8.72
  -3 -13  13   65.66    9.07
  -3 -13  13   25.21   11.32
  -3 -13  13   22.77   11.08
  -3  13  14    8.67    5.40
  -3  13  14    4.79    5.22
   3 -13 -14    9.85    7.16
  -3 -13  14    5.49    4.55
  -3 -13  14   10.04    4.93
  -3 -13  14    3.27    7.06
  -3 -13  14   -1.66    6.70
  -3  14   1   48.23   11.24
   3 -14  -1   42.89   11.45
   3  14  -1   49.29    8.89
  -3 -14   1   43.59    8.63
  -3 -14   1   48.64   10.00
  -3 -14   1   41.82   10.09
  -3  14   2  101.18   18.24
   3 -14  -2  102.05   18.68
   3  14  -2  107.58   14.39
  -3 -14   2  108.44   14.00
  -3 -14   2  104.95   17.97
  -3 -14   2  110.19   17.96
  -3  14   3   26.32    7.39
   3 -14  -3   15.69    7.30
   3  14  -3   21.77    5.44
  -3 -14   3   10.71    5.34
  -3 -14   3   15.37    5.23
  -3 -14   3   18.82    5.80
  -3 -14   3   11.73    5.79
  -3  14   4   55.06   12.55
   3 -14  -4   53.95   12.62
   3  14  -4   74.30   10.31
  -3 -14   4   63.80   10.18
  -3 -14   4   50.07   10.24
  -3 -14   4   69.20   12.03
  -3 -14   4   69.34   12.47
  -3  14   5   -2.53    3.63
   3 -14  -5    1.11    3.67
   3  14  -5    1.90    2.35
  -3 -14   5    2.97    1.99
  -3 -14   5    1.32    1.68
  -3 -14   5   -0.84    3.92
  -3 -14   5   -1.54    3.98
   3  14  -6  646.34   51.95
  -3 -14   6  742.58   52.10
  -3 -14   6  680.15   51.43
  -3 -14   6  798.53   83.96
  -3 -14   6  786.46   84.25
  -3  14   7   72.75   26.58
   3 -14  -7   75.53   26.85
  -3 -14   7  197.59   19.68
  -3 -14   7  192.47   19.42
  -3 -14   7  269.84   27.09
  -3 -14   7  220.05   27.35
  -3 -14   8   94.97   14.31
  -3 -14   8  105.05   14.35
  -3 -14   8  130.08   18.47
  -3 -14   8  115.77   19.10
  -3 -14   9    4.40    3.30
  -3 -14   9    4.04    3.38
  -3 -14   9    4.88    4.47
  -3 -14   9    3.15    5.72
  -3 -14  10   24.31    5.21
  -3 -14  10    9.28    5.10
  -3 -14  10   11.37    6.92
  -3 -14  10   13.60    6.64
  -3 -14  11   33.98    8.34
  -3 -14  11   44.89    8.51
  -3 -14  11   47.91   10.71
  -3 -14  11   31.87   10.64
  -3 -14  12  129.77   15.70
  -3 -14  12  143.12   15.89
  -3 -14  12  104.20   21.45
  -3 -14  12   83.27   20.98
   3 -14 -13   83.01   14.44
  -3 -14  13   99.53   12.72
  -3 -14  13  100.92   13.26
  -3 -14  13   35.10   16.79
  -3  14  14  132.82   22.85
  -3  14  14  120.60   22.69
   3 -14 -14  220.77   24.49
  -3 -14  14  299.04   22.35
  -3 -14  14  297.52   22.93
  -3 -14  14  121.95   32.15
  -3  15   1   -4.31    6.23
   3 -15  -1   35.41    6.86
   3  15  -1    1.76    3.14
  -3 -15   1    4.62    3.16
  -3 -15   1   -2.40    3.79
  -3 -15   1    2.70    3.76
  -3  15   2  605.80   84.55
   3 -15  -2  651.14   85.23
   3  15  -2  631.48   52.66
  -3 -15   2  626.46   51.99
  -3 -15   2  669.25   84.49
  -3 -15   2  632.73   84.44
  -3  15   3   63.81    9.11
   3 -15  -3   25.95    8.50
   3  15  -3   19.54    6.78
  -3 -15   3   19.73    6.66
  -3 -15   3   25.91    6.57
  -3 -15   3   18.45    7.32
  -3 -15   3   22.29    7.35
   3 -15  -4    5.18    4.15
   3  15  -4    6.36    3.34
  -3 -15   4    2.63    3.03
  -3 -15   4    4.77    3.20
  -3 -15   4    5.43    3.96
  -3 -15   4    8.63    3.77
   3 -15  -5   41.31   13.80
   3  15  -5   78.64   11.36
  -3 -15   5   66.00   11.25
  -3 -15   5   60.43   11.03
  -3 -15   5   85.08   13.48
  -3 -15   5  102.57   14.33
   3 -15  -6   69.54   18.94
   3  15  -6  103.08   14.67
  -3 -15   6  124.58   14.82
  -3 -15   6  100.97   14.35
  -3 -15   6  145.54   19.24
  -3 -15   6  131.64   19.19
   3 -15  -7   -0.23    3.00
  -3 -15   7    2.71    2.54
  -3 -15   7   -4.80    2.07
  -3 -15   7    3.90    5.21
  -3 -15   7    4.23    4.40
  -3 -15   8   60.80   10.38
  -3 -15   8   56.35   10.29
  -3 -15   8   69.42   12.64
  -3 -15   8   69.88   13.37
  -3 -15   9    4.06    4.24
  -3 -15   9    7.35    4.29
  -3 -15   9   12.26    5.98
  -3 -15   9   16.45    6.60
  -3 -15  10  413.52   38.30
  -3 -15  10  428.53   38.30
  -3 -15  10  458.24   60.04
  -3 -15  10  449.90   59.95
  -3 -15  11    2.97    4.80
  -3 -15  11   29.76    4.84
  -3 -15  11    2.44    7.40
  -3 -15  11    4.88    7.28
  -3 -15  12  538.04   42.25
  -3 -15  12  514.88   42.53
  -3 -15  12  478.26   67.16
  -3 -15  12  356.78   67.03
  -3 -15  13   86.07   11.56
  -3 -15  13   89.33   11.86
  -3 -15  13   32.51   15.15
  -3 -15  13   41.44   14.96
  -3  16   1   60.64   13.31
   3 -16  -1   82.00   14.04
   3  16  -1   62.55   10.81
  -3 -16   1   63.08   10.54
  -3 -16   1   66.06   12.71
  -3 -16   1   61.74   12.61
  -3  16   2  202.61   29.71
   3 -16  -2  209.00   30.48
   3  16  -2  193.07   21.45
  -3 -16   2  188.13   21.04
  -3 -16   2  189.67   20.94
  -3 -16   2  189.20   29.21
  -3 -16   2  198.14   29.26
  -3  16   3   51.09   11.44
   3 -16  -3   42.87   11.48
   3  16  -3   50.13    9.13
  -3 -16   3   45.47    8.94
  -3 -16   3   52.08    8.89
  -3 -16   3   41.30   10.27
  -3 -16   3   51.77   10.44
  -3  16   4   37.51    9.16
   3 -16  -4   29.69    9.54
   3  16  -4   32.89    7.30
  -3 -16   4   36.32    7.22
  -3 -16   4   29.12    7.11
  -3 -16   4   30.51    7.91
  -3 -16   4   29.08    8.14
  -3  16   5   -0.24    3.81
   3 -16  -5   -3.05    3.41
   3  16  -5    3.52    2.73
  -3 -16   5    2.50    2.37
  -3 -16   5    3.56    2.33
  -3 -16   5    0.21    4.36
  -3 -16   5    2.82    4.55
  -3  16   6   -0.15    3.84
   3 -16  -6    0.33    3.72
   3  16  -6   -3.53    1.88
  -3 -16   6   -1.09    2.03
  -3 -16   6    1.02    1.89
  -3 -16   6    3.86    4.47
  -3 -16   6    2.70    4.31
  -3  16   7    1.60    5.11
   3 -16  -7    6.61    5.44
  -3 -16   7   14.41    4.65
  -3 -16   7   10.91    4.47
  -3 -16   7   24.60    6.66
  -3 -16   7   14.88    6.24
  -3 -16   8  141.31   17.50
  -3 -16   8  125.92   17.35
  -3 -16   8  161.63   23.63
  -3 -16   8  182.71   24.22
  -3 -16   9    3.54    3.42
  -3 -16   9    5.65    3.47
  -3 -16   9    4.82    4.82
  -3 -16   9    4.12    5.31
  -3 -16  10   15.05    5.02
  -3 -16  10   16.92    5.10
  -3 -16  10    6.86    7.92
  -3 -16  10   12.53    6.82
  -3 -16  11  271.92   25.85
  -3 -16  11  271.72   26.06
  -3 -16  11  243.52   38.12
  -3 -16  11  222.75   38.41
  -3 -16  12  230.43   21.71
  -3 -16  12  218.52   22.03
  -3 -16  12  172.88   31.22
  -3 -16  12  133.36   31.19
  -3 -16  13  119.22   14.96
  -3 -16  13  127.23   15.05
  -3 -16  13  102.02   20.52
  -3 -16  13   63.64   20.14
  -3  17   1  479.72   65.64
   3 -17  -1  379.93   66.47
   3  17  -1  485.73   41.99
  -3 -17   1  464.60   41.48
  -3 -17   1  520.65   65.37
  -3 -17   1  537.13   65.35
  -3  17   2   41.41   10.56
   3 -17  -2   55.79   10.46
   3  17  -2   27.04    7.78
  -3 -17   2   31.40    7.75
  -3 -17   2   30.96    7.54
  -3 -17   2   40.30    8.62
  -3 -17   2   37.21    8.74
  -3  17   3  331.03   47.86
   3 -17  -3  326.82   48.89
   3  17  -3  357.39   32.16
  -3 -17   3  366.95   31.80
  -3 -17   3  333.31   31.51
  -3 -17   3  316.52   47.46
  -3 -17   3  338.69   47.87
  -3  17   4  326.65   47.74
   3 -17  -4  347.68   48.49
   3  17  -4  349.66   31.63
  -3 -17   4  342.12   31.55
  -3 -17   4  334.29   31.43
  -3 -17   4  334.15   47.18
  -3 -17   4  333.02   47.72
  -3  17   5    6.45    6.39
   3 -17  -5    9.71    6.41
   3  17  -5   23.03    5.58
  -3 -17   5   18.15    5.42
  -3 -17   5   14.21    5.18
  -3 -17   5   22.32    6.65
  -3 -17   5   26.08    6.91
  -3  17   6  127.32   31.29
   3 -17  -6  117.38   31.44
   3  17  -6  218.23   22.30
  -3 -17   6  233.57   22.49
  -3 -17   6  209.84   21.87
  -3 -17   6  254.61   31.18
  -3 -17   6  272.07   31.67
   3 -17  -7   51.66   17.16
  -3 -17   7  106.11   13.56
  -3 -17   7   89.44   13.17
  -3 -17   7  122.77   17.14
  -3 -17   7  112.94   17.58
  -3 -17   8    6.72    3.55
  -3 -17   8    5.14    3.50
  -3 -17   8    3.77    6.04
  -3 -17   8   10.94    5.59
  -3 -17   9   31.08    7.55
  -3 -17   9   37.93    7.70
  -3 -17   9   42.34    9.65
  -3 -17   9   27.45    9.70
  -3 -17  10   38.89    8.56
  -3 -17  10   43.69    8.77
  -3 -17  10   40.11   11.08
  -3 -17  10   50.65   11.50
  -3 -17  11    3.18    3.92
  -3 -17  11    6.83    4.16
  -3 -17  11    9.35    7.21
  -3 -17  11    4.36    6.06
  -3 -17  12   25.36    6.95
  -3 -17  12   31.88    7.17
  -3 -17  12   17.75    8.75
  -3 -17  12   12.89    9.61
  -3  18   1  307.28   43.66
   3 -18  -1  218.41   44.19
   3  18  -1  303.68   29.48
  -3 -18   1  307.46   28.97
  -3 -18   1  346.57   43.05
  -3 -18   1  308.68   43.15
  -3  18   2   31.98    8.04
   3 -18  -2   20.14    7.40
   3  18  -2   11.78    5.24
  -3 -18   2   14.69    5.27
  -3 -18   2    6.64    5.12
  -3 -18   2   14.04    5.63
  -3 -18   2   17.53    6.12
  -3  18   3   -2.01    5.73
   3 -18  -3   -0.34    3.81
   3  18  -3    1.18    2.09
  -3 -18   3   -1.74    2.27
  -3 -18   3    1.86    2.10
  -3 -18   3   -2.12    2.64
  -3 -18   3    2.45    2.74
  -3  18   4   71.56   14.22
   3 -18  -4   64.36   14.55
   3  18  -4   70.97   11.05
  -3 -18   4   64.34   11.00
  -3 -18   4   60.55   10.89
  -3 -18   4   77.45   13.55
  -3 -18   4   80.02   13.80
  -3  18   5    7.77    6.70
   3 -18  -5    6.27    6.55
   3  18  -5    7.54    3.82
  -3 -18   5    3.60    3.61
  -3 -18   5    5.34    3.35
  -3 -18   5   10.72    5.60
  -3 -18   5    5.80    5.47
  -3  18   6   51.98   15.20
   3 -18  -6   35.79   15.46
   3  18  -6   73.90   12.27
  -3 -18   6   94.14   12.47
  -3 -18   6   76.40   11.98
  -3 -18   6  132.17   15.68
  -3 -18   6   99.31   15.62
  -3  18   7   22.60    9.91
   3 -18  -7   20.24   10.51
  -3 -18   7   53.20    8.81
  -3 -18   7   48.70    8.51
  -3 -18   7   59.93   10.59
  -3 -18   7   60.39   11.49
  -3 -18   8   50.36    9.76
  -3 -18   8   49.34    9.49
  -3 -18   8   56.01   11.84
  -3 -18   8   72.35   12.45
  -3 -18   9   16.38    5.82
  -3 -18   9   17.70    5.53
  -3 -18   9   15.54    6.80
  -3 -18   9   16.10    8.17
  -3 -18  10   77.72   11.93
  -3 -18  10   79.44   11.97
  -3 -18  10   75.37   15.53
  -3 -18  10   69.61   15.86
  -3 -18  11   13.40    5.38
  -3 -18  11   18.85    5.63
  -3 -18  11    6.67    8.41
  -3 -18  11   19.93    8.51
  -3 -18  12   16.95    5.26
  -3 -18  12   18.59    5.46
  -3 -18  12    9.89    7.75
  -3 -18  12   11.41    7.89
  -3  19   1    7.78    6.44
   3 -19  -1    4.22    5.31
   3  19  -1    5.57    3.55
  -3 -19   1    4.49    3.40
  -3 -19   1    7.57    4.03
  -3 -19   1    6.46    4.14
  -3  19   2   21.27    8.07
   3 -19  -2   13.01    8.02
   3  19  -2   25.40    6.44
  -3 -19   2   28.22    6.39
  -3 -19   2   27.23    6.13
  -3 -19   2   17.45    6.75
  -3 -19   2   24.24    7.06
  -3  19   3   49.99   11.16
   3 -19  -3   33.49   11.62
   3  19  -3   54.54    8.96
  -3 -19   3   52.44    8.87
  -3 -19   3   44.59    8.74
  -3 -19   3   37.80   10.18
  -3 -19   3   43.45   10.22
  -3  19   4   82.49   16.58
   3 -19  -4   58.44   17.37
   3  19  -4   93.16   12.96
  -3 -19   4   90.30   12.95
  -3 -19   4   82.05   12.76
  -3 -19   4   91.79   16.19
  -3 -19   4  136.71   16.75
  -3  19   5  136.11   34.35
   3 -19  -5  169.48   35.17
   3  19  -5  264.49   24.09
  -3 -19   5  210.12   24.10
  -3 -19   5  209.25   23.76
  -3 -19   5  347.42   34.28
  -3 -19   5  270.28   34.53
  -3  19   6  271.40   61.29
   3 -19  -6  334.34   62.17
   3  19  -6  453.90   39.39
  -3 -19   6  489.16   39.67
  -3 -19   6  400.30   39.03
  -3 -19   6  591.26   61.21
  -3 -19   6  570.85   61.68
  -3  19   7   56.91   19.98
   3 -19  -7   58.27   20.67
  -3 -19   7  147.48   15.95
  -3 -19   7  139.68   15.40
  -3 -19   7  154.54   20.51
  -3 -19   7  150.54   21.00
   3 -19  -8   96.42   37.86
   3 -19  -8   90.85   37.81
  -3 -19   8  340.69   26.12
  -3 -19   8  310.20   25.74
  -3 -19   8  298.32   37.70
  -3 -19   8  304.09   38.42
  -3 -19   9   -1.53    3.00
  -3 -19   9   -0.55    2.38
  -3 -19   9   -2.66    4.51
  -3 -19   9    2.42    5.13
  -3 -19  10   19.18    6.07
  -3 -19  10   19.62    6.37
  -3 -19  10   22.97    9.56
  -3 -19  10   24.82    9.21
  -3 -19  11   18.08    5.95
  -3 -19  11   22.04    9.27
  -3 -19  11   21.27    8.44
   3 -20  -1   85.52   22.94
   3  20  -1  136.02   16.86
  -3 -20   1  134.13   16.39
  -3 -20   1  143.73   21.52
  -3 -20   1  154.14   21.86
  -3  20   2   29.13    8.27
   3 -20  -2   18.72    8.12
   3  20  -2   20.30    6.22
  -3 -20   2   26.00    6.19
  -3 -20   2   22.85    6.12
  -3 -20   2   20.16    6.68
  -3 -20   2   20.33    6.91
  -3  20   3   51.13   13.00
   3 -20  -3   49.08   13.00
   3  20  -3   61.71    9.93
  -3 -20   3   58.02    9.87
  -3 -20   3   57.43    9.54
  -3 -20   3   49.09   11.29
  -3 -20   3   52.29   11.65
  -3  20   4   13.60    7.91
   3 -20  -4   10.94    6.84
   3  20  -4   18.56    5.23
  -3 -20   4    9.56    5.17
  -3 -20   4   12.51    5.12
  -3 -20   4   28.11    7.51
  -3 -20   4   18.73    6.86
  -3  20   5   25.95    9.73
   3 -20  -5   16.91    9.51
   3  20  -5   37.35    7.29
  -3 -20   5   24.58    7.24
  -3 -20   5   27.79    7.12
  -3 -20   5   37.94    8.95
  -3 -20   5   47.82    9.17
  -3  20   6    5.62    7.02
   3 -20  -6   -0.08    7.52
   3  20  -6   16.32    4.91
  -3 -20   6   21.23    5.27
  -3 -20   6   15.50    4.95
  -3 -20   6    8.07    6.32
  -3 -20   6   15.82    6.76
  -3  20   7   44.67   13.63
   3 -20  -7   39.26   14.41
   3 -20  -7   34.42   13.76
  -3 -20   7   90.23   11.43
  -3 -20   7   82.73   11.02
  -3 -20   7   92.57   14.00
  -3 -20   7   80.60   14.85
   3 -20  -8    7.02    5.52
   3 -20  -8    4.36    5.48
  -3 -20   8    5.69    4.79
  -3 -20   8   12.77    4.64
  -3 -20   8   11.74    5.76
  -3 -20   8    8.42    7.42
  -3 -20   9  164.93   18.91
  -3 -20   9  165.52   18.62
  -3 -20   9  162.58   26.09
  -3 -20   9  148.61   26.65
  -3 -20  10   46.87    9.50
  -3 -20  10   57.97    9.52
  -3 -20  10   54.96   12.63
  -3 -20  10   41.59   12.49
  -3  21   1    2.71    6.23
   3 -21  -1    3.55    5.52
   3  21  -1    6.53    3.59
  -3 -21   1    9.01    3.84
  -3 -21   1    1.48    3.85
  -3 -21   1    5.91    4.16
  -3  21   2   84.60   17.66
   3 -21  -2   48.15   17.54
   3  21  -2  102.29   13.56
  -3 -21   2  108.28   13.37
  -3 -21   2  100.25   12.99
  -3 -21   2   90.85   16.10
  -3 -21   2   74.09   16.39
  -3  21   3  107.99   21.59
   3 -21  -3   82.98   22.13
   3  21  -3  143.70   16.08
  -3 -21   3  138.56   16.01
  -3 -21   3  135.86   15.73
  -3 -21   3  123.45   20.53
  -3 -21   3  108.17   20.75
  -3  21   4   57.93   18.34
   3 -21  -4   52.76   18.62
   3  21  -4  112.66   14.02
  -3 -21   4  111.98   14.09
  -3 -21   4  103.51   13.70
  -3 -21   4  115.59   17.90
  -3 -21   4  121.78   18.17
  -3  21   5  631.94  118.91
   3 -21  -5  543.74  119.90
   3  21  -5  978.50   71.30
  -3 -21   5 1039.98   71.50
  -3 -21   5  913.31   70.80
  -3 -21   5 1035.41  118.58
  -3 -21   5  974.45  119.05
  -3  21   6   10.05    8.19
   3 -21  -6    4.64    8.27
   3  21  -6   11.01    5.19
  -3 -21   6   21.33    5.92
  -3 -21   6   13.12    5.25
  -3 -21   6   18.97    6.81
  -3 -21   6   25.05    7.99
  -3  21   7  104.90   27.69
   3 -21  -7  128.19   28.93
   3 -21  -7  101.08   27.93
  -3 -21   7  238.18   20.34
  -3 -21   7  189.20   19.81
  -3 -21   7  218.40   27.77
  -3 -21   7  223.92   28.34
   3 -21  -8   55.76   21.51
   3 -21  -8   38.13   21.09
  -3 -21   8  160.29   16.17
  -3 -21   8  155.66   15.85
  -3 -21   8  137.33   20.98
  -3 -21   8  143.58   21.79
  -3 -21   9    4.99    3.59
  -3 -21   9   -3.57    3.00
  -3 -21   9    5.78    5.72
  -3 -21   9    0.69    8.07
  -3 -21  10    1.26    2.05
  -3 -21  10   -4.89    2.49
  -3 -21  10    3.91    5.86
  -3  22   1  103.56   22.49
   3 -22  -1   71.99   23.05
   3  22  -1  131.23   16.95
  -3 -22   1  141.73   16.76
  -3 -22   1  135.32   16.47
  -3 -22   1  168.03   21.92
  -3 -22   1  153.93   22.26
  -3  22   2    8.98    7.39
   3 -22  -2   11.28    6.55
   3  22  -2   10.98    4.72
  -3 -22   2    3.23    4.65
  -3 -22   2   11.95    4.69
  -3 -22   2   22.26    7.35
  -3 -22   2   10.11    6.11
  -3  22   3  182.35   37.03
   3 -22  -3  147.53   37.97
   3  22  -3  269.82   25.64
  -3 -22   3  274.85   25.64
  -3 -22   3  227.74   25.15
  -3 -22   3  319.62   36.79
  -3 -22   3  290.78   36.97
  -3  22   4    3.53    7.60
   3 -22  -4    1.02    5.92
   3  22  -4    5.56    4.38
  -3 -22   4    9.31    4.41
  -3 -22   4   12.42    4.07
  -3 -22   4    6.41    6.07
  -3 -22   4   12.66    6.33
  -3  22   5   -0.17    5.29
   3 -22  -5   -2.62    5.65
   3  22  -5   -0.67    2.55
  -3 -22   5   -1.23    2.61
  -3 -22   5    1.01    2.65
  -3 -22   5    6.85    5.89
  -3 -22   5    3.61    5.50
  -3  22   6    4.80    7.93
   3 -22  -6   11.82    8.99
  -3 -22   6   26.28    6.10
  -3 -22   6   12.34    5.44
  -3 -22   6   21.70    8.45
  -3 -22   6   17.31    7.83
  -3  22   7   27.89   11.91
   3 -22  -7   21.80   12.60
  -3 -22   7   58.18    9.34
  -3 -22   7   46.15    8.89
  -3 -22   7   63.14   11.83
  -3 -22   7   57.22   12.19
   3 -22  -8   17.70   12.08
   3 -22  -8   26.11   11.14
  -3 -22   8   60.84    9.49
  -3 -22   8   57.39    9.18
  -3 -22   8   47.48   11.53
  -3 -22   8   55.49   12.52
  -3 -22   9  290.11   28.72
  -3 -22   9  301.00   28.37
  -3 -22   9  275.34   42.79
  -3 -22   9  303.47   43.39
  -3  23   1  302.58   56.78
   3 -23  -1  228.20   57.44
   3  23  -1  395.52   37.14
  -3 -23   1  412.19   36.87
  -3 -23   1  408.07   36.40
  -3 -23   1  512.09   56.23
  -3 -23   1  516.94   56.54
  -3  23   2  120.80   24.20
   3 -23  -2   90.67   25.09
   3  23  -2  140.06   18.04
  -3 -23   2  159.25   17.91
  -3 -23   2  142.18   17.52
  -3 -23   2  170.94   23.83
  -3 -23   2  187.77   24.10
  -3  23   3   11.76    7.86
   3 -23  -3   10.77    8.34
   3  23  -3   21.07    5.82
  -3 -23   3   16.35    5.81
  -3 -23   3   15.20    5.33
  -3 -23   3   25.25    7.61
  -3 -23   3   15.36    7.18
  -3  23   4  227.70   50.63
   3 -23  -4  185.02   51.49
   3  23  -4  377.55   33.27
  -3 -23   4  392.26   33.49
  -3 -23   4  329.54   32.76
  -3 -23   4  470.78   50.17
  -3 -23   4  447.28   50.65
  -3  23   5    1.21    6.01
   3 -23  -5   -6.94    7.87
   3  23  -5    2.25    3.23
  -3 -23   5    6.85    3.49
  -3 -23   5    0.13    2.84
  -3 -23   5    5.14    6.88
  -3 -23   5   -1.36    7.01
   3 -23  -6   82.99   28.21
  -3 -23   6  189.64   19.79
  -3 -23   6  135.64   19.22
  -3 -23   6  226.95   27.57
  -3 -23   6  193.74   27.25
  -3  23   7    9.92    7.36
   3 -23  -7   -1.81    9.54
   3 -23  -7    6.29    8.24
  -3 -23   7   14.05    5.21
  -3 -23   7   10.53    4.33
  -3 -23   7    9.42    6.62
  -3 -23   7   18.52    7.69
   3 -23  -8   16.50   10.18
  -3 -23   8   19.61    6.36
  -3 -23   8   23.30    6.22
  -3 -23   8   23.18    8.27
  -3  24   1    5.17    8.81
   3 -24  -1    3.14    6.80
   3  24  -1   12.18    5.02
  -3 -24   1   15.83    5.09
  -3 -24   1    6.93    4.53
  -3 -24   1   21.22    6.54
  -3 -24   1    9.20    6.26
  -3  24   2    1.09    6.10
   3 -24  -2   -3.56    5.12
   3  24  -2    0.71    3.00
  -3 -24   2   -1.64    3.00
  -3 -24   2   -0.30    2.25
  -3 -24   2    3.94    5.54
  -3 -24   2    0.71    4.75
  -3  24   3    8.92    9.21
   3 -24  -3    9.53    9.01
   3  24  -3   27.29    6.78
  -3 -24   3   30.42    6.84
  -3 -24   3   29.13    6.55
  -3 -24   3   36.80    8.80
  -3 -24   3   28.92    9.15
  -3  24   4    1.11    7.24
   3 -24  -4   -2.16    8.95
   3  24  -4   10.30    4.55
  -3 -24   4   11.88    4.66
  -3 -24   4    7.23    3.97
  -3 -24   4   18.06    6.35
  -3 -24   4    8.83    6.65
  -3  24   5   45.16   20.10
   3 -24  -5   71.50   21.74
   3  24  -5  121.99   15.29
  -3 -24   5  126.23   15.59
  -3 -24   5   99.57   14.83
  -3 -24   5  170.26   20.38
  -3 -24   5  146.78   20.70
  -3  24   6   15.59   10.37
   3 -24  -6   13.04   11.90
  -3 -24   6   34.22    7.91
  -3 -24   6   35.74    7.51
  -3 -24   6   48.10   10.75
  -3 -24   6   42.04   10.30
  -3  25   1  644.66  116.54
   3 -25  -1  415.90  117.73
   3  25  -1  850.32   70.48
  -3 -25   1  996.64   70.34
  -3 -25   1  878.20   69.57
  -3 -25   1 1161.49  116.42
  -3 -25   1 1067.90  116.77
  -3  25   2   78.28   13.58
   3 -25  -2   61.36   14.31
   3  25  -2   56.65   10.50
  -3 -25   2   46.80   10.51
  -3 -25   2   50.70   10.16
  -3 -25   2   60.57   12.89
  -3 -25   2   61.62   12.83
  -3  25   3   18.38   10.13
   3 -25  -3   11.73   10.61
   3  25  -3   34.80    7.54
  -3 -25   3   29.73    7.63
  -3 -25   3   32.01    7.30
  -3 -25   3   40.13    9.49
  -3 -25   3   38.07    9.85
  -3  25   4   29.75   14.76
   3 -25  -4   40.87   15.70
   3  25  -4   63.33   11.23
  -3 -25   4   77.21   11.49
  -3 -25   4   63.25   10.92
  -3 -25   4  106.06   14.84
  -3 -25   4   87.86   14.61
  -2   0   1    0.72    1.69
  -2   0   1    1.98    2.28
   2   0  -1    1.67    1.73
   2   0  -1    3.06    2.36
  -2   0   2  127.56   15.30
  -2   0   2  119.58   15.51
  -2   0   2  136.91   20.16
   2   0  -2  124.96   15.52
  -2   0   3    0.38    1.00
  -2   0   3    0.89    1.07
  -2   0   3   -0.43    1.74
   2   0  -3   -0.03    1.56
  -2   0   4  260.87   25.72
  -2   0   4  266.88   26.35
  -2   0   4  271.74   37.49
   2   0  -4  262.02   38.06
  -2   0   5    1.69    1.76
  -2   0   5    2.65    1.81
  -2   0   5    1.82    1.84
  -2   0   5    0.88    1.96
  -2   0   6  832.85   65.47
  -2   0   6  870.26   65.77
  -2   0   6  772.14  109.04
   2   0  -6  846.45   65.73
  -2   0   7   -1.95    0.79
  -2   0   7   -0.51    0.91
   2   0  -7    1.46    0.94
  -2   0   8 3102.26  221.71
  -2   0   8 3150.17  221.67
   2   0  -8 3149.32  222.37
  -2   0   9    1.84    1.84
  -2   0   9    1.61    1.83
   2   0  -9    0.62    2.08
  -2   0  10  840.64   77.23
  -2   0  10 1091.13   77.55
   2   0 -10 1107.73   78.55
  -2   0  11    3.35    2.69
  -2   0  11    2.60    2.56
   2   0 -11   -1.64    2.89
  -2   0  12   15.76    4.71
   2   0 -12    6.95    5.03
  -2   0  13    0.31    2.38
   2   0 -13    1.08    2.84
  -2   0  14   99.40   13.11
   2   0 -14   77.06   13.67
  -2   0  15    5.86    4.24
  -2   0  16   -2.99    2.80
   2   0 -16   -0.19    1.42
  -2   0  17    1.52    3.29
   2   0 -17   -1.13    5.20
  -2   0  18    0.02    4.25
  -2   0  18    5.85    4.46
   2   0 -18   17.57    6.37
  -2   1   1    2.55    2.60
  -2   1   1    5.25    3.19
   2  -1  -1    3.75    2.69
   2  -1  -1    3.85    3.09
   2   1  -1    4.21    2.74
   2   1  -1    7.58    3.08
  -2  -1   1    5.33    2.67
  -2  -1   1    7.92    3.16
  -2   1   2  640.69   54.00
  -2   1   2  665.39   54.13
  -2   1   2  739.37   88.67
   2  -1  -2  672.16   54.22
   2  -1  -2  632.40   88.27
   2   1  -2  678.61   54.49
   2   1  -2  637.95   88.34
  -2  -1   2  667.48   54.08
  -2  -1   2  703.42   54.55
  -2  -1   2  660.17   87.97
  -2   1   3  381.85   35.15
  -2   1   3  409.10   35.26
  -2   1   3  441.59   54.26
   2  -1  -3  377.65   54.18
   2   1  -3  384.77   35.10
   2   1  -3  366.44   54.51
  -2  -1   3  403.87   35.24
  -2  -1   3  397.37   35.31
  -2  -1   3  397.47   53.90
  -2   1   4  214.01   22.35
  -2   1   4  214.92   22.48
  -2   1   4  228.88   31.76
   2  -1  -4  192.29   31.88
   2   1  -4  219.10   31.91
  -2  -1   4  215.52   22.12
  -2  -1   4  234.25   22.71
  -2  -1   4  211.20   31.54
  -2   1   5  633.00   50.99
  -2   1   5  640.49   50.94
  -2   1   5  498.88   82.33
  -2   1   5  626.48   82.76
  -2  -1   5  665.63   51.01
  -2  -1   5  666.37   51.03
  -2  -1   5  610.64   82.31
  -2  -1   5  601.32   82.42
  -2   1   6  177.47   18.64
  -2   1   6  171.09   18.81
   2  -1  -6  169.21   18.80
  -2  -1   6  165.60   18.54
  -2  -1   6  173.16   18.77
  -2  -1   6  157.34   24.96
  -2  -1   6  147.96   25.11
  -2   1   7   38.57    7.32
  -2   1   7   28.50    7.25
   2  -1  -7   30.69    7.47
   2   1  -7   39.55    7.45
  -2  -1   7   40.35    7.28
  -2  -1   7   36.63    7.37
  -2   1   8  326.16   29.87
  -2   1   8  325.29   30.08
   2  -1  -8  320.33   30.66
   2   1  -8  324.45   30.35
  -2  -1   8  320.11   29.88
  -2  -1   8  316.13   29.84
  -2   1   9  256.41   25.97
  -2   1   9  268.16   26.13
   2  -1  -9  248.20   26.82
   2   1  -9  276.25   26.59
  -2  -1   9  278.54   25.88
  -2  -1   9  263.19   26.00
  -2   1  10  645.35   62.50
   2  -1 -10  631.60   63.59
   2   1 -10  885.16   63.58
  -2  -1  10  861.44   62.29
  -2  -1  10  907.82   62.70
  -2   1  11  721.35   58.65
   2  -1 -11  705.43   59.80
   2   1 -11  745.92   59.87
  -2  -1  11  724.75   58.53
  -2  -1  11  756.17   58.85
  -2   1  12  159.75   19.26
   2  -1 -12  170.52   20.13
   2   1 -12  167.24   20.23
  -2  -1  12  174.06   19.23
  -2  -1  12  181.06   19.36
  -2   1  13  294.11   26.58
   2  -1 -13  249.14   27.37
   2   1 -13  264.36   27.57
  -2  -1  13  254.97   26.35
  -2  -1  13  265.49   26.44
  -2   1  14   85.70   11.84
   2  -1 -14   61.23   12.16
   2   1 -14   66.44   12.43
  -2  -1  14   77.32   11.59
  -2  -1  14   76.86   11.66
  -2   1  15   81.75   11.80
   2  -1 -15   52.05   12.11
   2   1 -15   56.35   12.33
  -2  -1  15   83.86   11.77
  -2  -1  15   83.57   11.59
  -2   1  16   29.75    7.62
   2  -1 -16   25.37    7.77
   2   1 -16   23.86    7.85
  -2  -1  16   28.75    7.36
  -2  -1  16   39.43    7.39
  -2   1  17   22.54    6.84
   2  -1 -17   42.88    8.29
   2   1 -17   19.82    7.74
  -2  -1  17   15.53    6.77
  -2  -1  17   17.18    6.43
  -2   1  18   37.62    9.22
   2  -1 -18   73.62   10.33
   2   1 -18   45.13   10.65
  -2  -1  18   38.06    9.20
  -2  -1  18   38.48    9.22
  -2   2   1   15.04    5.70
   2  -2  -1   23.45    5.68
   2   2  -1   20.68    5.36
   2   2  -1   18.42    5.64
  -2  -2   1   17.88    5.23
  -2  -2   1   18.47    5.54
  -2   2   2 2763.41  347.79
   2  -2  -2 2671.08  347.63
   2   2  -2 2865.15  196.01
   2   2  -2 2650.55  348.06
  -2  -2   2 2760.62  195.09
  -2  -2   2 2780.69  195.24
  -2  -2   2 2650.39  347.25
  -2   2   3   24.99    6.21
  -2   2   3   27.71    6.20
  -2   2   3   28.78    6.85
   2  -2  -3   22.54    6.72
   2   2  -3   24.15    6.22
   2   2  -3   27.39    6.97
  -2  -2   3   28.70    6.21
  -2  -2   3   27.45    6.29
  -2  -2   3   24.36    6.67
  -2   2   4  852.75   67.49
  -2   2   4  847.41   67.61
  -2   2   4  998.98  112.79
   2  -2  -4  770.04  112.73
   2   2  -4  818.39  113.40
  -2  -2   4  890.74   67.27
  -2  -2   4  919.58   67.74
  -2  -2   4  817.40  112.32
  -2  -2   4  827.03  112.44
  -2   2   5 3416.31  232.54
  -2   2   5 3361.51  232.69
   2  -2  -5 2828.64  416.64
  -2  -2   5 3498.63  232.34
  -2  -2   5 3206.06  232.48
  -2  -2   5 3375.64  416.44
  -2  -2   5 3178.28  416.19
  -2   2   6 1146.23   83.73
  -2   2   6 1054.60   83.63
   2  -2  -6 1134.98   83.86
  -2  -2   6 1128.04   83.64
  -2  -2   6 1150.66   83.96
  -2  -2   6 1052.61  142.27
  -2  -2   6 1013.23  142.44
  -2   2   7  173.26   19.34
  -2   2   7  171.27   19.37
   2  -2  -7  178.74   19.77
   2   2  -7  201.13   19.60
  -2  -2   7  184.71   19.31
  -2  -2   7  185.53   19.50
  -2  -2   7  157.20   26.27
  -2  -2   7  148.07   26.45
  -2   2   8  630.43   53.67
  -2   2   8  635.51   53.76
   2  -2  -8  623.30   54.51
   2   2  -8  676.22   54.05
  -2  -2   8  669.65   53.49
  -2  -2   8  668.48   53.60
  -2  -2   8  748.82   87.34
  -2   2   9  839.23   70.05
   2  -2  -9  838.47   70.96
   2   2  -9  968.87   70.56
  -2  -2   9  920.52   69.77
  -2  -2   9  920.59   69.82
  -2   2  10   76.64   13.14
   2  -2 -10   75.43   13.71
   2   2 -10  101.51   13.71
  -2  -2  10  110.23   13.07
  -2  -2  10  112.74   13.24
  -2   2  11   97.01   13.72
   2  -2 -11  100.49   14.44
   2   2 -11  104.29   14.39
  -2  -2  11  101.85   13.55
  -2  -2  11  103.04   13.75
  -2   2  12 1041.74   78.33
   2  -2 -12  963.53   79.24
   2   2 -12 1023.46   79.46
  -2  -2  12 1044.61   78.00
  -2  -2  12  989.64   78.30
  -2   2  13  119.15   14.46
   2  -2 -13  100.32   14.88
   2   2 -13  106.54   15.11
  -2  -2  13   91.30   14.22
  -2  -2  13  111.99   14.33
  -2   2  14  260.18   23.56
   2  -2 -14  193.73   24.18
   2   2 -14  221.99   24.45
  -2  -2  14  222.28   23.28
  -2  -2  14  211.95   23.36
  -2   2  15   35.25    7.81
   2  -2 -15   26.45    7.97
   2   2 -15   29.06    8.07
  -2  -2  15   34.80    7.75
  -2  -2  15   35.13    7.51
  -2   2  16   46.17    9.26
   2  -2 -16   43.67    9.39
   2   2 -16   45.57    9.62
  -2  -2  16   43.18    9.03
  -2  -2  16   47.44    8.93
  -2   2  17  505.99   44.82
   2  -2 -17  399.91   45.79
   2   2 -17  635.71   46.34
  -2  -2  17  491.77   44.76
  -2  -2  17  562.24   44.60
  -2   2  18  236.13   27.19
   2  -2 -18  336.99   28.46
   2   2 -18  289.77   28.33
  -2  -2  18  242.14   27.14
  -2  -2  18  246.98   26.81
  -2   3   1  613.13   65.75
   2  -3  -1  472.82   65.58
   2   3  -1  489.49   41.89
   2   3  -1  463.33   65.73
  -2  -3   1  477.91   41.46
  -2  -3   1  415.94   65.13
  -2   3   2   38.55    8.59
   2  -3  -2   34.07    8.52
   2   3  -2   40.98    7.81
   2   3  -2   36.44    8.51
  -2  -3   2   40.62    7.64
  -2  -3   2   38.13    8.42
  -2   3   3  162.52   23.78
   2  -3  -3  147.69   23.73
   2   3  -3  157.07   17.63
   2   3  -3  139.49   24.10
  -2  -3   3  152.61   17.45
  -2  -3   3  157.40   17.76
  -2  -3   3  157.77   23.69
  -2   3   4 1108.01   84.13
  -2   3   4 1063.38   84.28
  -2   3   4 1206.76  143.44
   2  -3  -4  957.56  143.38
  -2  -3   4 1137.67   84.00
  -2  -3   4 1179.45   84.27
  -2  -3   4 1066.42  142.70
  -2   3   5  286.41   26.60
  -2   3   5  266.75   26.70
  -2  -3   5  273.83   26.44
  -2  -3   5  280.74   26.67
  -2  -3   5  268.39   39.00
  -2  -3   5  274.29   38.67
  -2   3   6  329.88   29.21
  -2   3   6  296.26   29.02
   2  -3  -6  283.06   29.32
  -2  -3   6  330.14   29.17
  -2  -3   6  336.15   29.25
  -2  -3   6  316.60   43.44
  -2  -3   6  283.23   43.31
  -2   3   7   49.12    8.91
  -2   3   7   48.91    8.98
   2  -3  -7   51.97    9.23
   2   3  -7   55.43    9.05
  -2  -3   7   52.44    8.78
  -2  -3   7   51.01    8.98
  -2  -3   7   55.58    9.99
  -2  -3   7   39.20   10.06
  -2   3   8    5.39    2.90
   2  -3  -8    3.42    3.06
   2   3  -8    5.95    3.08
  -2  -3   8    4.33    2.89
  -2  -3   8    3.97    2.95
  -2  -3   8   11.09    3.15
  -2  -3   8    4.32    2.99
  -2   3   9  359.54   34.24
   2  -3  -9  339.89   34.97
   2   3  -9  401.42   34.70
  -2  -3   9  411.44   33.94
  -2  -3   9  430.02   34.17
  -2  -3   9  396.75   52.19
  -2  -3   9  295.02   52.03
  -2   3  10   41.64    8.72
   2  -3 -10   35.39    9.05
   2   3 -10   55.16    9.10
  -2  -3  10   51.32    8.65
  -2  -3  10   50.64    8.77
  -2   3  11  160.53   19.78
   2  -3 -11  176.07   20.40
   2   3 -11  178.59   20.35
  -2  -3  11  183.05   19.48
  -2  -3  11  186.29   19.65
  -2   3  12  159.00   17.43
   2  -3 -12  164.25   18.01
   2   3 -12  138.92   17.95
  -2  -3  12  130.30   16.98
  -2  -3  12  131.45   17.20
  -2   3  13  878.11   65.91
   2  -3 -13  884.22   66.76
   2   3 -13  837.34   67.01
  -2  -3  13  766.22   65.53
  -2  -3  13  798.27   65.76
  -2   3  14  614.18   48.88
   2  -3 -14  597.84   49.74
   2   3 -14  571.10   50.03
  -2  -3  14  544.77   48.56
  -2  -3  14  581.44   48.75
  -2   3  15  238.58   23.22
   2  -3 -15  211.88   23.81
   2   3 -15  217.66   24.14
  -2  -3  15  200.29   22.91
  -2  -3  15  216.57   23.02
  -2   3  16  369.54   34.10
   2  -3 -16  288.23   34.83
   2   3 -16  390.83   35.30
  -2  -3  16  376.97   33.88
  -2  -3  16  399.31   33.90
  -2   3  17   -1.16    4.03
   2  -3 -17   23.46    3.76
   2   3 -17   -0.37    3.98
  -2  -3  17   -2.00    3.53
  -2  -3  17   -2.16    3.37
  -2   3  18   66.07   12.11
   2  -3 -18  110.59   13.20
   2   3 -18   73.40   12.84
  -2  -3  18   53.49   11.80
  -2  -3  18   60.59   11.68
  -2   4   1  716.93   94.79
   2  -4  -1  685.35   94.78
   2   4  -1  720.08   57.97
   2   4  -1  707.18   94.82
  -2  -4   1  743.75   57.58
  -2  -4   1  722.75   94.14
  -2   4   2 1535.27  193.65
   2  -4  -2 1366.00  193.92
   2   4  -2 1496.53  112.20
   2   4  -2 1605.97  194.05
  -2  -4   2 1524.17  111.59
  -2  -4   2 1533.21  193.51
  -2   4   3  578.37   72.61
   2  -4  -3  475.45   72.47
   2   4  -3  582.92   45.44
   2   4  -3  501.49   72.88
  -2  -4   3  555.42   44.98
  -2  -4   3  575.18   45.53
  -2  -4   3  515.17   71.97
  -2  -4   3  506.16   72.27
  -2   4   4 2764.63  337.32
   2  -4  -4 2365.05  336.88
   2   4  -4 2581.02  189.43
  -2  -4   4 2795.96  189.47
  -2  -4   4 2807.09  189.52
  -2  -4   4 2554.13  336.59
  -2   4   5   22.35    5.68
  -2   4   5   20.07    5.74
  -2   4   5   21.24    5.95
   2  -4  -5   22.89    5.68
   2  -4  -5   17.05    6.16
  -2  -4   5   22.50    5.66
  -2  -4   5   23.44    5.72
  -2  -4   5   30.28    6.12
  -2  -4   5   23.22    6.20
  -2   4   6  310.40   30.41
  -2   4   6  311.93   30.38
   2  -4  -6  332.49   30.71
  -2  -4   6  334.18   30.23
  -2  -4   6  344.29   30.34
  -2  -4   6  341.81   45.50
  -2   4   7   54.74    9.99
   2  -4  -7   55.24   10.26
  -2  -4   7   60.20    9.79
  -2  -4   7   65.94    9.94
  -2  -4   7   71.15   11.52
  -2   4   8   37.81    7.58
   2  -4  -8   32.98    7.84
   2   4  -8   38.91    7.72
  -2  -4   8   38.10    7.48
  -2  -4   8   35.88    7.62
  -2  -4   8   45.09    8.44
  -2  -4   8   33.18    8.35
  -2   4   9    6.68    3.62
   2  -4  -9    6.30    3.82
   2   4  -9   12.26    4.08
  -2  -4   9    7.18    3.78
  -2  -4   9    9.79    3.89
  -2  -4   9   12.18    3.95
  -2  -4   9    5.84    3.79
  -2   4  10  101.84   15.22
   2  -4 -10  105.08   15.61
   2   4 -10  136.96   15.58
  -2  -4  10  131.78   14.98
  -2  -4  10  145.87   15.17
  -2  -4  10  115.18   19.39
  -2  -4  10   86.91   19.45
  -2   4  11  252.25   22.74
   2  -4 -11  289.03   23.34
   2   4 -11  228.92   23.11
  -2  -4  11  213.21   22.33
  -2  -4  11  215.97   22.43
  -2  -4  11  158.66   31.75
  -2  -4  11  102.35   31.56
  -2   4  12  360.98   32.50
   2  -4 -12  389.80   33.19
   2   4 -12  344.12   33.16
  -2  -4  12  324.44   32.01
  -2  -4  12  337.50   32.27
  -2   4  13   11.55    4.68
   2  -4 -13   12.03    5.26
   2   4 -13    9.85    4.49
  -2  -4  13    8.18    4.37
  -2  -4  13    7.82    4.22
  -2   4  14  616.82   48.67
   2  -4 -14  633.03   49.46
   2   4 -14  569.14   49.67
  -2  -4  14  544.36   48.31
  -2  -4  14  536.15   48.38
  -2   4  15   73.07   11.24
   2  -4 -15   67.30   11.81
   2   4 -15   66.26   11.69
  -2  -4  15   64.15   10.94
  -2  -4  15   61.42   10.82
  -2   4  16  120.93   16.55
   2  -4 -16  134.50   17.10
   2   4 -16  131.72   17.31
  -2  -4  16  123.14   16.27
  -2  -4  16  129.32   16.13
  -2   4  17   30.66    8.08
   2  -4 -17   28.02    8.19
   2   4 -17   36.09    8.65
  -2  -4  17   33.79    7.55
  -2  -4  17   32.78    7.88
  -2   4  18  186.67   22.65
   2  -4 -18  237.59   23.47
   2   4 -18  228.91   23.36
  -2  -4  18  160.19   22.28
  -2  -4  18  206.34   22.11
  -2   5   1   14.86    5.33
   2  -5  -1   17.92    5.25
   2   5  -1   14.57    4.97
   2   5  -1   16.15    5.30
  -2  -5   1   13.98    4.84
  -2  -5   1   19.83    5.16
  -2   5   2  519.48   72.06
   2   5  -2  544.21   45.51
   2   5  -2  543.65   71.99
  -2  -5   2  546.59   44.94
  -2  -5   2  528.71   71.69
  -2   5   3   25.01    7.17
   2  -5  -3   20.09    7.03
   2   5  -3   29.01    6.64
  -2  -5   3   30.26    6.46
  -2  -5   3   35.29    6.49
  -2  -5   3   24.35    6.91
  -2  -5   3   29.19    6.87
  -2   5   4  132.16   21.10
   2  -5  -4  106.07   20.83
   2   5  -4  133.81   15.96
  -2  -5   4  139.56   15.89
  -2  -5   4  140.65   15.91
  -2  -5   4  133.43   20.87
  -2  -5   4  128.18   20.87
  -2   5   5   10.86    4.29
  -2   5   5    8.55    4.44
  -2  -5   5   15.83    4.39
  -2  -5   5   14.57    4.41
  -2  -5   5   16.34    4.55
  -2  -5   5   11.69    4.51
  -2   5   6   17.00    5.17
  -2   5   6   17.43    5.17
   2  -5  -6   15.11    5.34
  -2  -5   6   20.75    5.12
  -2  -5   6   21.52    5.16
  -2  -5   6   20.61    5.45
  -2  -5   6   17.45    5.48
  -2   5   7  341.16   33.17
   2  -5  -7  333.97   33.68
  -2  -5   7  384.22   33.15
  -2  -5   7  386.51   33.06
  -2  -5   7  386.16   50.21
  -2   5   8  395.24   37.41
   2  -5  -8  390.80   37.95
   2   5  -8  440.32   37.68
  -2  -5   8  428.43   37.07
  -2  -5   8  437.45   37.51
  -2  -5   8  510.46   58.09
  -2  -5   8  393.58   57.94
  -2   5   9  180.10   22.24
   2  -5  -9  175.84   22.69
   2   5  -9  241.00   22.58
  -2  -5   9  233.67   22.11
  -2  -5   9  239.89   22.37
  -2  -5   9  249.04   31.30
  -2  -5   9  162.33   31.12
  -2   5  10   33.93    7.32
   2  -5 -10   32.02    7.60
   2   5 -10   41.01    7.65
  -2  -5  10   31.25    7.19
  -2  -5  10   40.78    7.50
  -2  -5  10   30.51    7.98
  -2  -5  10   21.48    7.87
  -2   5  11   12.12    3.71
   2  -5 -11    3.56    4.13
   2   5 -11    6.91    3.46
  -2  -5  11    0.89    3.13
  -2  -5  11    8.10    3.39
  -2  -5  11    3.42    3.36
  -2  -5  11    2.53    3.20
  -2   5  12   10.38    3.66
   2  -5 -12    4.52    4.22
   2   5 -12    1.95    3.61
  -2  -5  12    1.98    3.39
  -2  -5  12    4.92    3.53
  -2  -5  12    4.61    3.39
  -2  -5  12    2.43    3.13
  -2   5  13  151.73   17.01
   2  -5 -13  165.84   17.58
   2   5 -13  133.24   17.49
  -2  -5  13  138.62   16.53
  -2  -5  13  142.56   16.77
  -2  -5  13   71.83   22.07
   2  -5 -14  338.81   31.53
   2   5 -14  324.91   31.60
  -2  -5  14  313.60   30.50
  -2  -5  14  321.58   30.55
  -2   5  15  675.20   53.99
   2  -5 -15  708.11   54.61
   2   5 -15  644.10   54.88
  -2  -5  15  600.34   53.55
  -2  -5  15  641.42   53.53
  -2   5  16  153.85   17.41
   2  -5 -16  132.97   17.87
   2   5 -16  135.36   17.91
  -2  -5  16  130.69   16.97
  -2  -5  16  135.05   16.93
  -2   5  17  236.34   26.43
   2  -5 -17  251.50   26.94
   2   5 -17  295.05   27.15
  -2  -5  17  212.75   25.97
  -2  -5  17  285.62   25.88
  -2   5  18   15.02    7.40
   2  -5 -18   21.77    7.70
   2   5 -18   32.57    7.79
  -2  -5  18   19.14    6.86
  -2  -5  18   33.39    7.24
  -2   6   1 4647.21  558.63
   2  -6  -1 4330.17  558.39
   2   6  -1 4429.94  310.02
   2   6  -1 4248.41  558.55
  -2  -6   1 4554.96  309.49
  -2  -6   1 4311.57  557.85
  -2   6   2  238.25   29.46
   2  -6  -2  189.72   29.28
   2   6  -2  192.16   21.31
   2   6  -2  194.45   29.63
  -2  -6   2  193.31   20.87
  -2  -6   2  196.72   29.11
  -2  -6   2  191.72   29.16
  -2   6   3 2041.30  249.93
   2  -6  -3 1732.60  249.73
   2   6  -3 2074.53  142.66
  -2  -6   3 1959.29  141.70
  -2  -6   3 2001.65  142.11
  -2  -6   3 1888.59  249.64
  -2   6   4    9.69    4.04
   2  -6  -4    5.97    4.09
   2   6  -4   10.94    3.99
  -2  -6   4   10.62    3.97
  -2  -6   4   12.05    3.95
  -2  -6   4   10.28    4.20
  -2  -6   4   13.98    4.16
  -2   6   5  455.46   77.25
   2  -6  -5  441.64   77.52
  -2  -6   5  672.91   48.37
  -2  -6   5  646.25   48.26
  -2  -6   5  590.00   77.45
  -2  -6   5  624.98   77.44
  -2   6   6  390.18   37.02
   2  -6  -6  389.84   37.74
  -2  -6   6  446.81   36.90
  -2  -6   6  447.22   37.02
  -2  -6   6  482.59   57.80
  -2  -6   6  396.29   57.81
  -2   6   7   12.16    4.39
   2  -6  -7   10.53    4.56
  -2  -6   7   14.82    4.44
  -2  -6   7   16.39    4.48
  -2  -6   7   16.60    4.67
  -2  -6   7   10.20    4.80
  -2   6   8   57.66    8.86
   2  -6  -8   39.69    9.07
  -2  -6   8   54.67    8.80
  -2  -6   8   50.65    8.91
  -2  -6   8   52.66   10.13
  -2  -6   8   36.63   10.13
  -2   6   9   79.57   11.84
   2  -6  -9   87.62   12.24
   2   6  -9   83.45   12.07
  -2  -6   9   81.10   11.73
  -2  -6   9   84.16   11.94
  -2  -6   9   83.57   14.32
  -2  -6   9   59.64   14.38
  -2   6  10  748.81   59.31
   2   6 -10  789.20   59.81
  -2  -6  10  747.08   59.00
  -2  -6  10  840.21   59.44
  -2  -6  10  669.70   97.36
  -2  -6  10  559.09   97.54
  -2   6  11  376.64   31.87
   2  -6 -11  404.66   32.55
   2   6 -11  341.64   32.33
  -2  -6  11  333.79   31.45
  -2  -6  11  370.66   31.85
  -2  -6  11  295.45   47.72
  -2  -6  11  226.98   47.80
  -2   6  12 1931.54  129.08
   2  -6 -12 2107.93  129.87
   2   6 -12 1896.71  129.80
  -2  -6  12 1645.53  128.58
  -2  -6  12 1956.18  128.91
  -2  -6  12 1382.96  224.97
  -2  -6  12 1064.45  225.03
  -2   6  13  979.44   66.19
   2  -6 -13  914.20   66.84
   2   6 -13  918.44   66.89
  -2  -6  13  827.79   65.53
  -2  -6  13  952.82   65.87
  -2  -6  13  581.25  109.61
  -2  -6  13  425.98  109.38
  -2   6  14   81.66   10.79
   2  -6 -14   74.61   11.20
   2   6 -14   63.99   11.03
  -2  -6  14   68.91   10.32
  -2  -6  14   64.89   10.49
  -2  -6  14   29.21   12.30
  -2  -6  14   24.90   12.20
  -2   6  15  212.69   20.77
   2  -6 -15  210.36   21.19
   2   6 -15  189.56   21.25
  -2  -6  15  188.02   20.31
  -2  -6  15  184.70   20.31
  -2  -6  15   69.38   27.80
  -2   6  16   23.49    7.18
   2  -6 -16   30.14    7.58
   2   6 -16   18.93    7.19
  -2  -6  16   27.24    6.59
  -2  -6  16   25.84    6.87
  -2   6  17    7.50    5.30
   2  -6 -17    9.55    5.91
   2   6 -17   20.45    5.85
  -2  -6  17   10.23    5.09
  -2  -6  17    9.47    5.53
  -2   7   1  870.27  112.86
   2  -7  -1  819.34  112.43
   2   7  -1  823.10   67.72
   2   7  -1  918.38  112.66
  -2  -7   1  870.44   67.68
  -2  -7   1  941.79  112.34
  -2  -7   1  804.09  112.15
  -2   7   2  814.89  102.85
   2  -7  -2  722.78  102.73
   2   7  -2  790.84   62.47
   2   7  -2  739.12  103.23
  -2  -7   2  813.30   61.82
  -2  -7   2  767.79  102.40
  -2  -7   2  812.86  102.53
  -2   7   3  356.74   51.85
   2  -7  -3  333.57   52.02
   2   7  -3  402.54   34.65
  -2  -7   3  386.03   33.83
  -2  -7   3  386.85   33.84
  -2  -7   3  383.66   51.51
  -2  -7   3  380.06   51.56
  -2   7   4  171.39   28.38
   2  -7  -4  165.81   28.03
   2   7  -4  192.74   20.36
  -2  -7   4  204.55   20.14
  -2  -7   4  192.22   20.31
  -2  -7   4  198.97   28.21
  -2  -7   4  189.11   28.19
  -2   7   5  663.55  101.67
   2  -7  -5  525.70  101.73
  -2  -7   5  869.36   61.54
  -2  -7   5  892.85   61.82
  -2  -7   5  813.80  101.64
  -2  -7   5  809.00  101.87
  -2   7   6    3.47    2.24
   2  -7  -6    3.40    2.35
  -2  -7   6    2.62    2.36
  -2  -7   6    4.69    2.79
  -2  -7   6    3.93    2.73
  -2   7   7  117.87   13.21
   2  -7  -7   89.36   13.55
  -2  -7   7   90.81   13.09
  -2  -7   7  102.47   13.16
  -2  -7   7  103.11   16.61
  -2  -7   7   84.77   16.62
  -2   7   8   49.09    8.13
   2  -7  -8   37.74    8.41
  -2  -7   8   41.50    8.11
  -2  -7   8   43.73    8.14
  -2  -7   8   47.94    9.09
  -2  -7   8   29.68    9.12
  -2   7   9   64.53   10.31
   2  -7  -9   68.63   10.72
  -2  -7   9   60.52   10.17
  -2  -7   9   58.16   10.33
  -2  -7   9   78.59   12.16
  -2  -7   9   52.17   12.28
  -2   7  10 2121.60  153.20
   2  -7 -10 2270.64  154.15
   2   7 -10 2219.34  153.69
  -2  -7  10 2040.43  152.91
  -2  -7  10 2298.05  153.37
  -2  -7  10 2151.17  269.74
  -2  -7  10 1560.54  269.90
  -2   7  11  189.58   19.12
   2  -7 -11  197.69   19.82
   2   7 -11  165.22   19.50
  -2  -7  11  146.86   18.65
  -2  -7  11  177.23   19.18
  -2  -7  11  113.80   25.76
  -2   7  12   81.98   10.98
   2  -7 -12   74.30   11.62
   2   7 -12   75.91   11.26
  -2  -7  12   60.92   10.51
  -2  -7  12   72.76   10.95
  -2  -7  12   48.77   12.73
  -2  -7  12   36.01   12.77
  -2   7  13   18.87    5.88
   2  -7 -13   15.95    6.26
   2   7 -13   15.76    5.94
  -2  -7  13   23.72    5.51
  -2  -7  13   19.54    5.75
  -2  -7  13   13.48    6.32
  -2  -7  13    9.68    5.93
  -2   7  14   35.85    7.42
   2  -7 -14   25.74    7.84
   2   7 -14   30.05    7.54
  -2  -7  14   27.77    6.86
  -2  -7  14   38.92    7.23
  -2  -7  14   17.76    8.13
  -2  -7  14   21.13    7.92
  -2   7  15  179.55   19.81
   2  -7 -15  189.77   20.26
   2   7 -15  195.45   20.28
  -2  -7  15  183.82   19.30
  -2  -7  15  206.13   19.45
  -2  -7  15   97.92   26.55
  -2  -7  15   80.31   26.38
  -2   7  16  108.94   14.28
   2  -7 -16  107.90   14.70
   2   7 -16  110.51   14.67
  -2  -7  16  111.51   13.91
  -2  -7  16  124.67   13.92
  -2  -7  16   50.09   17.72
  -2  -7  16   43.94   17.56
  -2   7  17  164.69   23.85
   2  -7 -17  214.31   24.39
   2   7 -17  214.71   24.54
  -2  -7  17  224.17   23.55
  -2  -7  17  285.20   23.59
  -2   8   1  270.88   37.85
   2  -8  -1  276.78   37.72
   2   8  -1  250.70   26.07
   2   8  -1  250.84   37.70
  -2  -8   1  276.25   25.81
  -2  -8   1  263.84   37.21
  -2  -8   1  251.58   37.21
  -2   8   2  767.57  111.35
   2  -8  -2  755.12  112.07
   2   8  -2  879.68   67.51
  -2  -8   2  899.05   66.66
  -2  -8   2  884.51  111.10
  -2  -8   2  880.79  111.07
  -2   8   3  609.01   83.91
   2  -8  -3  580.36   83.54
   2   8  -3  625.59   51.89
  -2  -8   3  644.33   50.97
  -2  -8   3  658.93   83.22
  -2  -8   3  636.09   83.16
  -2   8   4   23.55    7.27
   2  -8  -4   20.26    7.59
   2   8  -4   31.35    6.92
  -2  -8   4   38.18    6.78
  -2  -8   4   33.45    6.87
  -2  -8   4   38.11    7.55
  -2  -8   4   31.46    7.53
  -2   8   5  264.77   46.33
   2  -8  -5  260.32   46.07
   2   8  -5  330.01   30.99
  -2  -8   5  366.32   30.80
  -2  -8   5  371.00   30.75
  -2  -8   5  362.57   45.79
  -2  -8   5  337.28   46.45
   2  -8  -6   74.15   12.22
  -2  -8   6   84.37   11.91
  -2  -8   6   92.89   12.02
  -2  -8   6   90.53   14.49
  -2  -8   6   79.12   14.88
  -2   8   7 1115.63   84.96
   2  -8  -7 1265.86   85.92
  -2  -8   7 1163.91   84.91
  -2  -8   7 1167.66   85.04
  -2  -8   7 1051.25  145.13
  -2  -8   7  862.35  145.49
  -2   8   8  289.08   28.70
   2  -8  -8  335.55   29.62
  -2  -8   8  305.68   28.80
  -2  -8   8  310.59   28.83
  -2  -8   8  317.20   42.64
  -2  -8   8  270.13   43.01
  -2   8   9 1457.90  111.36
   2  -8  -9 1643.02  112.53
  -2  -8   9 1472.25  111.11
  -2  -8   9 1560.33  111.50
  -2  -8   9 1602.40  193.09
  -2  -8   9 1265.01  193.39
  -2   8  10 1116.19   87.70
   2  -8 -10 1271.50   88.80
  -2  -8  10 1135.37   87.51
  -2  -8  10 1237.95   87.86
  -2  -8  10 1206.53  149.59
  -2  -8  10  921.75  149.62
  -2   8  11    6.75    3.08
   2  -8 -11    1.90    3.46
   2   8 -11    2.32    3.05
  -2  -8  11   -0.37    2.55
  -2  -8  11    1.10    2.90
  -2  -8  11    1.11    3.08
  -2  -8  11    1.69    3.23
  -2   8  12  477.97   40.17
   2  -8 -12  519.67   41.01
   2   8 -12  496.58   40.79
   2   8 -12  387.96   62.44
  -2  -8  12  447.17   39.74
  -2  -8  12  511.20   40.29
  -2  -8  12  312.30   62.59
  -2   8  13 1062.36   75.20
   2  -8 -13 1119.23   76.05
   2   8 -13 1121.48   75.98
   2   8 -13  769.90  125.78
  -2  -8  13  929.69   74.67
  -2  -8  13 1112.69   75.24
  -2  -8  13  770.91  126.01
  -2  -8  13  620.49  126.00
  -2   8  14    0.43    3.29
   2  -8 -14    4.89    3.85
   2   8 -14    6.04    3.45
   2   8 -14    3.84    4.03
  -2  -8  14   -1.73    3.06
  -2  -8  14    3.42    3.39
  -2  -8  14    3.04    3.71
  -2  -8  14    3.60    3.66
  -2   8  15    2.24    3.50
   2  -8 -15    6.17    4.16
   2   8 -15    5.38    3.57
  -2  -8  15    3.60    3.19
  -2  -8  15    2.80    3.49
  -2  -8  15    2.69    4.25
  -2  -8  15   -3.91    4.14
  -2   8  16   33.40    7.96
   2  -8 -16   41.86    8.45
   2   8 -16   37.48    8.42
  -2  -8  16   29.70    7.50
  -2  -8  16   40.62    7.88
  -2  -8  16   21.27    9.10
  -2  -8  16   17.35    8.81
  -2   8  17    5.75    4.64
   2  -8 -17    8.08    5.30
   2   8 -17   11.53    5.03
  -2  -8  17    8.80    4.01
  -2  -8  17    9.74    4.56
  -2  -8  17   -0.27    6.01
  -2  -8  17    5.48    5.56
  -2   9   1  151.83   25.11
   2  -9  -1  156.66   25.44
   2   9  -1  157.70   18.83
  -2  -9   1  174.80   18.45
  -2  -9   1  177.65   24.65
  -2  -9   1  157.85   24.80
  -2   9   2  905.94  125.11
   2  -9  -2  887.50  125.69
   2   9  -2  951.73   74.91
  -2  -9   2  991.45   74.09
  -2  -9   2  997.98  124.69
  -2  -9   2 1003.74  124.82
  -2   9   3  186.91   30.97
   2  -9  -3  153.73   31.30
   2   9  -3  218.16   22.58
  -2  -9   3  230.42   21.83
  -2  -9   3  224.06   21.94
  -2  -9   3  245.01   30.99
  -2  -9   3  196.01   31.01
  -2   9   4   43.19   10.46
   2  -9  -4   34.93   10.77
   2   9  -4   56.86    9.20
  -2  -9   4   51.95    8.98
  -2  -9   4   55.42    9.12
  -2  -9   4   63.00   10.42
  -2  -9   4   58.82   10.68
  -2   9   5    4.06    2.66
   2  -9  -5    2.46    2.30
   2   9  -5    3.74    2.14
  -2  -9   5    2.46    2.14
  -2  -9   5   -0.58    2.19
  -2  -9   5    3.37    2.45
  -2  -9   5    2.69    2.43
  -2   9   6   73.83   16.26
  -2  -9   6  113.53   13.04
  -2  -9   6  102.51   13.09
  -2  -9   6   95.79   15.96
  -2  -9   6   80.94   16.37
  -2   9   7   21.14    5.72
   2  -9  -7   26.39    6.11
  -2  -9   7   21.60    5.85
  -2  -9   7   23.43    5.73
  -2  -9   7   25.43    6.18
  -2  -9   7   14.90    6.31
  -2   9   8   64.22   10.11
   2  -9  -8   70.59   10.69
  -2  -9   8   65.33   10.11
  -2  -9   8   54.57   10.13
  -2  -9   8   60.57   12.28
  -2   9   9  189.15   21.04
   2  -9  -9  224.26   21.86
  -2  -9   9  197.27   20.93
  -2  -9   9  198.37   21.13
  -2  -9   9  201.60   29.47
  -2  -9   9  172.58   29.59
  -2   9  10   -0.21    2.09
   2  -9 -10    1.81    2.40
  -2  -9  10   -1.43    2.22
  -2  -9  10    3.89    2.51
  -2  -9  10    0.73    3.42
  -2  -9  10    0.25    2.77
   2  -9 -11  291.37   26.39
   2   9 -11  265.77   26.17
   2   9 -11  255.62   36.88
  -2  -9  11  255.77   25.36
  -2  -9  11  271.13   25.70
  -2  -9  11  214.73   36.94
  -2  -9  11  211.56   37.03
  -2   9  12   15.29    5.99
   2  -9 -12   17.36    6.26
   2   9 -12   11.90    5.93
   2   9 -12   23.53    6.83
  -2  -9  12   21.30    5.61
  -2  -9  12   16.53    5.78
  -2  -9  12   25.70    6.49
  -2  -9  12   32.80    6.48
  -2   9  13  117.42   15.24
   2  -9 -13  120.47   15.82
   2   9 -13  128.31   15.74
   2   9 -13  117.93   19.50
  -2  -9  13  112.98   14.89
  -2  -9  13  123.09   15.33
  -2  -9  13   81.92   19.46
  -2   9  14    4.29    2.41
   2  -9 -14   -3.49    2.87
   2   9 -14    2.51    1.93
   2   9 -14   -0.90    3.78
  -2  -9  14   -0.71    1.64
  -2  -9  14   -4.37    1.91
  -2  -9  14   -3.64    3.48
  -2  -9  14   -2.11    2.80
  -2   9  15    6.32    4.84
   2  -9 -15    5.93    5.31
   2   9 -15    9.87    4.99
   2   9 -15    7.24    6.22
  -2  -9  15   17.15    4.53
  -2  -9  15   16.73    4.80
  -2  -9  15   10.21    5.88
  -2  -9  15    3.00    5.39
  -2   9  16    3.41    3.90
   2  -9 -16    7.89    4.47
   2   9 -16    1.75    3.79
  -2  -9  16    5.20    3.64
  -2  -9  16    4.11    3.54
  -2  -9  16    5.03    5.12
  -2  -9  16   -0.38    5.33
  -2   9  17   54.58   10.78
   2  -9 -17   63.72   11.15
   2   9 -17   80.82   11.06
  -2  -9  17   52.63   10.35
  -2  -9  17   80.71   10.48
  -2  -9  17   28.10   12.90
  -2  -9  17   25.42   12.56
  -2  10   1    6.49    3.66
   2 -10  -1    6.21    3.84
   2  10  -1    5.59    3.38
  -2 -10   1    8.02    3.25
  -2 -10   1    9.46    3.58
  -2 -10   1    5.15    3.55
  -2  10   2    6.99    3.85
   2 -10  -2    4.88    3.91
   2  10  -2    7.14    3.56
  -2 -10   2    8.52    3.47
  -2 -10   2   10.89    3.84
  -2 -10   2    8.34    3.70
  -2  10   3  583.90   92.89
   2 -10  -3  588.59   93.48
   2  10  -3  729.17   57.39
  -2 -10   3  759.39   56.40
  -2 -10   3  738.39   56.48
  -2 -10   3  792.18   93.01
  -2 -10   3  692.97   93.21
  -2  10   4   11.64    4.45
   2 -10  -4    8.29    4.64
   2  10  -4   12.09    4.35
  -2 -10   4   17.15    4.22
  -2 -10   4   11.65    4.26
  -2 -10   4   13.89    4.50
  -2 -10   4    9.43    4.66
  -2  10   5 1119.00  157.08
   2 -10  -5 1051.28  157.57
   2  10  -5 1319.46   92.29
  -2 -10   5 1284.92   91.96
  -2 -10   5 1348.75   91.72
  -2 -10   5 1192.86  156.85
  -2 -10   5 1089.21  157.19
  -2  10   6  341.06   54.63
   2 -10  -6  303.44   54.89
  -2 -10   6  462.32   35.52
  -2 -10   6  461.41   35.60
  -2 -10   6  404.47   54.34
  -2 -10   6  362.48   54.78
  -2  10   7  980.22   75.84
   2 -10  -7 1052.59   76.83
  -2 -10   7 1050.69   75.73
  -2 -10   7 1012.61   75.92
  -2 -10   7  934.69  127.94
  -2 -10   7  823.82  128.57
  -2  10   8  551.49   48.89
   2 -10  -8  641.58   49.76
  -2 -10   8  593.10   48.80
  -2 -10   8  607.76   48.80
  -2 -10   8  596.50   78.73
  -2 -10   8  561.75   79.09
  -2  10   9  310.96   30.32
   2 -10  -9  356.40   31.04
  -2 -10   9  328.03   30.20
  -2 -10   9  327.13   30.28
  -2 -10   9  326.33   45.52
  -2 -10   9  293.04   45.58
  -2  10  10   14.11    4.97
   2 -10 -10   14.13    5.32
   2  10 -10   21.16    6.11
  -2 -10  10   13.40    4.89
  -2 -10  10   17.83    5.06
  -2 -10  10   20.24    5.77
  -2 -10  10    9.55    5.50
  -2  10  11  133.06   15.40
   2 -10 -11  137.21   15.96
   2  10 -11  102.86   19.92
  -2 -10  11  117.44   15.22
  -2 -10  11  116.72   15.37
  -2 -10  11  127.26   19.94
  -2 -10  11   99.38   19.94
  -2  10  12   98.11   12.94
   2 -10 -12  105.17   13.41
   2  10 -12   72.88   15.98
  -2 -10  12   84.26   12.53
  -2 -10  12  103.34   12.91
  -2 -10  12   77.01   15.87
  -2 -10  12   61.01   15.89
  -2  10  13  122.42   14.71
   2 -10 -13  127.60   15.16
   2  10 -13  122.65   15.10
   2  10 -13   86.14   18.65
  -2 -10  13  105.04   14.21
  -2 -10  13  123.50   14.71
  -2 -10  13   83.63   18.55
  -2 -10  13   70.44   18.57
  -2  10  14   94.44   14.12
   2 -10 -14  108.02   14.56
   2  10 -14  127.62   14.45
   2  10 -14   75.49   17.54
  -2 -10  14  112.06   13.61
  -2 -10  14  108.44   14.02
  -2 -10  14   77.81   17.57
  -2 -10  14   59.22   17.42
  -2  10  15   44.08    9.01
   2 -10 -15   43.85    9.32
   2  10 -15   48.73    9.24
   2  10 -15   26.97   10.82
  -2 -10  15   56.23    8.50
  -2 -10  15   42.04    8.80
  -2 -10  15   26.05   10.94
  -2  10  16   32.58    8.17
   2 -10 -16   31.47    8.48
   2  10 -16   49.15    8.58
   2  10 -16   24.18   10.65
  -2 -10  16   36.92    7.77
  -2 -10  16   42.76    8.09
  -2 -10  16   17.84    9.89
  -2 -10  16   23.24   10.21
  -2  10  17   13.50    6.17
   2 -10 -17    0.46    6.77
   2  10 -17   26.33    6.21
  -2 -10  17   16.26    5.47
  -2 -10  17   20.20    5.72
  -2 -10  17   11.59    8.42
  -2 -10  17   12.37    8.22
  -2  11   1   62.15   12.06
   2 -11  -1   56.58   12.15
   2  11  -1   61.81   10.21
  -2 -11   1   58.57    9.98
  -2 -11   1   63.19   11.61
  -2 -11   1   65.97   11.55
  -2  11   2   17.31    5.13
   2 -11  -2   12.42    5.39
   2  11  -2   18.97    5.00
  -2 -11   2   14.22    4.76
  -2 -11   2   17.02    5.14
  -2 -11   2   13.19    5.23
  -2  11   3   26.35    7.88
   2 -11  -3   20.60    8.08
   2  11  -3   32.37    7.39
  -2 -11   3   34.27    7.07
  -2 -11   3   43.97    7.11
  -2 -11   3   33.70    7.81
  -2 -11   3   33.16    7.89
  -2  11   4  293.66   51.16
   2 -11  -4  300.39   51.71
   2  11  -4  403.09   33.83
  -2 -11   4  382.27   33.32
  -2 -11   4  438.35   33.56
  -2 -11   4  385.26   50.94
  -2 -11   4  346.94   51.28
  -2  11   5 1529.66  219.87
   2 -11  -5 1667.98  220.32
   2  11  -5 1892.34  126.35
  -2 -11   5 1775.27  125.97
  -2 -11   5 1893.08  125.79
  -2 -11   5 1593.76  219.70
  -2 -11   5 1524.94  220.06
  -2  11   6  289.79   47.80
   2 -11  -6  280.56   48.08
  -2 -11   6  393.57   31.73
  -2 -11   6  382.36   31.66
  -2 -11   6  357.74   47.44
  -2 -11   6  316.09   47.95
  -2  11   7   40.53    7.80
   2 -11  -7   45.56    8.19
  -2 -11   7   43.57    7.92
  -2 -11   7   35.90    7.97
  -2 -11   7   38.00    8.72
  -2 -11   7   34.44    9.01
  -2  11   8   24.86    6.45
   2 -11  -8   26.98    6.79
  -2 -11   8   31.18    6.57
  -2 -11   8   28.33    6.41
  -2 -11   8   29.06    7.21
  -2 -11   8   22.95    7.36
  -2  11   9   94.06   13.38
   2 -11  -9  100.08   13.88
  -2 -11   9  106.71   13.38
  -2 -11   9   95.10   13.30
  -2 -11   9  103.73   17.09
  -2 -11   9   92.01   17.03
  -2  11  10  862.22   69.35
   2 -11 -10  919.80   70.08
   2  11 -10  868.38  115.91
  -2 -11  10  883.37   68.98
  -2 -11  10  922.07   69.27
  -2 -11  10  949.60  115.83
  -2 -11  10  773.70  116.02
  -2  11  11   32.38    7.03
   2 -11 -11   35.02    7.49
   2  11 -11   20.59    8.30
  -2 -11  11   25.66    6.79
  -2 -11  11   32.02    6.93
  -2 -11  11   34.17    8.00
  -2 -11  11   24.58    7.95
  -2  11  12 1082.56   82.28
   2 -11 -12 1169.26   82.84
   2  11 -12  860.97  139.06
  -2 -11  12 1067.67   81.75
  -2 -11  12 1153.55   82.19
  -2 -11  12 1099.54  139.17
  -2 -11  12  951.59  139.23
  -2  11  13    2.72    3.34
   2 -11 -13    5.17    3.62
   2  11 -13    6.12    4.98
  -2 -11  13    1.06    2.91
  -2 -11  13    2.65    2.93
  -2 -11  13    3.52    5.07
  -2 -11  13    2.42    4.36
  -2  11  14  238.14   24.36
   2 -11 -14  253.14   24.73
   2  11 -14  265.89   24.75
   2  11 -14  182.38   34.31
  -2 -11  14  228.99   23.78
  -2 -11  14  243.13   24.21
  -2 -11  14  219.78   34.47
  -2 -11  14  180.88   34.50
  -2  11  15    3.24    3.71
   2 -11 -15    5.03    4.47
   2  11 -15    7.58    4.11
   2  11 -15    4.76    5.50
  -2 -11  15    2.28    3.48
  -2 -11  15    2.87    3.72
  -2 -11  15    0.90    5.84
  -2 -11  15   -0.39    5.65
  -2  11  16   20.47    6.78
   2 -11 -16   21.63    6.76
   2  11 -16   22.90    6.87
   2  11 -16   15.41    8.75
  -2 -11  16   18.94    5.94
  -2 -11  16   34.14    6.45
  -2 -11  16   12.41    8.64
  -2 -11  16    4.63    8.22
  -2  11  17  102.37   17.51
   2 -11 -17  160.20   18.15
   2  11 -17  200.03   17.93
   2  11 -17   69.01   22.96
  -2 -11  17  143.92   16.90
  -2 -11  17  189.98   17.21
  -2 -11  17   66.56   23.34
  -2 -11  17   80.85   23.21
  -2  12   1  473.48   82.88
   2 -12  -1  538.87   83.59
   2  12  -1  632.94   51.65
  -2 -12   1  662.72   51.21
  -2 -12   1  727.51   82.76
  -2 -12   1  676.85   82.98
  -2  12   2   29.23    3.90
   2 -12  -2    8.33    4.21
   2  12  -2    5.48    3.77
  -2 -12   2    2.39    3.56
  -2 -12   2    0.36    3.86
  -2 -12   2    3.48    3.73
  -2  12   3  271.52   48.89
   2 -12  -3  322.85   49.51
   2  12  -3  375.22   33.06
  -2 -12   3  387.73   32.12
  -2 -12   3  394.22   32.07
  -2 -12   3  363.09   48.86
  -2 -12   3  326.08   49.08
  -2  12   4  133.24   27.94
   2 -12  -4  156.40   28.35
   2  12  -4  205.50   20.49
  -2 -12   4  193.77   20.02
  -2 -12   4  225.82   20.20
  -2 -12   4  191.77   27.57
  -2 -12   4  170.50   27.95
  -2  12   5 2227.68  319.11
   2 -12  -5 2459.68  319.61
   2  12  -5 2756.67  180.29
  -2 -12   5 2581.80  179.87
  -2 -12   5 2721.48  179.65
  -2 -12   5 2400.35  319.04
  -2 -12   5 2229.39  319.29
  -2  12   6  843.80  135.23
   2 -12  -6  969.23  135.73
  -2 -12   6 1190.92   79.92
  -2 -12   6 1130.56   79.78
  -2 -12   6 1000.09  135.09
  -2 -12   6 1012.77  135.52
  -2  12   7  110.62   14.25
   2 -12  -7   78.61   18.47
   2 -12  -7   84.64   18.42
  -2 -12   7  124.96   14.30
  -2 -12   7  130.48   14.39
  -2 -12   7  117.46   18.13
  -2 -12   7  108.15   18.58
  -2  12   8  518.49   46.21
   2 -12  -8  567.14   47.17
  -2 -12   8  536.83   46.05
  -2 -12   8  559.08   46.24
  -2 -12   8  588.03   73.87
  -2 -12   8  574.10   74.41
  -2  12   9  122.30   16.12
   2 -12  -9  134.09   16.79
   2  12  -9  141.12   21.44
  -2 -12   9  127.65   16.17
  -2 -12   9  121.23   16.04
  -2 -12   9  162.56   21.80
  -2 -12   9  140.10   21.72
  -2  12  10  198.34   22.53
   2 -12 -10  224.01   23.12
   2  12 -10  214.89   32.00
  -2 -12  10  216.70   22.33
  -2 -12  10  205.11   22.43
  -2 -12  10  242.03   31.83
  -2 -12  10  216.34   32.16
  -2  12  11   83.11   11.89
   2 -12 -11   78.60   12.15
   2  12 -11   71.73   14.63
  -2 -12  11   71.36   11.47
  -2 -12  11   74.98   11.67
  -2 -12  11   95.24   15.03
  -2 -12  11   61.42   14.63
  -2  12  12   32.71    7.46
   2 -12 -12   34.09    7.53
   2  12 -12   24.09    8.73
  -2 -12  12   27.28    6.89
  -2 -12  12   31.27    7.07
  -2 -12  12   29.52    9.10
  -2 -12  12   29.67    8.49
  -2  12  13  121.03   15.36
   2 -12 -13  127.04   15.62
   2  12 -13   87.93   19.67
  -2 -12  13  111.80   14.75
  -2 -12  13  123.97   15.08
  -2 -12  13  115.25   19.83
  -2 -12  13  100.49   19.84
  -2  12  14    8.80    4.52
   2 -12 -14    5.65    4.67
   2  12 -14    7.77    6.09
  -2 -12  14    9.17    3.95
  -2 -12  14    7.02    3.99
  -2 -12  14   14.49    6.24
  -2 -12  14    2.24    6.27
  -2  12  15    6.45    5.65
   2 -12 -15   17.91    5.84
   2  12 -15   12.69    7.25
  -2 -12  15   20.96    5.30
  -2 -12  15   19.19    5.51
  -2 -12  15   14.17    7.60
  -2 -12  15    1.00    7.39
  -2  12  16   27.04    8.09
   2 -12 -16   35.01    7.98
   2  12 -16   18.76   10.27
  -2 -12  16   29.31    7.10
  -2 -12  16   40.24    7.37
  -2 -12  16   25.93   10.06
  -2 -12  16   22.07   10.35
  -2  13   1  121.75   25.40
   2 -13  -1  176.55   26.00
   2  13  -1  164.47   19.15
  -2 -13   1  177.73   18.77
  -2 -13   1  191.16   25.44
  -2 -13   1  173.59   25.41
  -2  13   2  148.29   28.26
   2 -13  -2  177.60   28.93
   2  13  -2  195.14   20.93
  -2 -13   2  204.66   20.44
  -2 -13   2  229.38   28.22
  -2 -13   2  174.53   28.33
  -2  13   3  103.36   22.06
   2 -13  -3  124.94   22.61
   2  13  -3  145.09   17.32
  -2 -13   3  154.82   16.65
  -2 -13   3  164.42   16.58
  -2 -13   3  142.14   21.92
  -2 -13   3  142.02   22.28
  -2  13   4  795.99  108.47
   2 -13  -4  765.33  108.81
   2  13  -4  852.90   65.56
  -2 -13   4  855.30   64.91
  -2 -13   4  902.13   64.96
  -2 -13   4  753.66  108.04
  -2 -13   4  819.27  108.42
  -2  13   5 3106.03  434.67
   2 -13  -5 3097.76  435.22
   2  13  -5 3495.35  242.97
  -2 -13   5 3569.19  242.53
  -2 -13   5 3631.39  242.36
  -2 -13   5 3442.42  434.34
  -2 -13   5 3492.96  434.90
  -2  13   6  416.51   67.45
   2 -13  -6  403.00   67.89
  -2 -13   6  550.29   42.76
  -2 -13   6  573.48   42.53
  -2 -13   6  505.84   67.27
  -2 -13   6  492.95   67.87
  -2  13   7  490.69   43.35
   2 -13  -7  585.30   44.16
   2 -13  -7  394.71   69.18
   2 -13  -7  423.90   69.06
  -2 -13   7  556.25   43.28
  -2 -13   7  570.90   43.45
  -2 -13   7  496.75   68.60
  -2 -13   7  496.08   69.11
  -2  13   8    2.58    2.09
   2 -13  -8   -1.62    2.40
  -2 -13   8    3.03    2.62
  -2 -13   8   -1.04    2.58
  -2 -13   8    7.53    3.62
  -2 -13   8    0.62    4.61
  -2  13   9   44.59    9.38
   2 -13  -9   55.23    9.81
   2  13  -9   59.67   11.56
  -2 -13   9   53.70    9.41
  -2 -13   9   48.29    9.36
  -2 -13   9   70.90   11.64
  -2 -13   9   53.34   11.44
  -2  13  10  338.20   33.95
   2 -13 -10  371.54   34.74
   2  13 -10  386.64   52.07
  -2 -13  10  373.88   33.82
  -2 -13  10  360.50   33.85
  -2 -13  10  446.29   51.90
  -2 -13  10  372.59   52.24
  -2  13  11   68.12   11.03
   2 -13 -11   78.95   11.46
   2  13 -11   56.58   13.37
  -2 -13  11   65.82   10.67
  -2 -13  11   58.82   10.80
  -2 -13  11   82.66   14.08
  -2 -13  11   64.26   13.73
  -2  13  12   74.40   11.01
   2 -13 -12   69.47   11.42
   2  13 -12   52.98   13.57
  -2 -13  12   61.98   10.64
  -2 -13  12   63.07   10.73
  -2 -13  12   75.72   13.51
  -2 -13  12   65.51   13.43
  -2  13  13   52.93    9.05
   2 -13 -13   46.42    9.19
   2  13 -13   32.58   10.90
  -2 -13  13   46.09    8.54
  -2 -13  13   45.09    8.80
  -2 -13  13   39.36   10.61
  -2 -13  13   39.60   11.03
  -2  13  14  123.73   16.87
   2 -13 -14  146.94   17.02
   2  13 -14  107.45   21.95
  -2 -13  14  141.85   16.23
  -2 -13  14  149.13   16.55
  -2 -13  14  114.07   22.05
  -2 -13  14  101.30   22.06
  -2  13  15  250.31   26.00
   2 -13 -15  259.53   26.04
   2  13 -15  176.45   36.81
  -2 -13  15  281.08   25.22
  -2 -13  15  300.99   25.58
  -2 -13  15  218.22   37.12
  -2 -13  15  180.29   36.81
  -2  13  16   73.39   12.53
   2 -13 -16   77.02   12.44
   2  13 -16   54.16   15.85
  -2 -13  16   79.05   11.51
  -2 -13  16   96.46   12.00
  -2 -13  16   57.91   16.25
  -2 -13  16   50.73   15.43
  -2  14   1  376.40   63.95
   2  14  -1  491.23   41.22
  -2 -14   1  500.68   40.66
  -2 -14   1  514.19   64.06
  -2 -14   1  468.20   63.92
  -2  14   2  821.64  139.40
   2 -14  -2 1029.24  139.97
   2  14  -2 1105.13   82.87
  -2 -14   2 1150.45   82.18
  -2 -14   2 1227.95  139.28
  -2 -14   2 1076.54  139.57
  -2  14   3   20.95    5.47
   2 -14  -3   12.39    5.82
   2  14  -3    9.54    5.32
  -2 -14   3   18.47    5.12
  -2 -14   3   15.67    4.99
  -2 -14   3   18.73    5.20
  -2 -14   3   21.46    5.53
  -2  14   4  167.09   28.29
   2 -14  -4  161.59   28.75
   2  14  -4  185.40   20.72
  -2 -14   4  200.81   20.24
  -2 -14   4  214.92   20.25
  -2 -14   4  190.95   28.01
  -2 -14   4  185.13   28.37
  -2  14   5  371.47   59.10
   2 -14  -5  379.05   59.59
   2  14  -5  467.85   38.38
  -2 -14   5  442.89   37.99
  -2 -14   5  483.94   37.89
  -2 -14   5  435.61   58.79
  -2 -14   5  408.13   59.46
  -2  14   6   13.96    5.30
   2 -14  -6   11.91    5.31
  -2 -14   6   17.68    5.01
  -2 -14   6   11.30    4.90
  -2 -14   6   18.46    5.22
  -2 -14   6   11.81    5.41
  -2  14   7 1807.23  132.27
  -2  14   7 1200.38  231.12
   2 -14  -7 1904.60  132.83
  -2 -14   7 1989.82  132.05
  -2 -14   7 2001.07  132.10
  -2 -14   7 1844.65  231.26
  -2 -14   7 1729.79  231.67
  -2  14   8   55.66   10.10
   2 -14  -8   70.88   10.52
   2 -14  -8   32.31   12.17
  -2 -14   8   60.01   10.06
  -2 -14   8   65.73   10.22
  -2 -14   8   72.21   12.23
  -2 -14   8   77.93   12.74
  -2  14   9   14.88    4.71
   2 -14  -9   13.71    4.93
   2  14  -9   13.12    5.96
  -2 -14   9   14.44    4.86
  -2 -14   9   12.38    4.85
  -2 -14   9   17.13    6.24
  -2 -14   9   10.66    6.07
  -2  14  10  186.22   21.67
   2 -14 -10  192.39   22.22
   2  14 -10  211.89   30.55
  -2 -14  10  193.47   21.47
  -2 -14  10  208.63   21.50
  -2 -14  10  235.07   30.34
  -2 -14  10  206.46   30.79
  -2  14  11    3.56    3.19
   2 -14 -11   -1.23    3.84
   2  14 -11    2.03    4.60
  -2 -14  11    7.16    2.72
  -2 -14  11    0.51    2.70
  -2 -14  11    7.17    5.37
  -2 -14  11    6.20    5.42
  -2  14  12  207.45   22.40
   2 -14 -12  241.54   22.96
   2  14 -12  191.30   31.72
  -2 -14  12  212.98   22.13
  -2 -14  12  194.49   22.22
  -2 -14  12  217.83   31.66
  -2 -14  12  190.42   31.71
  -2  14  13  111.43   15.11
   2 -14 -13  129.06   15.33
   2  14 -13   86.35   19.28
  -2 -14  13  110.28   14.56
  -2 -14  13  113.30   14.78
  -2 -14  13  106.57   19.66
  -2  14  14   91.33   13.64
   2 -14 -14   94.47   13.91
   2  14 -14   70.91   17.02
  -2 -14  14  102.73   13.20
  -2 -14  14  109.85   13.49
  -2 -14  14   64.57   17.43
  -2  14  15   -2.49    4.63
   2 -14 -15    7.24    4.16
   2  14 -15    8.98    7.69
  -2 -14  15    4.24    3.59
  -2 -14  15    7.41    3.80
  -2 -14  15    0.89    7.06
  -2 -14  15   -2.36    5.58
  -2  14  16   -5.48    4.27
   2 -14 -16    0.50    3.55
   2  14 -16   -1.23    7.93
  -2 -14  16   -0.87    2.29
  -2 -14  16   -0.05    2.44
  -2 -14  16    9.93    8.08
  -2 -14  16    0.68    6.79
  -2  15   1    0.43    3.27
   2 -15  -1   19.97    3.71
   2  15  -1    0.45    2.88
  -2 -15   1    2.85    2.93
  -2 -15   1    3.29    3.31
  -2 -15   1    1.24    3.10
  -2  15   2   23.76    7.53
   2 -15  -2   30.75    8.02
   2  15  -2   32.49    7.06
  -2 -15   2   30.06    6.83
  -2 -15   2   31.80    7.49
  -2 -15   2   31.82    7.49
  -2  15   3    0.48    4.00
   2 -15  -3    4.01    3.60
   2  15  -3    6.86    3.06
  -2 -15   3    5.74    3.00
  -2 -15   3    7.97    3.03
  -2 -15   3    2.28    3.25
  -2 -15   3    3.81    3.56
  -2  15   4  167.95   27.91
   2 -15  -4  179.37   28.55
   2  15  -4  188.61   20.55
  -2 -15   4  197.52   20.08
  -2 -15   4  206.00   20.00
  -2 -15   4  177.63   27.75
  -2 -15   4  174.33   28.15
  -2  15   5    9.48    5.33
   2 -15  -5    9.60    5.42
   2  15  -5   11.44    4.69
  -2 -15   5   13.16    4.47
  -2 -15   5   19.16    4.74
  -2 -15   5   13.42    4.77
  -2 -15   5   11.78    5.13
  -2  15   6  640.99  104.27
   2 -15  -6  675.45  105.04
   2  15  -6  797.28   63.30
  -2 -15   6  900.53   63.17
  -2 -15   6  856.02   62.79
  -2 -15   6  813.69  104.12
  -2 -15   6  795.50  104.68
  -2  15   7    2.59    1.95
  -2  15   7    3.61    2.89
   2 -15  -7    0.45    2.20
   2 -15  -7   -2.28    2.96
   2 -15  -7    1.53    2.67
  -2 -15   7    1.24    2.41
  -2 -15   7    2.09    2.62
  -2 -15   7    2.43    3.32
  -2 -15   7    3.83    3.12
  -2  15   8 1109.53   88.85
   2 -15  -8 1224.50   89.30
   2 -15  -8  640.36  151.74
   2 -15  -8  787.02  151.63
  -2 -15   8 1282.18   88.44
  -2 -15   8 1297.73   88.72
  -2 -15   8 1446.63  151.46
  -2 -15   8 1366.48  151.81
  -2  15   9  259.92   28.36
   2 -15  -9  294.13   28.86
   2  15  -9  297.54   42.26
  -2 -15   9  288.74   28.29
  -2 -15   9  295.96   28.43
  -2 -15   9  360.93   42.43
  -2 -15   9  310.59   42.50
  -2  15  10   46.35    9.49
   2 -15 -10   54.91    9.79
   2  15 -10   53.08   11.60
  -2 -15  10   48.00    9.38
  -2 -15  10   53.51    9.47
  -2 -15  10   64.52   11.51
  -2 -15  10   61.50   12.07
  -2  15  11   36.06    7.83
   2 -15 -11   33.92    8.28
   2  15 -11   34.23    9.34
  -2 -15  11   30.70    7.57
  -2 -15  11   31.99    7.52
  -2 -15  11   53.78   10.40
  -2 -15  11   34.87    9.90
  -2  15  12    0.56    3.31
   2 -15 -12    6.11    3.62
   2  15 -12    0.09    5.76
  -2 -15  12    4.29    2.64
  -2 -15  12    3.90    2.83
  -2 -15  12   -0.43    5.53
  -2 -15  12    3.79    4.88
  -2  15  13   24.07    7.61
   2 -15 -13   36.22    7.93
   2  15 -13   21.88    8.86
  -2 -15  13   29.30    7.07
  -2 -15  13   39.57    7.22
  -2 -15  13   33.47    9.26
  -2 -15  13   18.89    9.48
  -2  15  14  136.29   17.94
   2 -15 -14  150.43   18.19
   2  15 -14  105.43   23.73
  -2 -15  14  147.75   17.37
  -2 -15  14  184.06   17.62
  -2 -15  14  140.72   24.13
  -2 -15  14  115.77   24.08
  -2  15  15    6.10    4.36
   2 -15 -15    6.73    4.47
   2  15 -15   -3.90    8.19
  -2 -15  15    6.83    3.57
  -2 -15  15    8.86    3.77
  -2 -15  15   -0.83    7.49
  -2 -15  15    7.08    5.97
  -2  16   1  521.98   75.73
   2 -16  -1  520.79   76.27
   2  16  -1  567.29   47.88
  -2 -16   1  590.63   47.14
  -2 -16   1  632.18   75.58
  -2 -16   1  550.06   75.81
  -2  16   2  523.34  107.09
   2 -16  -2  783.01  107.92
   2  16  -2  901.94   65.29
  -2 -16   2  917.90   64.51
  -2 -16   2  876.27  106.83
  -2 -16   2  817.88  107.39
  -2  16   3  164.48   26.47
   2 -16  -3  161.52   26.97
   2  16  -3  167.68   19.88
  -2 -16   3  188.98   19.18
  -2 -16   3  182.55   19.04
  -2 -16   3  166.33   26.10
  -2 -16   3  171.90   26.34
  -2  16   4  388.34   61.55
   2 -16  -4  453.58   62.31
   2  16  -4  457.52   39.81
  -2 -16   4  448.30   39.23
  -2 -16   4  489.95   39.02
  -2 -16   4  467.70   61.39
  -2 -16   4  458.49   61.74
  -2  16   5  654.79   94.23
   2 -16  -5  701.02   94.56
   2  16  -5  706.61   57.63
  -2 -16   5  708.08   57.22
  -2 -16   5  772.70   56.95
  -2 -16   5  671.67   93.51
  -2 -16   5  736.63   94.08
  -2  16   6   -0.09    3.34
   2 -16  -6   -0.39    3.55
   2  16  -6    2.90    2.62
  -2 -16   6    3.42    2.68
  -2 -16   6    9.80    2.65
  -2 -16   6   -1.36    3.46
  -2 -16   6   -0.06    3.40
  -2  16   7   88.73   18.72
   2 -16  -7  116.67   15.10
   2 -16  -7   83.99   19.14
  -2 -16   7  137.81   14.80
  -2 -16   7  134.06   14.65
  -2 -16   7  107.34   18.76
  -2 -16   7  118.05   19.27
  -2  16   8  189.29   22.17
   2 -16  -8  237.80   22.61
   2 -16  -8  128.86   31.68
   2 -16  -8  137.98   31.39
  -2 -16   8  216.94   22.00
  -2 -16   8  242.09   22.13
  -2 -16   8  258.21   31.22
  -2 -16   8  242.29   31.70
  -2  16   9   45.62    9.06
   2 -16  -9   52.24    9.27
   2 -16  -9   13.20   10.46
   2  16  -9   57.57   10.98
  -2 -16   9   52.55    9.01
  -2 -16   9   51.85    9.10
  -2 -16   9   64.35   11.30
  -2 -16   9   50.22   11.22
  -2  16  10   27.38    7.27
   2 -16 -10   35.95    7.51
   2  16 -10   34.55    8.91
  -2 -16  10   34.64    7.32
  -2 -16  10   28.24    7.36
  -2 -16  10   44.29    9.36
  -2 -16  10   24.29    9.47
  -2  16  11  138.41   17.48
   2 -16 -11  158.64   18.01
   2  16 -11  126.78   23.60
  -2 -16  11  144.88   17.20
  -2 -16  11  138.75   17.35
  -2 -16  11  173.94   23.75
  -2 -16  11  139.09   23.88
  -2  16  12  397.30   35.65
   2 -16 -12  438.88   36.13
   2  16 -12  342.48   54.63
  -2 -16  12  352.88   35.22
  -2 -16  12  372.12   35.26
  -2 -16  12  484.04   54.82
  -2 -16  12  358.62   54.62
  -2  16  13  131.22   17.94
   2 -16 -13  167.63   18.38
   2  16 -13  118.96   24.21
  -2 -16  13  158.27   17.50
  -2 -16  13  164.58   17.72
  -2 -16  13  140.75   24.21
  -2 -16  13  119.71   24.07
  -2  16  14  169.20   22.07
   2 -16 -14  193.79   22.41
   2  16 -14  155.59   30.82
  -2 -16  14  220.39   21.50
  -2 -16  14  259.28   21.81
  -2 -16  14  194.56   31.05
  -2 -16  14  150.49   30.68
  -2  16  15   31.54    9.28
   2 -16 -15   39.15    9.88
   2  16 -15   36.44   12.47
  -2 -16  15   49.29    8.49
  -2 -16  15   49.36    8.87
  -2 -16  15   42.28   11.30
  -2 -16  15   37.90   11.11
  -2  17   1   14.09    5.22
   2 -17  -1   29.83    5.36
   2  17  -1    5.90    4.49
  -2 -17   1    4.21    4.28
  -2 -17   1    9.51    4.47
  -2 -17   1    9.84    4.51
  -2  17   2   61.72   13.35
   2 -17  -2   69.15   13.60
   2  17  -2   69.32   11.23
  -2 -17   2   69.92   10.80
  -2 -17   2   77.50   12.66
  -2 -17   2   69.59   13.02
  -2  17   3   24.55    8.03
   2 -17  -3   27.69    8.23
   2  17  -3   24.20    7.14
  -2 -17   3   25.72    6.82
  -2 -17   3   33.26    6.71
  -2 -17   3   38.24    7.41
  -2 -17   3   39.49    7.82
  -2  17   4  584.64   91.57
   2 -17  -4  693.95   92.34
   2  17  -4  689.93   56.37
  -2 -17   4  700.64   55.79
  -2 -17   4  711.54   55.47
  -2 -17   4  716.09   91.23
  -2 -17   4  741.52   91.67
  -2  17   5  686.74  101.92
   2 -17  -5  753.15  102.66
   2  17  -5  780.53   62.00
  -2 -17   5  766.11   61.59
  -2 -17   5  821.96   61.18
  -2 -17   5  788.17  101.33
  -2 -17   5  787.08  102.08
  -2  17   6  472.78   83.23
   2 -17  -6  569.82   84.34
   2  17  -6  608.86   51.85
  -2 -17   6  711.83   51.70
  -2 -17   6  689.39   51.34
  -2 -17   6  652.64   83.17
  -2 -17   6  620.66   83.86
  -2  17   7   46.76    9.25
  -2  17   7   38.60   10.56
   2 -17  -7   47.53   11.22
  -2 -17   7   61.62    9.31
  -2 -17   7   60.97    9.20
  -2 -17   7   47.34   10.58
  -2 -17   7   50.20   10.93
  -2  17   8  168.36   23.27
   2 -17  -8  245.04   23.84
   2 -17  -8  148.56   33.94
   2 -17  -8  150.25   33.49
  -2 -17   8  254.89   23.29
  -2 -17   8  264.52   23.32
  -2 -17   8  282.33   33.51
  -2 -17   8  278.35   33.85
  -2  17   9  288.93   29.30
   2 -17  -9  321.12   29.63
   2 -17  -9  146.57   43.80
   2 -17  -9  169.09   43.42
   2  17  -9  353.98   43.80
  -2 -17   9  322.21   29.07
  -2 -17   9  337.93   29.20
  -2 -17   9  431.01   44.03
  -2 -17   9  352.35   43.91
  -2  17  10  687.74   61.01
   2 -17 -10  725.59   61.27
   2  17 -10  765.83  100.61
  -2 -17  10  783.08   60.76
  -2 -17  10  760.21   60.89
  -2 -17  10  870.68  100.34
  -2 -17  10  764.21  100.77
  -2  17  11   31.80    7.94
   2 -17 -11   37.18    8.33
   2  17 -11   31.32    9.63
  -2 -17  11   35.39    7.50
  -2 -17  11   31.23    7.63
  -2 -17  11   46.83   10.04
  -2 -17  11   37.29    9.62
  -2  17  12    8.01    4.45
   2 -17 -12    9.96    4.84
   2  17 -12    4.69    5.84
  -2 -17  12    8.14    3.77
  -2 -17  12    8.59    4.27
  -2 -17  12    6.79    6.64
  -2 -17  12   -3.30    5.97
  -2  17  13  231.07   26.13
   2 -17 -13  252.63   26.56
   2  17 -13  211.77   37.89
  -2 -17  13  265.09   25.72
  -2 -17  13  312.03   25.82
  -2 -17  13  261.22   37.93
  -2 -17  13  216.33   37.77
  -2  17  14    7.38    4.40
   2 -17 -14    7.22    5.05
   2  17 -14    2.26    7.13
  -2 -17  14    3.33    3.61
  -2 -17  14    7.56    3.79
  -2 -17  14    4.43    7.22
  -2 -17  14    6.15    6.10
  -2  17  15  253.15   29.24
   2 -17 -15  344.32   29.63
   2  17 -15  229.66   42.78
  -2 -17  15  284.62   28.49
  -2 -17  15  358.14   28.79
  -2 -17  15  281.49   42.86
  -2 -17  15  234.59   42.86
  -2  18   1  183.14   29.58
   2 -18  -1  166.98   29.98
   2  18  -1  196.74   21.65
  -2 -18   1  202.25   20.95
  -2 -18   1  209.08   28.96
  -2 -18   1  214.13   29.57
  -2  18   2   12.40    5.03
   2 -18  -2    2.19    4.95
   2  18  -2   -0.02    2.63
  -2 -18   2   -1.04    2.25
  -2 -18   2    1.38    2.87
  -2 -18   2    2.34    3.05
  -2  18   3  470.08   65.70
   2 -18  -3  577.28   66.57
   2  18  -3  466.89   42.45
  -2 -18   3  488.76   41.58
  -2 -18   3  469.23   41.45
  -2 -18   3  494.88   65.39
  -2 -18   3  467.04   65.62
  -2  18   4  215.62   33.31
   2 -18  -4  227.96   33.77
   2  18  -4  214.43   23.48
  -2 -18   4  219.33   23.05
  -2 -18   4  240.30   22.80
  -2 -18   4  231.84   32.66
  -2 -18   4  227.81   33.10
  -2  18   5    4.44    3.71
   2 -18  -5    3.80    3.72
   2  18  -5    2.87    3.11
  -2 -18   5    0.79    2.72
  -2 -18   5    7.27    2.95
  -2 -18   5    1.68    3.64
  -2 -18   5    0.32    3.63
  -2  18   6  432.02   78.46
   2 -18  -6  492.49   49.17
   2 -18  -6  521.84   79.52
   2  18  -6  607.39   49.26
  -2 -18   6  679.67   49.11
  -2 -18   6  663.84   48.68
  -2 -18   6  668.85   78.47
  -2 -18   6  590.30   79.10
  -2  18   7   27.83    6.91
  -2  18   7   24.01    7.81
   2 -18  -7   33.88    6.98
   2 -18  -7   21.49    8.30
   2 -18  -7   22.15    7.73
  -2 -18   7   33.47    7.04
  -2 -18   7   30.96    6.80
  -2 -18   7   35.49    7.97
  -2 -18   7   31.65    7.96
  -2  18   8  123.70   18.97
   2 -18  -8  181.11   19.19
   2 -18  -8  110.21   26.32
   2 -18  -8  112.59   25.77
  -2 -18   8  179.12   18.79
  -2 -18   8  181.61   18.73
  -2 -18   8  220.55   25.87
  -2 -18   8  209.84   26.29
  -2  18   9   47.88   10.09
   2 -18  -9   66.80   10.45
   2 -18  -9   27.97   12.56
   2 -18  -9   37.26   12.18
   2  18  -9   67.48   13.11
  -2 -18   9   65.37   10.19
  -2 -18   9   68.56   10.19
  -2 -18   9   84.98   12.94
  -2 -18   9   75.95   12.85
  -2  18  10  330.46   34.04
   2 -18 -10  412.39   34.44
   2  18 -10  345.59   52.07
  -2 -18  10  371.50   33.84
  -2 -18  10  376.46   33.91
  -2 -18  10  404.47   51.69
  -2 -18  10  351.19   52.03
  -2  18  11   61.85   12.32
   2 -18 -11   94.40   12.63
   2  18 -11   76.17   15.84
  -2 -18  11   76.80   11.92
  -2 -18  11   81.15   12.13
  -2 -18  11   98.68   16.13
  -2 -18  11   73.17   15.48
  -2  18  12   25.36    6.64
   2 -18 -12   18.40    7.07
   2  18 -12   18.12    8.06
  -2 -18  12   18.95    6.31
  -2 -18  12   20.52    6.27
  -2 -18  12   38.97    9.74
  -2 -18  12   18.45    8.72
  -2  18  13    7.44    3.96
   2 -18 -13    3.00    4.72
   2  18 -13    3.05    5.74
  -2 -18  13    4.86    3.31
  -2 -18  13    6.60    3.48
  -2 -18  13   -1.35    7.45
  -2 -18  13    3.18    6.77
  -2  18  14   12.50    7.38
   2 -18 -14   33.45    8.34
   2  18 -14   20.90    8.85
  -2 -18  14   36.06    6.78
  -2 -18  14   27.61    6.77
  -2 -18  14   19.07    8.95
  -2 -18  14   18.96    9.64
  -2  19   1   14.34    5.95
   2 -19  -1   20.17    6.44
   2  19  -1   15.53    5.08
  -2 -19   1   15.01    4.84
  -2 -19   1   12.73    5.18
  -2 -19   1   13.92    5.34
  -2  19   2    7.94    5.54
   2 -19  -2   14.45    6.47
   2  19  -2    2.64    3.73
  -2 -19   2    4.28    3.35
  -2 -19   2    7.18    3.85
  -2 -19   2    9.30    4.32
  -2  19   3  205.28   31.87
   2 -19  -3  230.71   32.65
   2  19  -3  212.51   23.02
  -2 -19   3  213.96   22.35
  -2 -19   3  198.16   22.24
  -2 -19   3  228.13   31.31
  -2 -19   3  224.52   31.65
  -2  19   4    1.83    5.14
   2 -19  -4    3.70    6.20
   2  19  -4    8.31    3.40
  -2 -19   4    4.51    3.19
  -2 -19   4    7.12    3.33
  -2 -19   4    9.57    3.75
  -2 -19   4    5.66    4.08
  -2  19   5  200.80   33.20
   2 -19  -5  233.67   33.88
   2  19  -5  221.57   23.57
  -2 -19   5  218.64   23.24
  -2 -19   5  238.53   22.76
  -2 -19   5  221.13   32.56
  -2 -19   5  233.44   33.27
  -2  19   6    0.45    3.65
   2 -19  -6    1.59    3.86
   2  19  -6   -1.84    2.12
  -2 -19   6    1.23    2.20
  -2 -19   6    3.67    2.46
  -2 -19   6   -1.77    3.41
  -2 -19   6    1.66    3.18
   2 -19  -7   23.62    8.90
   2 -19  -7   16.60    7.98
  -2 -19   7   38.38    7.09
  -2 -19   7   37.06    7.09
  -2 -19   7   33.58    7.87
  -2 -19   7   25.33    8.16
  -2  19   8  193.87   24.12
   2 -19  -8  233.33   24.19
   2 -19  -8  158.58   35.02
   2 -19  -8  144.63   34.35
  -2 -19   8  262.86   23.84
  -2 -19   8  247.52   23.76
  -2 -19   8  320.44   34.61
  -2 -19   8  287.44   34.90
   2 -19  -9   17.61    5.78
   2 -19  -9    9.28    6.85
   2 -19  -9   12.46    6.43
   2  19  -9   20.66    7.24
  -2 -19   9   23.85    5.69
  -2 -19   9   18.75    5.65
  -2 -19   9   25.51    7.53
  -2 -19   9   18.10    7.29
  -2  19  10  134.51   17.82
   2 -19 -10  189.14   18.33
   2 -19 -10   50.00   24.20
   2 -19 -10   70.52   23.95
   2  19 -10  179.92   24.48
  -2 -19  10  165.45   17.81
  -2 -19  10  169.61   17.75
  -2 -19  10  186.84   24.17
  -2 -19  10  161.72   24.47
  -2  19  11   85.51   14.74
   2 -19 -11  110.60   15.06
   2  19 -11   92.20   19.16
  -2 -19  11  109.66   14.37
  -2 -19  11  120.75   14.67
  -2 -19  11  144.43   19.78
  -2 -19  11   97.67   19.51
  -2  19  12  485.44   55.83
   2 -19 -12  754.81   56.07
   2  19 -12  574.30   90.82
  -2 -19  12  709.18   55.30
  -2 -19  12  749.28   55.67
  -2 -19  12  877.25   91.03
  -2 -19  12  596.23   90.77
  -2  19  13   68.86   13.81
   2 -19 -13  108.79   14.36
   2  19 -13   80.96   17.39
  -2 -19  13   99.42   13.30
  -2 -19  13  106.28   13.49
  -2 -19  13   91.60   18.21
  -2 -19  13   75.86   17.39
  -2  19  14   21.66    8.61
   2 -19 -14   49.77    9.17
   2  19 -14   26.17   10.31
  -2 -19  14   35.60    7.78
  -2 -19  14   46.08    8.21
  -2 -19  14   30.37   10.43
  -2 -19  14   27.70   10.29
  -2  20   1   66.97   12.88
   2 -20  -1   69.31   12.66
   2  20  -1   54.33   10.47
  -2 -20   1   56.16   10.04
  -2 -20   1   68.86   11.66
  -2 -20   1   56.52   11.99
  -2  20   2    5.35    5.08
   2 -20  -2    0.23    5.18
   2  20  -2    1.63    2.50
  -2 -20   2    1.30    2.56
  -2 -20   2    6.87    2.59
  -2 -20   2   -0.87    3.04
  -2 -20   2    1.85    3.35
  -2  20   3  213.00   31.07
   2 -20  -3  193.94   31.63
   2  20  -3  202.34   22.48
  -2 -20   3  207.69   21.86
  -2 -20   3  198.32   21.72
  -2 -20   3  217.98   30.36
  -2 -20   3  215.25   30.72
  -2  20   4   51.45   11.56
   2 -20  -4   58.64   12.05
   2  20  -4   59.31    9.56
  -2 -20   4   55.11    9.29
  -2 -20   4   53.05    9.12
  -2 -20   4   43.44   10.56
  -2 -20   4   47.19   11.02
  -2  20   5  317.88   51.98
   2 -20  -5  377.73   52.81
   2  20  -5  385.13   34.41
  -2 -20   5  366.40   34.08
  -2 -20   5  390.06   33.42
  -2 -20   5  398.11   51.49
  -2 -20   5  370.72   52.07
  -2  20   6   28.03    8.77
   2 -20  -6   -2.53    7.21
   2  20  -6   35.86    7.31
  -2 -20   6   40.52    7.29
  -2 -20   6   40.96    7.13
  -2 -20   6   39.87    8.13
  -2 -20   6   46.14    8.39
  -2  20   7  601.32   51.10
   2 -20  -7  516.86   50.94
   2 -20  -7  530.11   82.74
   2 -20  -7  499.91   82.07
  -2 -20   7  721.47   50.77
  -2 -20   7  706.97   50.46
  -2 -20   7  585.43   81.52
  -2 -20   7  665.18   82.22
  -2  20   8   83.19   13.70
   2 -20  -8  104.81   13.74
   2 -20  -8   68.43   17.98
   2 -20  -8   54.33   17.24
  -2 -20   8  113.02   13.51
  -2 -20   8   99.29   13.40
  -2 -20   8  129.73   17.64
  -2 -20   8  124.72   17.76
  -2  20   9  142.65   19.83
   2 -20  -9  176.20   19.95
   2 -20  -9   93.91   27.63
   2 -20  -9  105.73   27.11
   2  20  -9  210.42   27.41
  -2 -20   9  188.34   19.54
  -2 -20   9  190.71   19.48
  -2 -20   9  248.84   27.72
  -2 -20   9  197.65   27.54
  -2  20  10    0.66    3.20
   2 -20 -10    2.03    3.73
   2 -20 -10    0.84    3.93
   2  20 -10    1.53    4.94
  -2 -20  10   -1.81    2.50
  -2 -20  10    4.81    3.04
  -2 -20  10    0.78    5.04
  -2 -20  10   -1.67    5.02
  -2  20  11    6.39    4.16
   2 -20 -11    5.16    4.95
   2  20 -11    6.98    6.87
  -2 -20  11    5.41    3.67
  -2 -20  11    2.87    3.78
  -2 -20  11   12.79    7.71
  -2 -20  11    7.99    5.83
  -2  20  12   47.92   11.20
   2 -20 -12   63.56   11.62
   2  20 -12   45.31   13.73
  -2 -20  12   68.37   10.74
  -2 -20  12   74.27   10.96
  -2 -20  12   89.85   14.32
  -2 -20  12   59.59   14.26
  -2  20  13   29.66    9.57
   2 -20 -13   52.14   10.35
   2  20 -13   42.40   11.63
  -2 -20  13   57.91    8.99
  -2 -20  13   53.87    9.15
  -2 -20  13   39.36   12.03
  -2 -20  13   37.65   11.62
  -2  21   1  110.52   16.99
   2 -21  -1  151.74   17.76
   2  21  -1   73.45   13.45
  -2 -21   1   85.39   12.88
  -2 -21   1   82.75   15.87
  -2 -21   1   76.89   16.24
  -2  21   2   39.97    9.16
   2 -21  -2   35.63   10.28
   2  21  -2   31.89    7.65
  -2 -21   2   31.88    7.35
  -2 -21   2   31.15    7.28
  -2 -21   2   33.63    8.08
  -2 -21   2   34.87    8.37
  -2  21   3  112.65   19.90
   2 -21  -3  135.22   20.50
   2  21  -3  122.11   15.32
  -2 -21   3  121.74   14.87
  -2 -21   3  103.30   14.72
  -2 -21   3  106.25   18.76
  -2 -21   3  114.77   19.20
  -2  21   4   96.79   18.06
   2 -21  -4  111.71   18.60
   2  21  -4   95.78   13.84
  -2 -21   4   96.00   13.58
  -2 -21   4   95.03   13.44
  -2 -21   4  119.94   17.08
  -2 -21   4   97.08   17.37
  -2  21   5  499.42   75.52
   2 -21  -5  578.84   76.43
   2  21  -5  591.01   47.68
  -2 -21   5  548.14   47.35
  -2 -21   5  562.35   46.59
  -2 -21   5  582.77   75.15
  -2 -21   5  576.10   75.72
  -2  21   6    8.49    6.64
   2 -21  -6   14.22    7.43
   2 -21  -6   11.71    6.04
   2  21  -6   18.50    4.99
  -2 -21   6   14.41    5.20
  -2 -21   6   15.65    4.77
  -2 -21   6   19.12    5.65
  -2 -21   6   10.37    5.75
  -2  21   7   43.70    9.75
   2 -21  -7   50.73   12.73
   2 -21  -7   45.59   12.02
  -2 -21   7   69.27    9.80
  -2 -21   7   57.87    9.47
  -2 -21   7   53.49   11.28
  -2 -21   7   60.06   11.91
  -2  21   8    0.25    2.58
   2 -21  -8   10.78    2.95
   2 -21  -8   -0.03    4.52
   2 -21  -8   -0.10    4.70
  -2 -21   8    0.45    2.85
  -2 -21   8   -2.19    2.83
  -2 -21   8    1.90    5.28
  -2 -21   8    3.54    4.91
  -2  21   9  574.19   55.53
   2 -21  -9  646.70   55.57
   2 -21  -9  328.56   90.84
   2 -21  -9  354.53   90.31
   2  21  -9  684.76   90.55
  -2 -21   9  814.38   55.12
  -2 -21   9  807.93   55.08
  -2 -21   9  886.61   90.42
  -2 -21   9  807.61   90.57
  -2  21  10    3.25    4.25
   2 -21 -10    5.41    5.11
   2 -21 -10    4.00    5.86
   2 -21 -10    3.68    5.18
   2  21 -10    6.91    6.88
  -2 -21  10    5.13    3.76
  -2 -21  10   11.01    4.20
  -2 -21  10   12.80    6.99
  -2 -21  10    8.13    5.97
  -2  21  11  863.96   85.88
   2 -21 -11 1212.97   86.39
   2  21 -11  987.94  146.23
  -2 -21  11 1153.24   85.72
  -2 -21  11 1221.10   85.76
  -2 -21  11 1379.35  146.33
  -2 -21  11 1058.32  146.33
  -2  21  12   94.63   19.09
   2 -21 -12  184.14   19.74
   2  21 -12  144.57   26.66
  -2 -21  12  171.65   18.90
  -2 -21  12  189.06   19.03
  -2 -21  12  221.98   26.80
  -2 -21  12  144.54   26.37
  -2  21  13   28.82    8.72
   2 -21 -13   40.11    9.56
   2  21 -13   30.24   10.87
  -2 -21  13   38.31    8.05
  -2 -21  13   40.50    8.36
  -2 -21  13   38.10   11.35
  -2 -21  13   42.13   10.92
  -2  22   1   38.78    7.60
   2  22  -1    2.28    5.13
  -2 -22   1   -0.61    5.03
  -2 -22   1    3.36    5.41
  -2 -22   1   -2.41    5.43
  -2  22   2   33.32    9.65
   2 -22  -2   37.00   10.17
   2  22  -2   31.23    8.11
  -2 -22   2   46.76    7.77
  -2 -22   2   34.09    7.66
  -2 -22   2   32.91    8.65
  -2 -22   2   41.95    8.91
  -2  22   3    4.99    5.52
   2 -22  -3   -1.58    5.70
   2  22  -3    6.08    3.29
  -2 -22   3    6.10    3.26
  -2 -22   3    3.23    2.75
  -2 -22   3    6.19    3.57
  -2 -22   3    1.38    3.77
  -2  22   4  442.69   61.20
   2  22  -4  419.30   39.40
  -2 -22   4  445.30   39.09
  -2 -22   4  429.96   38.79
  -2 -22   4  505.33   60.51
  -2 -22   4  446.83   61.00
  -2  22   5    6.96    6.76
   2 -22  -5   10.57    7.18
   2  22  -5   14.11    4.61
  -2 -22   5    8.68    4.30
  -2 -22   5   12.51    4.25
  -2 -22   5    8.07    5.12
  -2 -22   5   10.42    5.09
  -2  22   6    8.18    6.55
   2 -22  -6   10.41    7.49
   2 -22  -6    6.42    6.33
  -2 -22   6   16.81    4.99
  -2 -22   6   13.29    4.70
  -2 -22   6   17.39    5.43
  -2 -22   6   14.62    5.66
  -2  22   7  239.73   25.00
   2 -22  -7  252.57   36.99
   2 -22  -7  254.39   36.25
  -2 -22   7  341.67   24.95
  -2 -22   7  308.88   24.54
  -2 -22   7  268.32   35.61
  -2 -22   7  274.44   36.15
  -2  22   8   58.81   12.80
   2 -22  -8   70.52   12.71
   2 -22  -8   65.09   16.09
  -2 -22   8  109.92   12.68
  -2 -22   8   98.14   12.42
  -2 -22   8  102.43   16.31
  -2 -22   8   92.28   16.30
  -2  22   9   91.03   15.16
   2 -22  -9  111.05   15.32
   2 -22  -9   58.40   20.22
   2 -22  -9   65.30   19.62
  -2 -22   9  134.01   14.85
  -2 -22   9  136.40   14.78
  -2 -22   9  149.85   19.84
  -2 -22   9  126.41   20.11
  -2  22  10  277.78   32.11
   2 -22 -10  364.62   32.36
   2 -22 -10  169.86   48.60
   2 -22 -10  170.86   48.10
   2  22 -10  349.57   48.28
  -2 -22  10  386.61   31.78
  -2 -22  10  427.25   31.62
  -2 -22  10  410.76   48.04
  -2 -22  10  372.35   48.38
  -2  22  11   -1.07    3.56
   2 -22 -11    4.92    4.64
   2 -22 -11   -1.86    5.93
   2 -22 -11    3.42    5.62
  -2 -22  11    6.40    3.01
  -2 -22  11   -2.17    2.77
  -2 -22  11   -5.71    6.53
  -2 -22  11    4.68    5.49
  -2  22  12   45.36   10.93
   2 -22 -12   63.64   11.63
   2  22 -12   51.10   13.89
  -2 -22  12   60.68   10.46
  -2 -22  12   71.63   10.71
  -2 -22  12   78.40   14.42
  -2 -22  12   65.68   14.67
  -2  23   1  200.85   30.60
   2 -23  -1  250.97   31.33
   2  23  -1  188.33   22.27
  -2 -23   1  187.43   21.43
  -2 -23   1  214.04   29.93
  -2 -23   1  191.28   30.34
  -2  23   2   91.91   16.29
   2 -23  -2   88.89   16.83
   2  23  -2   83.37   13.10
  -2 -23   2   87.49   12.71
  -2 -23   2   85.78   12.40
  -2 -23   2   77.94   15.20
  -2 -23   2   99.16   15.76
  -2  23   3  529.73   78.97
   2 -23  -3  587.22   79.58
   2  23  -3  582.77   49.45
  -2 -23   3  626.62   48.97
  -2 -23   3  558.49   48.65
  -2 -23   3  627.53   78.17
  -2 -23   3  586.95   78.67
  -2  23   4    3.41    6.61
   2 -23  -4    3.41    6.15
   2  23  -4    7.15    3.60
  -2 -23   4    8.85    3.47
  -2 -23   4   11.00    3.54
  -2 -23   4    2.42    4.55
  -2 -23   4    7.93    4.41
  -2  23   5    8.00    3.85
   2 -23  -5   18.03    7.33
   2  23  -5   15.49    4.26
  -2 -23   5    9.88    4.04
  -2 -23   5    8.40    4.05
  -2 -23   5    4.43    5.58
  -2 -23   5    3.14    5.02
  -2  23   6   50.68   13.91
   2 -23  -6   57.32   10.98
   2 -23  -6   62.82   15.02
  -2 -23   6   83.37   11.21
  -2 -23   6   75.58   10.80
  -2 -23   6   77.09   13.21
  -2 -23   6   76.24   13.69
  -2  23   7    9.60    6.35
   2 -23  -7   21.84    9.14
   2 -23  -7   19.16    8.27
  -2 -23   7   34.54    6.45
  -2 -23   7   28.10    6.20
  -2 -23   7   20.46    7.56
  -2 -23   7   24.31    7.34
  -2  23   8  198.21   27.09
   2 -23  -8  257.74   27.14
   2 -23  -8  185.70   39.63
  -2 -23   8  321.87   26.90
  -2 -23   8  294.35   26.66
  -2 -23   8  346.10   39.83
  -2 -23   8  297.86   39.82
  -2  23   9   39.48   10.26
   2 -23  -9   56.77   10.29
   2 -23  -9   25.80   12.39
  -2 -23   9   61.47   10.05
  -2 -23   9   66.71    9.93
  -2 -23   9   76.02   12.56
  -2 -23   9   54.37   12.55
  -2  23  10   12.42    5.93
   2 -23 -10   17.75    6.44
   2 -23 -10    3.48    8.36
   2 -23 -10    5.84    7.00
   2  23 -10   16.65    8.13
  -2 -23  10   16.16    5.51
  -2 -23  10   24.41    5.80
  -2 -23  10   24.08    7.64
  -2 -23  10   26.88    8.25
  -2  23  11   49.03   12.69
   2 -23 -11   88.69   13.19
   2 -23 -11   24.19   16.28
   2 -23 -11   46.62   16.67
   2  23 -11   81.14   16.17
  -2 -23  11   95.26   12.30
  -2 -23  11  102.90   12.32
  -2 -23  11  100.85   16.07
  -2 -23  11  108.85   16.97
  -2  24   1  210.44   34.29
   2 -24  -1  239.52   34.98
   2  24  -1  211.62   24.50
  -2 -24   1  252.76   23.96
  -2 -24   1  230.00   23.60
  -2 -24   1  236.11   33.56
  -2 -24   1  230.72   34.07
   2 -24  -2  470.95   68.58
   2  24  -2  517.60   43.70
  -2 -24   2  527.95   43.05
  -2 -24   2  488.80   42.51
  -2 -24   2  467.00   67.20
  -2 -24   2  506.42   67.73
  -2  24   3  958.62  140.83
   2 -24  -3 1110.49  141.41
   2  24  -3 1077.74   83.32
  -2 -24   3 1096.67   82.92
  -2 -24   3 1055.74   82.45
  -2 -24   3 1196.58  139.99
  -2 -24   3 1054.09  140.62
  -2  24   4  117.14   22.18
   2 -24  -4  134.65   22.93
   2  24  -4  134.90   16.75
  -2 -24   4  136.12   16.57
  -2 -24   4  124.24   16.27
  -2 -24   4  157.52   21.59
  -2 -24   4  136.42   21.91
  -2  24   5   35.10    8.89
  -2  24   5   35.96   11.17
   2 -24  -5   38.18   12.51
   2  24  -5   53.93    9.41
  -2 -24   5   64.24    9.52
  -2 -24   5   59.10    8.91
  -2 -24   5   49.77   10.55
  -2 -24   5   44.14   10.81
  -2  24   6   54.08   16.56
   2 -24  -6   58.63   17.77
   2 -24  -6   62.19   16.68
  -2 -24   6  129.66   13.38
  -2 -24   6  109.43   12.70
  -2 -24   6   90.66   15.97
  -2 -24   6   87.91   16.46
  -2  24   7   91.77   14.48
   2 -24  -7   90.62   14.48
   2 -24  -7   75.15   19.62
   2 -24  -7   94.50   18.81
  -2 -24   7  136.05   14.30
  -2 -24   7  127.49   13.95
  -2 -24   7   91.42   18.23
  -2 -24   7   97.23   18.32
  -2  24   8   93.23   18.47
   2 -24  -8  163.38   18.76
   2 -24  -8  104.60   26.17
   2 -24  -8  108.31   25.33
  -2 -24   8  178.67   18.34
  -2 -24   8  179.11   18.07
  -2 -24   8  212.52   25.46
  -2 -24   8  205.45   25.71
  -2  24   9   16.63    6.49
   2 -24  -9   14.75    6.99
   2 -24  -9    9.93    8.16
  -2 -24   9   21.07    6.50
  -2 -24   9   24.72    6.11
  -2 -24   9   38.14    8.27
  -2 -24   9   28.15    8.86
  -2  24  10   -4.78    3.55
   2 -24 -10   -1.42    4.90
   2 -24 -10   14.45    8.51
   2 -24 -10    0.00    4.71
  -2 -24  10    0.67    2.90
  -2 -24  10    3.16    3.00
  -2 -24  10   10.13    5.81
  -2 -24  10    6.56    6.43
  -2  25   1   19.36    8.23
   2 -25  -1   25.21    8.61
   2  25  -1   19.08    6.18
  -2 -25   1   21.99    6.17
  -2 -25   1   21.41    5.94
  -2 -25   1   18.09    6.49
  -2 -25   1   27.78    7.82
  -2  25   2  155.41   31.27
   2 -25  -2  183.14   31.61
   2  25  -2  227.03   22.55
  -2 -25   2  228.29   22.08
  -2 -25   2  210.46   21.55
  -2 -25   2  198.29   30.09
  -2 -25   2  184.16   30.59
  -2  25   3   51.13   15.20
   2 -25  -3   58.85   15.77
   2  25  -3   78.36   12.03
  -2 -25   3   82.23   11.87
  -2 -25   3   71.37   11.51
  -2 -25   3   84.43   14.22
  -2 -25   3  105.46   14.86
  -2  25   4  166.18   34.37
   2 -25  -4  208.58   35.08
   2  25  -4  231.44   24.28
  -2 -25   4  244.34   24.12
  -2 -25   4  225.99   23.60
  -2 -25   4  259.35   33.85
  -2 -25   4  264.05   34.29
  -2  25   5   39.85    8.78
  -2  25   5   35.46   11.40
   2 -25  -5   32.14   12.24
   2  25  -5   46.54    9.01
  -2 -25   5   48.68    9.04
  -2 -25   5   43.95    8.58
  -2 -25   5   55.68   10.32
  -2 -25   5   55.98   10.89
  -2  25   6   60.93   18.70
   2 -25  -6   94.68   14.38
   2 -25  -6   88.71   14.51
   2 -25  -6   79.77   19.97
   2 -25  -6   82.30   18.64
  -2 -25   6  145.02   14.64
  -2 -25   6  119.24   14.12
  -2 -25   6  128.40   18.32
  -2 -25   6  143.00   18.96
   2 -25  -7  260.84   30.50
   2 -25  -7  281.61   31.00
   2 -25  -7  200.80   47.14
   2 -25  -7  242.15   46.20
  -2 -25   7  393.14   30.86
  -2 -25   7  356.87   30.23
  -2 -25   7  386.84   46.19
  -2 -25   7  441.71   46.61
  -2  25   8   13.76    6.47
   2 -25  -8   19.88    6.89
   2 -25  -8    4.77    7.93
  -2 -25   8   28.19    6.35
  -2 -25   8   29.47    6.43
  -2 -25   8   27.88    8.42
  -2 -25   8   27.74    8.86
  -2  25   9   19.58    8.42
   2 -25  -9   33.09    9.07
   2 -25  -9   23.94   10.74
  -2 -25   9   50.38    8.52
  -2 -25   9   49.67    8.37
  -2 -25   9   45.90   11.16
  -2 -25   9   47.01   11.13
  -2  25  10   11.45    3.80
   2 -25 -10   -3.46    7.92
  -2 -25  10   -2.50    2.67
  -2 -25  10   -2.35    3.38
  -2 -25  10    2.94    5.89
  -2  26   1  158.68   30.26
   2 -26  -1  201.09   30.77
   2  26  -1  172.00   21.98
  -2 -26   1  180.73   21.52
  -2 -26   1  181.48   21.13
  -2 -26   1  240.80   29.46
  -2 -26   1  248.56   30.09
  -2  26   2   81.45   15.72
   2 -26  -2   51.97   16.22
   2  26  -2   70.43   12.46
  -2 -26   2   76.38   12.32
  -2 -26   2   79.25   11.88
  -2 -26   2   93.34   14.87
  -2 -26   2  102.32   15.37
  -2  26   3  701.72  117.82
   2 -26  -3  788.34  118.62
   2  26  -3  870.36   70.80
  -2 -26   3  961.28   70.65
  -2 -26   3  798.00   69.94
  -2 -26   3 1076.85  117.33
  -2 -26   3 1084.77  117.83
  -2  26   4  660.53  117.13
   2  26  -4  893.13   70.65
  -2 -26   4  938.62   70.60
  -2 -26   4  809.74   69.82
  -2 -26   4 1066.68  116.95
  -2 -26   4 1024.18  117.46
  -2  26   5  120.72   16.32
  -2  26   5   77.49   21.94
   2 -26  -5  102.83   16.48
   2 -26  -5   90.69   21.65
   2  26  -5  147.39   16.73
  -2 -26   5  178.93   16.83
  -2 -26   5  136.03   16.17
  -2 -26   5  138.60   21.27
  -2 -26   5  168.91   21.97
  -2  26   6  139.84   17.87
  -2  26   6   75.38   23.82
   2 -26  -6  102.72   25.49
   2 -26  -6  110.99   24.18
  -2 -26   6  202.58   18.25
  -2 -26   6  154.72   17.59
  -2 -26   6  188.64   23.93
  -2 -26   6  188.65   24.50
  -2  26   7   91.91   17.58
   2 -26  -7  139.03   17.48
   2 -26  -7  124.11   17.68
   2 -26  -7   96.99   24.92
   2 -26  -7   99.73   23.85
  -2 -26   7  175.35   17.47
  -2 -26   7  175.05   17.02
  -2 -26   7  166.86   23.68
  -2 -26   7  199.07   24.08
  -2  26   8    4.07    5.01
   2 -26  -8   10.99    5.46
   2 -26  -8    4.76    6.76
  -2 -26   8   11.58    5.00
  -2 -26   8   14.09    4.49
  -2 -26   8   11.13    6.87
  -2 -26   8   11.58    7.46
  -2 -26   9   16.16    5.14
  -2 -26   9    9.73    4.97
  -2  27   1   52.33   14.26
   2 -27  -1   29.56   10.55
   2 -27  -1   73.53   14.16
   2  27  -1   62.11   10.93
  -2 -27   1   64.56   10.66
  -2 -27   1   58.85   10.41
  -2 -27   1   76.15   12.74
  -2 -27   1   94.09   13.36
  -2  27   2    3.84    6.47
   2 -27  -2   12.47    7.11
   2  27  -2    5.13    4.09
  -2 -27   2   10.40    3.98
  -2 -27   2    3.77    3.87
  -2 -27   2    3.75    5.57
  -2 -27   2   12.27    6.01
  -2  27   3  117.63   26.48
   2 -27  -3  126.04   27.02
   2  27  -3  165.44   19.32
  -2 -27   3  185.52   19.28
  -2 -27   3  159.85   18.69
  -2 -27   3  205.28   25.80
  -2 -27   3  167.10   26.06
  -2  27   4  113.71   27.91
   2 -27  -4  132.98   29.05
   2  27  -4  196.88   20.38
  -2 -27   4  191.98   20.37
  -2 -27   4  174.33   19.72
  -2 -27   4  188.68   27.26
  -2 -27   4  221.39   27.85
  -2  27   5   44.55   14.51
   2 -27  -5   56.18   15.70
   2 -27  -5   45.40   14.42
   2  27  -5   80.56   11.89
  -2 -27   5   92.98   12.14
  -2 -27   5   72.98   11.44
  -2 -27   5   85.14   14.17
  -2 -27   5   92.09   14.74
   2 -27  -6    9.70    6.91
  -2 -27   6   14.81    5.38
  -2 -27   6   11.77    4.84
  -2 -27   6   11.82    6.54
  -2 -27   6   22.69    6.97
  -2  27   7   10.28    4.96
   2 -27  -7    4.43    5.49
   2 -27  -7   11.49    8.31
   2 -27  -7    3.83    7.45
  -2 -27   7   22.10    5.41
  -2 -27   7   11.26    4.86
  -2 -27   7   13.58    7.20
  -2 -27   7   17.88    7.73
  -2  28   1   82.26   23.17
   2 -28  -1  107.34   23.96
   2  28  -1  112.64   17.50
  -2 -28   1  121.68   17.21
  -2 -28   1  113.50   16.78
  -2 -28   1  140.13   22.27
  -2  28   2   42.48   13.18
   2 -28  -2   39.30   13.32
   2  28  -2   53.24   10.01
  -2 -28   2   57.69    9.94
  -2 -28   2   47.66    9.66
  -2 -28   2   67.92   11.89
  -2 -28   2   67.97   12.37
  -2  28   3  106.83   27.20
   2 -28  -3  117.73   28.61
   2  28  -3  188.39   20.02
  -2 -28   3  183.45   20.03
  -2 -28   3  164.42   19.36
  -2 -28   3  217.73   26.83
  -2 -28   3  205.02   27.29
  -2  28   4   10.21    7.79
   2 -28  -4   11.16    8.66
   2  28  -4   16.76    5.87
  -2 -28   4   15.86    5.88
  -2 -28   4   18.78    5.41
  -2 -28   4   19.90    6.72
  -2 -28   4   20.01    7.17
  -2  28   5   42.49   16.52
   2 -28  -5   63.51   18.04
   2 -28  -5   51.43   16.37
   2  28  -5  101.73   12.82
  -2 -28   5  119.02   13.09
  -2 -28   5   73.93   12.40
  -2 -28   5  116.71   15.88
  -2 -28   5   87.07   16.31
   2 -28  -6    3.81    4.37
   2 -28  -6    8.03    4.49
   2 -28  -6    6.39    7.82
  -2 -28   6    9.62    4.62
  -2 -28   6    1.83    3.84
  -2 -28   6    4.77    5.72
  -2 -28   6   11.32    5.93
  -2  29   1   32.73   11.54
   2 -29  -1   45.66   13.61
   2  29  -1   46.55    8.95
  -2 -29   1   36.59    8.80
  -2 -29   1   35.91    8.58
  -2 -29   1   50.58   10.41
  -2 -29   1   50.43   10.93
  -2  29   2  154.21   30.61
   2 -29  -2  178.96   31.75
   2  29  -2  188.36   21.86
  -2 -29   2  197.44   21.88
  -2 -29   2  183.11   21.39
  -2 -29   2  234.79   30.02
  -2 -29   2  247.45   30.65
  -2  29   3    2.22    9.10
   2 -29  -3   11.75    9.22
   2  29  -3   14.81    5.34
  -2 -29   3   11.54    5.32
  -2 -29   3   15.21    4.88
  -2 -29   3   11.85    6.25
  -2 -29   3   19.62    6.88
  -1   0   1    0.37    1.05
  -1   0   1   -0.97    1.38
   1   0  -1    1.13    1.05
   1   0  -1    1.09    1.39
  -1   0   2  517.55   41.45
  -1   0   2  537.57   41.46
  -1   0   2  404.71   64.70
   1   0  -2  447.31   64.89
  -1   0   3    2.27    1.73
  -1   0   3    2.03    1.67
  -1   0   3   -0.39    1.57
  -1   0   3    0.68    1.65
   1   0  -3    3.42    1.78
  -1   0   4 3926.01  271.63
   1   0  -4 3812.70  271.56
  -1   0   5    1.86    1.70
   1   0  -5    1.08    1.68
  -1   0   6  310.12   28.16
   1   0  -6  288.83   28.63
  -1   0   7    2.57    1.95
   1   0  -7    1.77    2.08
  -1   0   8  161.51   17.61
  -1   0   8  143.32   24.02
   1   0  -8  160.00   18.15
   1   0  -8  154.07   24.15
  -1   0   9    3.40    1.92
  -1   0   9    0.66    1.91
   1   0  -9   -0.38    2.05
   1   0  -9    3.43    2.05
  -1   0  10  673.28   54.39
  -1   0  10  652.85   89.23
   1   0 -10  671.22   55.15
   1   0 -10  705.71   89.44
  -1   0  11    7.09    2.74
   1   0 -11   -2.77    2.60
   1   0 -11    3.37    2.81
  -1   0  12 5356.29  348.78
  -1   0  12 4308.66  630.46
   1   0 -12 5611.97  349.56
   1   0 -12 4239.85  630.65
  -1   0  13    8.68    3.97
  -1   0  13    5.07    4.23
   1   0 -13   11.43    4.22
   1   0 -13    6.58    4.40
  -1   0  14  181.04   18.99
  -1   0  14  145.75   25.67
   1   0 -14  195.09   19.46
   1   0 -14  122.14   25.94
  -1   0  15    0.92    1.77
  -1   0  15    1.17    3.19
   1   0 -15   -2.80    2.39
   1   0 -15    1.06    3.29
  -1   0  16    8.14    3.33
  -1   0  16    0.24    4.06
   1   0 -16    7.36    3.73
   1   0 -16    3.43    4.62
  -1   0  17   -1.25    2.75
   1   0 -17    8.48    4.00
   1   0 -17    3.07    4.15
  -1   0  18   15.33    5.80
   1   0 -18   28.61    6.21
   1   0 -18   10.23    7.28
  -1   0  19    3.12    4.49
  -1   0  19    2.20    5.58
   1   0 -19   16.67    4.99
  -1   1   2    9.26    3.92
  -1   1   2   12.23    4.03
  -1   1   2   12.51    4.00
   1  -1  -2   11.35    3.96
   1  -1  -2   11.61    3.97
   1   1  -2   12.37    3.98
   1   1  -2    8.83    4.01
  -1  -1   2   11.65    4.01
  -1  -1   2   13.03    4.01
  -1  -1   2    8.09    3.90
  -1   1   3 2158.92  145.22
  -1   1   3 1897.77  254.97
   1  -1  -3 2178.81  145.25
   1  -1  -3 1655.41  255.07
   1   1  -3 2145.76  145.07
  -1  -1   3 2038.07  144.83
  -1  -1   3 2188.02  144.78
  -1  -1   3 1914.12  254.66
  -1  -1   3 1565.85  254.78
  -1   1   4 1224.03   89.48
   1  -1  -4 1207.95   89.72
   1   1  -4 1224.40   90.00
  -1  -1   4 1230.47   89.41
  -1  -1   4 1192.77   89.36
  -1  -1   4 1166.86  152.84
  -1  -1   4  999.49  153.17
  -1   1   5  873.57   69.31
   1  -1  -5  907.07   69.82
   1   1  -5  880.98   69.63
  -1  -1   5  901.92   69.70
  -1  -1   5  906.89  116.15
  -1   1   6   21.56    5.20
   1  -1  -6   18.43    5.36
   1   1  -6   16.95    5.28
   1   1  -6   17.70    5.49
  -1  -1   6   20.40    5.19
  -1   1   7   29.54    6.78
   1  -1  -7   31.46    6.98
   1   1  -7   35.23    7.05
  -1  -1   7   33.15    6.74
  -1  -1   7   28.66    7.44
  -1   1   8 1854.58  134.84
   1  -1  -8 1884.31  135.42
   1   1  -8 1825.30  135.42
   1   1  -8 1764.30  237.02
  -1  -1   8 1914.01  134.59
  -1  -1   8 1854.32  237.12
  -1   1   9  238.67   22.57
  -1   1   9  191.52   31.89
   1  -1  -9  230.25   22.83
   1  -1  -9  176.34   32.11
   1   1  -9  231.22   22.95
   1   1  -9  188.15   32.10
  -1  -1   9  238.31   22.44
  -1  -1   9  224.00   31.98
  -1   1  10 1071.78   80.31
  -1   1  10  982.26  136.18
   1  -1 -10 1025.68   80.91
   1  -1 -10  950.86  136.58
   1   1 -10 1281.31   81.00
   1   1 -10  883.64  136.57
  -1  -1  10 1032.53   80.23
  -1  -1  10 1088.08  136.27
  -1   1  11  212.76   21.95
  -1   1  11  173.00   30.70
   1  -1 -11  229.03   22.31
   1  -1 -11  161.66   30.88
   1   1 -11  240.98   22.47
   1   1 -11  192.70   31.10
  -1  -1  11  230.95   21.84
  -1  -1  11  196.84   30.82
  -1   1  12  210.75   21.97
  -1   1  12  173.72   30.67
   1  -1 -12  252.31   22.42
   1  -1 -12  140.79   30.90
   1   1 -12  206.78   22.44
   1   1 -12  196.21   31.15
  -1  -1  12  227.56   21.87
  -1  -1  12  227.17   30.96
  -1   1  13  610.78   48.77
  -1   1  13  533.28   78.26
   1  -1 -13  679.48   49.36
   1  -1 -13  422.83   78.47
   1   1 -13  658.98   49.38
   1   1 -13  511.56   78.60
  -1  -1  13  641.37   48.70
  -1  -1  13  506.25   78.40
  -1   1  14   12.23    4.93
  -1   1  14   12.99    5.42
   1  -1 -14   24.13    5.34
   1  -1 -14    9.08    5.55
   1   1 -14   18.94    5.13
   1   1 -14    9.03    5.83
  -1  -1  14   13.49    5.05
  -1  -1  14   14.68    5.68
  -1   1  15   49.72    8.73
  -1   1  15   28.85    9.86
   1  -1 -15   53.91    9.13
   1  -1 -15   43.71   10.43
   1   1 -15   55.99    8.99
   1   1 -15   30.44   10.34
  -1  -1  15   53.58    8.82
  -1  -1  15   32.66   10.10
  -1   1  16    3.75    2.53
  -1   1  16    2.94    3.33
   1  -1 -16    3.33    2.98
   1  -1 -16    1.69    3.73
   1   1 -16    0.10    2.63
   1   1 -16    2.92    3.67
  -1  -1  16    0.22    2.50
  -1  -1  16    2.01    3.69
  -1   1  17  100.61   13.43
  -1   1  17   35.40   16.88
   1  -1 -17  153.74   13.91
   1  -1 -17   57.52   17.03
   1   1 -17  140.37   13.90
   1   1 -17   52.17   17.02
  -1  -1  17  105.35   13.39
  -1  -1  17   46.45   16.96
  -1   1  18  104.73   13.39
   1  -1 -18  117.62   13.83
   1  -1 -18   40.69   16.91
   1   1 -18  133.84   13.95
   1   1 -18   44.01   17.24
  -1  -1  18   74.34   13.27
  -1   1  19   35.06    8.33
   1  -1 -19   37.74    8.56
   1   1 -19   43.87    8.92
  -1  -1  19   35.09    8.36
  -1   2   3 1536.61  111.31
   1  -2  -3 1471.41  111.31
   1   2  -3 1524.64  111.32
  -1  -2   3 1612.88  111.64
  -1  -2   3 1549.70  111.41
  -1  -2   3 1512.06  192.87
  -1  -2   3 1287.97  192.85
  -1   2   4  578.16   46.40
   1  -2  -4  579.56   46.84
   1   2  -4  613.29   46.93
   1   2  -4  459.84   73.98
  -1  -2   4  578.64   46.30
  -1  -2   4  547.97   46.17
  -1  -2   4  564.17   73.92
  -1  -2   4  502.26   74.46
  -1   2   5  123.00   15.33
   1  -2  -5  123.97   15.34
   1   2  -5  125.46   15.51
   1   2  -5  118.34   19.75
  -1  -2   5  124.66   15.34
  -1  -2   5  133.87   19.92
  -1   2   6 5000.99  341.60
   1  -2  -6 4873.27  341.96
   1   2  -6 4789.90  341.78
   1   2  -6 4800.97  617.45
  -1  -2   6 5000.06  341.25
  -1   2   7   44.75    7.97
   1  -2  -7   41.26    8.15
   1   2  -7   35.43    8.12
   1   2  -7   41.28    9.06
  -1  -2   7   45.75    7.87
  -1  -2   7   46.84    8.95
  -1   2   8  577.27   47.18
   1  -2  -8  549.00   47.53
   1   2  -8  565.00   47.48
  -1  -2   8  595.78   47.12
  -1  -2   8  552.59   75.88
  -1   2   9  142.94   16.68
   1  -2  -9  137.21   16.77
   1   2  -9  132.66   16.79
   1   2  -9  131.77   22.00
  -1  -2   9  154.77   16.30
  -1  -2   9  133.38   22.00
  -1   2  10   10.29    4.15
  -1   2  10    7.86    4.17
   1  -2 -10    9.51    4.27
   1  -2 -10    9.01    4.36
   1   2 -10   11.63    4.44
   1   2 -10   12.56    4.51
  -1  -2  10   13.43    4.29
  -1  -2  10   20.45    4.55
  -1   2  11   27.42    6.78
  -1   2  11   22.00    7.16
   1  -2 -11   25.18    6.89
   1  -2 -11   24.07    7.43
   1   2 -11   41.03    6.98
   1   2 -11   22.34    7.68
  -1  -2  11   40.03    6.78
  -1  -2  11   26.84    7.47
  -1   2  12  623.89   46.77
  -1   2  12  428.40   74.46
   1  -2 -12  611.37   47.05
   1  -2 -12  400.18   74.84
   1   2 -12  600.51   47.26
   1   2 -12  497.15   75.02
  -1  -2  12  624.06   46.52
  -1   2  13 3464.96  226.60
  -1   2  13 2406.88  404.81
   1  -2 -13 3434.47  227.07
   1   2 -13 3453.95  227.20
   1   2 -13 2848.39  405.26
  -1  -2  13 3514.32  226.40
  -1  -2  13 2716.99  405.14
  -1   2  14  470.21   36.37
  -1   2  14  273.19   55.78
   1  -2 -14  491.72   36.80
   1  -2 -14  262.82   55.97
   1   2 -14  449.76   36.83
   1   2 -14  341.67   56.11
  -1  -2  14  467.28   36.29
  -1  -2  14  353.84   56.00
  -1   2  15  497.36   39.76
   1  -2 -15  515.58   40.26
   1  -2 -15  255.71   62.00
   1   2 -15  513.27   40.25
   1   2 -15  305.01   62.03
  -1  -2  15  504.34   39.73
  -1   2  16   11.36    4.08
  -1   2  16    4.95    4.32
   1  -2 -16   17.93    4.28
   1  -2 -16    2.67    4.84
   1   2 -16    7.65    4.24
   1   2 -16    8.52    4.95
  -1  -2  16    9.24    4.08
  -1  -2  16    6.15    5.36
  -1   2  17  158.16   17.93
  -1   2  17   63.53   23.65
   1  -2 -17  189.63   18.32
   1  -2 -17   69.29   23.89
   1   2 -17   91.62   24.06
  -1  -2  17  170.22   17.91
  -1  -2  17  107.46   24.14
  -1   2  18  365.87   30.73
   1  -2 -18  418.22   31.04
   1   2 -18  434.82   31.28
   1   2 -18  169.38   45.76
  -1  -2  18  286.72   30.50
  -1  -2  18  109.81   45.44
  -1   2  19    6.70    4.30
   1  -2 -19    3.90    4.16
   1   2 -19    3.87    3.70
  -1  -2  19   -1.44    2.82
  -1   3   2  950.33  116.09
   1  -3  -2  888.27  116.27
   1   3  -2  968.05   69.89
  -1  -3   2  904.99   69.14
  -1  -3   2  976.51   69.69
  -1  -3   2  741.27  115.67
  -1  -3   2  778.72  116.00
  -1   3   3   24.19    5.61
  -1   3   3   21.43    5.93
   1  -3  -3   20.01    5.71
   1   3  -3   22.76    5.63
  -1  -3   3   26.25    5.72
  -1  -3   3   21.61    5.74
  -1  -3   3   20.48    5.88
  -1  -3   3   19.20    6.02
  -1   3   4  552.83   46.16
   1  -3  -4  573.36   46.41
   1   3  -4  568.08   46.27
   1   3  -4  505.83   73.20
  -1  -3   4  547.15   45.69
  -1  -3   4  567.17   45.87
  -1  -3   4  531.93   73.20
   1  -3  -5  267.71   25.99
   1   3  -5  264.27   25.85
   1   3  -5  245.69   37.29
  -1  -3   5  264.46   25.37
  -1  -3   5  259.16   25.40
  -1  -3   5  260.71   37.01
  -1   3   6 2173.04  153.63
   1  -3  -6 2155.73  154.04
   1   3  -6 2097.01  154.37
   1   3  -6 2065.07  271.09
  -1  -3   6 2124.23  153.26
  -1  -3   6 2140.40  270.71
  -1   3   7 2621.26  189.15
   1  -3  -7 2646.03  189.46
   1   3  -7 2618.70  189.72
  -1  -3   7 2735.42  188.97
  -1  -3   7 2626.87  336.37
  -1   3   8  365.01   31.84
   1  -3  -8  342.13   32.25
   1   3  -8  335.85   32.29
   1   3  -8  333.33   48.61
  -1  -3   8  354.79   31.51
  -1  -3   8  353.29   48.21
  -1   3   9 1196.98   89.97
   1  -3  -9 1202.52   90.11
   1   3  -9 1194.63   90.10
   1   3  -9 1101.18  153.55
  -1  -3   9 1228.67   89.33
  -1  -3   9 1170.02  153.58
  -1   3  10   90.61   12.64
   1  -3 -10   84.51   12.84
   1   3 -10  100.58   12.95
   1   3 -10   78.60   15.77
  -1  -3  10  101.61   12.49
  -1  -3  10   81.43   15.84
  -1   3  11  530.47   43.80
  -1   3  11  370.66   69.32
   1  -3 -11  564.22   44.12
   1   3 -11  555.75   44.22
   1   3 -11  466.21   69.72
  -1  -3  11  571.39   43.52
  -1  -3  11  474.45   69.48
  -1   3  12    5.77    2.78
  -1   3  12    3.13    2.43
   1  -3 -12    4.09    2.88
   1  -3 -12    0.47    2.66
   1   3 -12    3.82    2.93
   1   3 -12    4.25    3.22
  -1  -3  12   -6.48    3.10
  -1  -3  12    9.38    3.09
  -1   3  13  299.28   26.40
  -1   3  13  159.43   38.22
   1  -3 -13  283.39   26.56
   1  -3 -13  199.12   38.51
   1   3 -13  289.44   26.85
   1   3 -13  219.24   38.55
  -1  -3  13  335.47   26.25
  -1   3  14  392.53   33.48
  -1   3  14  200.93   50.58
   1  -3 -14  433.05   33.77
   1   3 -14  420.38   34.01
   1   3 -14  280.80   50.97
  -1  -3  14  410.76   33.31
  -1  -3  14  317.88   50.95
  -1   3  15    1.05    2.78
  -1   3  15    0.70    2.57
   1  -3 -15    3.08    2.67
   1  -3 -15    2.80    3.32
   1   3 -15    3.34    2.73
   1   3 -15    0.86    3.27
  -1  -3  15    5.04    2.82
  -1  -3  15    0.70    3.58
  -1   3  16   22.03    6.08
  -1   3  16    9.95    6.38
   1  -3 -16   34.69    6.33
   1  -3 -16    6.07    6.88
   1   3 -16   27.20    6.41
   1   3 -16   14.88    7.02
  -1  -3  16   23.39    6.08
  -1   3  17    1.01    2.25
   1  -3 -17    1.50    2.52
   1   3 -17    5.00    3.78
   1   3 -17    0.98    4.12
  -1  -3  17   -2.34    2.78
  -1  -3  17    3.60    4.84
  -1   3  18    4.35    3.38
   1  -3 -18   20.78    3.95
   1   3 -18   -5.45    4.42
   1   3 -18    4.74    6.12
  -1  -3  18    0.09    2.94
  -1  -3  18   -5.28    4.92
  -1   4   1  163.64   28.36
   1  -4  -1  166.36   28.51
   1   4  -1  167.42   21.12
   1   4  -1  177.21   28.47
  -1  -4   1  171.68   20.66
  -1  -4   1  248.58   28.00
  -1  -4   1  250.67   28.32
  -1   4   2  775.98  102.18
   1  -4  -2  723.09  102.42
   1   4  -2  831.96   62.69
  -1  -4   2  808.81   61.72
  -1  -4   2  828.00   62.15
  -1  -4   2  734.51  101.91
  -1  -4   2  733.56  102.08
  -1   4   3  169.06   18.46
  -1   4   3  155.31   24.90
   1  -4  -3  171.48   18.71
   1  -4  -3  132.00   25.19
   1   4  -3  166.74   18.57
  -1  -4   3  184.42   18.57
  -1  -4   3  176.50   18.47
  -1  -4   3  170.73   24.71
  -1  -4   3  144.69   25.17
  -1   4   4    9.24    3.77
   1  -4  -4    7.35    3.82
   1   4  -4    9.38    3.89
   1   4  -4   11.64    3.85
  -1  -4   4   12.21    3.79
  -1  -4   4   11.12    3.85
  -1  -4   4   10.02    3.84
  -1   4   5  735.74   59.02
   1  -4  -5  752.70   59.41
   1   4  -5  720.22   59.18
   1   4  -5  765.88   97.61
  -1  -4   5  762.51   59.24
  -1  -4   5  750.52   58.66
  -1  -4   5  706.02   97.32
  -1   4   6 4163.35  289.62
   1  -4  -6 4245.38  289.77
   1   4  -6 4068.34  290.02
   1   4  -6 4016.92  521.56
  -1  -4   6 4068.46  289.46
  -1  -4   6 4193.63  289.31
  -1  -4   6 4140.68  521.19
  -1   4   7  499.30   42.46
   1  -4  -7  501.21   42.51
   1   4  -7  499.16   42.81
   1   4  -7  483.18   67.28
  -1  -4   7  512.36   42.18
  -1  -4   7  496.74   67.14
  -1   4   8  462.49   40.83
   1  -4  -8  482.33   40.65
   1   4  -8  458.70   41.15
   1   4  -8  453.82   64.06
  -1  -4   8  476.27   40.12
  -1  -4   8  500.92   63.75
  -1   4   9  562.21   46.86
   1  -4  -9  528.41   46.89
   1   4  -9  541.03   47.15
   1   4  -9  617.28   75.19
  -1  -4   9  550.37   46.50
  -1  -4   9  596.81   74.71
  -1   4  10  975.79   74.93
   1  -4 -10  872.93   75.37
   1   4 -10 1134.16   75.53
   1   4 -10  826.83  126.56
  -1  -4  10 1062.23   74.53
  -1  -4  10  858.41  126.38
  -1   4  11 2393.83  168.04
   1  -4 -11 2410.53  168.43
   1   4 -11 2466.30  168.70
   1   4 -11 2039.69  297.57
  -1  -4  11 2386.29  167.63
  -1  -4  11 2168.41  297.57
  -1   4  12  410.92   32.98
  -1   4  12  247.28   49.89
   1  -4 -12  378.18   33.22
   1  -4 -12  264.40   50.35
   1   4 -12  409.22   33.55
   1   4 -12  303.87   50.31
  -1  -4  12  416.54   32.76
  -1  -4  12  344.11   50.16
  -1   4  13  133.85   16.09
   1  -4 -13  125.29   16.24
   1   4 -13  152.52   16.55
   1   4 -13   98.87   21.22
  -1  -4  13  141.63   16.02
  -1  -4  13  113.03   21.08
  -1   4  14  336.39   29.91
   1  -4 -14  334.54   30.03
   1  -4 -14  190.41   44.50
   1   4 -14  355.53   30.48
   1   4 -14  241.66   44.58
  -1  -4  14  360.70   29.66
  -1  -4  14  298.96   44.49
  -1   4  15  154.31   17.80
   1  -4 -15  155.45   17.94
   1   4 -15  175.17   18.37
   1   4 -15  106.74   23.90
  -1  -4  15  155.52   17.62
  -1  -4  15  126.75   23.89
  -1   4  16  371.79   34.17
   1  -4 -16  411.96   34.31
   1   4 -16  448.66   34.83
   1   4 -16  244.74   51.84
  -1  -4  16  405.08   33.97
  -1  -4  16  247.79   51.81
  -1   4  17  255.88   27.22
   1  -4 -17  279.45   27.43
   1   4 -17  353.08   27.88
   1   4 -17  204.55   39.87
  -1  -4  17  307.43   27.04
  -1  -4  17  162.86   39.74
  -1   4  18 1061.43   69.50
   1  -4 -18  785.21   69.61
   1   4 -18 1126.32   70.32
   1   4 -18  625.98  115.35
  -1  -4  18  706.79   69.09
  -1   5   1 1117.89  142.96
   1  -5  -1 1144.67  143.15
   1   5  -1 1127.72   85.02
   1   5  -1 1064.41  143.26
  -1  -5   1 1144.16   84.19
  -1  -5   1 1112.81  142.59
  -1  -5   1 1027.14  142.70
  -1   5   2 1892.64  237.17
   1  -5  -2 1882.82  237.17
   1   5  -2 1913.95  135.80
  -1  -5   2 1933.00  135.49
  -1  -5   2 1835.00  236.79
  -1  -5   2 1653.92  237.01
  -1   5   3 4342.84  302.47
  -1   5   3 4014.60  545.25
   1  -5  -3 4370.20  545.76
   1   5  -3 4473.20  302.63
   1   5  -3 4115.51  545.25
  -1  -5   3 4562.58  302.43
  -1  -5   3 4412.75  302.46
  -1  -5   3 4370.83  544.94
  -1  -5   3 4059.38  545.72
  -1   5   4  678.88   54.01
   1  -5  -4  691.52   54.17
   1  -5  -4  607.63   88.65
   1   5  -4  632.19   54.28
  -1  -5   4  677.81   53.91
  -1  -5   4  692.63   54.29
  -1  -5   4  670.09   87.70
  -1   5   5  639.02   53.37
   1  -5  -5  687.27   53.55
   1   5  -5  634.63   53.55
   1   5  -5  674.85   87.14
  -1  -5   5  648.77   53.22
  -1  -5   5  675.57   53.13
  -1  -5   5  640.71   86.33
  -1   5   6  494.48   43.62
   1  -5  -6  519.11   43.90
   1   5  -6  530.10   44.19
   1   5  -6  522.63   69.45
  -1  -5   6  507.53   43.38
  -1  -5   6  519.85   43.56
  -1  -5   6  540.50   69.27
  -1   5   7  254.94   25.44
   1  -5  -7  257.91   25.53
   1   5  -7  257.74   25.91
   1   5  -7  243.74   37.09
  -1  -5   7  263.54   25.20
  -1  -5   7  271.92   25.34
  -1  -5   7  264.40   37.02
  -1   5   8   71.27   10.66
   1  -5  -8   69.52   10.75
   1   5  -8   64.05   11.07
   1   5  -8   65.10   12.98
  -1  -5   8   76.96   10.55
  -1  -5   8   66.75   12.72
  -1   5   9   16.45    4.68
   1  -5  -9   17.53    4.72
   1   5  -9   14.57    4.91
   1   5  -9   13.15    5.22
  -1  -5   9   11.82    4.64
  -1  -5   9   16.01    4.95
  -1   5  10  130.98   16.80
   1  -5 -10  131.13   16.87
   1   5 -10  163.17   17.40
   1   5 -10  119.05   22.57
  -1  -5  10  165.82   16.65
  -1  -5  10  131.27   22.28
  -1   5  11   34.81    7.40
   1  -5 -11   39.60    7.44
   1   5 -11   34.05    7.82
   1   5 -11   26.07    8.42
  -1  -5  11   32.44    7.22
  -1  -5  11   38.83    8.39
  -1   5  12 1260.20   93.72
   1  -5 -12 1281.53   93.96
   1   5 -12 1349.83   94.47
   1   5 -12  973.98  160.69
  -1  -5  12 1306.81   93.28
  -1  -5  12 1153.62  160.67
  -1   5  13   70.82   11.25
   1  -5 -13   79.67   11.43
   1   5 -13   80.78   11.70
   1   5 -13   57.24   13.74
  -1  -5  13   75.91   11.23
  -1  -5  13   61.67   13.75
  -1   5  14   -0.89    3.03
   1  -5 -14    1.87    2.91
   1   5 -14    9.94    3.25
   1   5 -14    6.08    3.67
  -1  -5  14    6.06    3.43
  -1  -5  14   -1.19    3.97
  -1   5  15  287.72   28.92
   1  -5 -15  298.66   28.89
   1   5 -15  365.43   29.66
   1   5 -15  213.65   42.68
  -1  -5  15  324.30   28.58
  -1  -5  15  252.93   42.58
  -1   5  16   41.85    8.89
   1  -5 -16   48.14    9.02
   1   5 -16   50.75    9.35
   1   5 -16   41.73   11.59
  -1  -5  16   54.70    8.86
  -1  -5  16   29.69   11.04
  -1   5  17    8.52    3.90
   1  -5 -17    7.01    3.60
   1   5 -17    5.74    4.24
   1   5 -17    1.37    6.46
  -1  -5  17    8.27    4.05
  -1  -5  17    0.25    6.05
  -1   5  18   45.31    8.60
   1  -5 -18   51.11    9.02
   1   5 -18   50.40    9.23
   1   5 -18   27.45   11.64
  -1  -5  18   33.10    8.23
  -1  -5  18   12.57   11.10
  -1   6   1 2084.16  266.57
   1  -6  -1 2139.33  266.70
   1   6  -1 2109.91  152.29
  -1  -6   1 2211.30  151.63
  -1  -6   1 2000.40  266.11
  -1  -6   1 2006.33  266.46
  -1   6   2 1753.48  238.78
   1  -6  -2 1897.76  239.38
   1   6  -2 1864.27  136.95
  -1  -6   2 2016.24  136.49
  -1  -6   2 1832.21  238.95
  -1  -6   2 1852.13  239.13
  -1   6   3   57.29    9.64
  -1   6   3   58.05   11.12
   1  -6  -3   59.67    9.59
   1  -6  -3   54.62   11.47
   1   6  -3   59.52    9.80
   1   6  -3   53.89   11.02
  -1  -6   3   62.28    9.50
  -1  -6   3   58.11    9.67
  -1  -6   3   59.75   10.82
  -1   6   4    1.65    1.58
  -1   6   4    2.19    1.70
   1  -6  -4    1.59    1.60
   1  -6  -4    0.82    1.85
   1   6  -4    0.96    2.26
  -1  -6   4    0.58    1.73
  -1  -6   4    2.40    1.71
  -1  -6   4    1.67    2.00
  -1   6   5  500.80   42.95
   1  -6  -5  514.14   42.96
   1  -6  -5  512.80   68.72
   1  -6  -5  386.17   68.77
   1   6  -5  531.00   43.42
   1   6  -5  563.88   68.56
  -1  -6   5  485.09   43.07
  -1  -6   5  556.82   43.24
  -1  -6   5  515.52   68.01
  -1   6   6 1355.16  102.29
   1  -6  -6 1348.98  102.17
   1   6  -6 1344.02  102.28
   1   6  -6 1426.53  176.51
  -1  -6   6 1413.89  102.29
  -1  -6   6 1353.73  101.67
  -1  -6   6 1409.02  176.80
  -1   6   7 2238.57  162.83
   1  -6  -7 2292.53  162.81
   1   6  -7 2341.45  163.22
   1   6  -7 2153.65  287.85
  -1  -6   7 2266.45  162.55
  -1  -6   7 2218.11  162.46
  -1  -6   7 2333.47  287.64
  -1   6   8  406.01   37.24
   1  -6  -8  435.40   37.39
   1   6  -8  414.83   37.99
   1   6  -8  398.59   58.47
  -1  -6   8  439.22   37.10
  -1  -6   8  439.12   37.31
  -1  -6   8  440.88   58.16
  -1   6   9 1039.59   83.30
   1  -6  -9 1044.67   83.29
   1   6  -9 1276.38   84.20
   1   6  -9  931.67  141.94
  -1  -6   9 1110.46   82.98
  -1  -6   9 1163.18   83.26
  -1  -6   9 1037.04  141.52
  -1   6  10  188.87   21.17
   1  -6 -10  186.62   21.11
   1   6 -10  245.58   21.84
   1   6 -10  166.39   29.89
  -1  -6  10  210.16   20.90
  -1  -6  10  184.09   29.37
  -1   6  11  244.29   24.97
   1  -6 -11  249.11   24.89
   1   6 -11  288.19   25.61
   1   6 -11  204.43   36.21
  -1  -6  11  258.90   24.62
  -1  -6  11  227.19   35.91
  -1   6  12  508.13   44.40
   1  -6 -12  530.33   44.41
   1   6 -12  607.90   45.19
   1   6 -12  418.97   70.63
  -1  -6  12  536.97   43.90
  -1  -6  12  486.55   70.42
  -1   6  13   24.31    6.09
   1  -6 -13   23.85    6.17
   1   6 -13   25.76    6.40
   1   6 -13   15.21    6.85
  -1  -6  13   20.58    6.13
  -1   6  14  107.24   13.90
   1  -6 -14   99.88   13.86
   1   6 -14  110.56   14.41
   1   6 -14   69.93   17.63
  -1  -6  14  113.67   13.74
  -1  -6  14   86.27   17.51
  -1   6  15   62.30   11.09
   1  -6 -15   67.07   11.07
   1   6 -15   83.52   11.73
   1   6 -15   65.27   14.35
  -1  -6  15   78.76   11.03
  -1  -6  15   46.01   13.51
  -1   6  16    5.74    3.49
   1  -6 -16    7.14    3.34
   1   6 -16    5.98    3.43
   1   6 -16   -7.52    6.27
  -1  -6  16    2.89    2.94
  -1  -6  16    6.23    5.33
  -1   6  17  869.25   59.90
   1  -6 -17  815.70   59.82
   1   6 -17  864.81   60.87
   1   6 -17  491.96   97.93
  -1  -6  17  699.92   59.48
  -1  -6  17  494.60   97.95
  -1   6  18    7.68    3.86
   1  -6 -18    4.68    4.51
   1   6 -18    5.87    4.51
   1   6 -18   -0.58    6.99
  -1  -6  18    7.27    3.79
  -1  -6  18   -4.11    7.21
  -1   7   1    1.14    1.91
   1  -7  -1    1.66    2.08
   1   7  -1   -1.25    1.68
  -1  -7   1    1.39    1.66
  -1  -7   1    0.62    2.09
  -1  -7   1    3.95    2.21
  -1   7   2 1748.75  243.47
   1  -7  -2 1955.15  243.92
   1   7  -2 1912.69  139.41
   1   7  -2 1908.37  243.32
  -1  -7   2 2065.73  139.16
  -1  -7   2 1934.42  243.42
  -1  -7   2 1810.56  243.71
  -1   7   3 1539.79  113.82
  -1   7   3 1432.26  197.42
   1  -7  -3 1549.13  113.67
   1  -7  -3 1587.06  197.86
   1   7  -3 1594.48  113.80
   1   7  -3 1507.91  197.23
  -1  -7   3 1578.28  113.26
  -1  -7   3 1588.87  113.53
  -1  -7   3 1453.03  197.05
  -1   7   4 1634.29  121.02
  -1   7   4 1524.68  210.79
   1  -7  -4 1618.97  120.75
   1  -7  -4 1721.48  210.94
   1   7  -4 1583.16  121.31
   1   7  -4 1641.00  210.91
  -1  -7   4 1739.48  121.32
  -1  -7   4 1684.01  121.00
  -1  -7   4 1684.04  210.22
  -1   7   5 1852.35  138.09
   1  -7  -5 1830.25  137.72
   1  -7  -5 1937.91  242.77
   1   7  -5 1782.33  138.20
   1   7  -5 2040.25  242.22
  -1  -7   5 1912.48  137.92
  -1  -7   5 1994.26  138.10
  -1  -7   5 1912.80  241.91
  -1   7   6  106.41   14.43
   1  -7  -6  110.12   14.40
   1  -7  -6  107.77   18.41
   1  -7  -6  100.10   18.44
   1   7  -6  114.90   14.49
   1   7  -6  122.48   18.83
  -1  -7   6  116.67   14.29
  -1  -7   6  124.00   14.26
  -1  -7   6  120.06   18.48
  -1   7   7  475.15   41.25
   1  -7  -7  481.34   41.18
   1  -7  -7  462.55   65.14
   1   7  -7  480.03   41.51
   1   7  -7  467.92   65.21
  -1  -7   7  483.33   41.05
  -1  -7   7  503.63   40.90
  -1  -7   7  513.69   65.19
  -1   7   8  410.06   36.75
   1  -7  -8  432.24   36.66
   1  -7  -8  363.24   56.96
   1   7  -8  445.75   37.36
  -1  -7   8  426.18   36.61
  -1  -7   8  418.40   36.67
  -1  -7   8  419.55   57.23
  -1   7   9   93.90   13.75
   1  -7  -9   94.81   13.73
   1   7  -9  124.40   14.35
   1   7  -9   86.89   17.88
  -1  -7   9  112.24   13.65
  -1  -7   9  118.96   13.84
  -1  -7   9   92.19   17.34
  -1   7  10  288.24   30.18
   1  -7 -10  298.46   30.07
   1   7 -10  395.20   30.98
   1   7 -10  244.78   45.48
  -1  -7  10  331.01   29.83
  -1  -7  10  371.43   30.16
  -1  -7  10  302.46   45.01
  -1   7  11  671.86   55.21
   1  -7 -11  684.41   55.03
   1   7 -11  793.21   56.12
   1   7 -11  554.42   90.39
  -1  -7  11  662.58   54.81
  -1  -7  11  731.08   55.05
  -1  -7  11  605.76   89.84
  -1   7  12   26.10    6.40
   1  -7 -12   19.84    6.29
   1   7 -12   29.64    6.87
   1   7 -12   14.01    7.20
  -1  -7  12   26.95    6.30
  -1  -7  12   29.48    6.30
  -1  -7  12   22.95    7.21
  -1   7  13  147.93   16.88
   1  -7 -13  146.37   16.82
   1   7 -13  155.65   17.56
   1   7 -13   94.61   22.43
  -1  -7  13  144.16   16.53
  -1  -7  13  116.52   22.34
  -1   7  14   80.04   11.93
   1  -7 -14   69.76   11.88
   1   7 -14   93.57   12.53
   1   7 -14   50.89   14.58
  -1  -7  14   90.93   11.65
  -1  -7  14   63.60   14.63
  -1   7  15  188.17   20.02
   1  -7 -15  162.40   19.95
   1   7 -15  202.65   20.80
   1   7 -15  154.40   27.87
  -1  -7  15  188.56   19.67
  -1  -7  15  142.46   27.46
  -1   7  16   -1.93    3.41
   1  -7 -16    2.28    2.94
   1   7 -16    0.61    3.45
   1   7 -16    8.75    5.98
  -1  -7  16    0.22    3.07
  -1  -7  16    4.49    2.63
  -1  -7  16    4.98    5.18
  -1   7  17   15.34    5.72
   1  -7 -17   15.04    6.06
   1   7 -17   21.66    6.38
   1   7 -17   13.97    7.73
  -1  -7  17   17.30    5.60
  -1  -7  17   15.16    5.37
  -1  -7  17   11.16    7.75
  -1   7  18   55.04   10.29
   1  -7 -18   59.40   10.45
   1   7 -18   66.21   10.78
   1   7 -18   41.79   13.26
  -1  -7  18   56.05    9.95
  -1  -7  18   60.32    9.75
  -1  -7  18   29.29   13.10
  -1   8   1 1865.10  273.91
   1  -8  -1 2219.52  274.47
   1   8  -1 2093.73  155.92
  -1  -8   1 2121.48  155.11
  -1  -8   1 2392.31  273.86
  -1  -8   1 2282.61  274.16
  -1   8   2   16.47    5.70
   1  -8  -2   21.36    5.19
   1  -8  -2   20.57    6.02
   1   8  -2   21.42    5.74
   1   8  -2   18.07    5.68
  -1  -8   2   21.21    5.45
  -1  -8   2   23.33    5.72
  -1  -8   2   21.21    5.86
  -1   8   3   53.39    9.47
  -1   8   3   51.63   10.91
   1  -8  -3   58.23    9.16
   1  -8  -3   62.41   11.27
   1   8  -3   54.84    9.78
   1   8  -3   53.84   10.89
  -1  -8   3   58.75    9.32
  -1  -8   3   57.69    9.47
  -1  -8   3   61.92   10.77
  -1   8   4  583.66   48.57
  -1   8   4  532.07   78.35
   1  -8  -4  590.30   48.25
   1  -8  -4  616.67   78.42
   1   8  -4  557.47   48.67
   1   8  -4  610.20   78.09
  -1  -8   4  612.85   48.51
  -1  -8   4  593.33   48.20
  -1  -8   4  596.17   77.82
  -1   8   5   12.99    4.02
   1  -8  -5   10.35    3.89
   1  -8  -5   12.20    4.31
   1  -8  -5   11.08    4.23
   1   8  -5    9.46    4.46
  -1  -8   5    9.84    4.01
  -1  -8   5   11.03    4.02
  -1  -8   5   12.28    4.21
  -1   8   6 2225.37  163.35
   1  -8  -6 2234.40  162.89
   1  -8  -6 2213.35  288.73
   1  -8  -6 1997.26  288.81
   1   8  -6 2203.42  163.59
   1   8  -6 2443.77  288.80
  -1  -8   6 2249.70  163.13
  -1  -8   6 2451.68  163.35
  -1  -8   6 2405.50  288.51
  -1   8   7  694.93   57.42
   1  -8  -7  677.03   57.15
   1  -8  -7  704.86   94.34
   1  -8  -7  674.34   94.22
   1   8  -7  708.77   57.53
   1   8  -7  719.28   94.63
  -1  -8   7  744.63   57.18
  -1  -8   7  777.24   57.03
  -1  -8   7  727.88   93.91
  -1   8   8   78.37   11.56
   1  -8  -8   75.30   11.40
   1  -8  -8   72.73   13.91
   1   8  -8   78.82   11.79
   1   8  -8   74.39   14.19
  -1  -8   8   82.11   11.41
  -1  -8   8   87.78   11.39
  -1  -8   8   80.77   14.24
  -1   8   9   14.67    5.33
   1  -8  -9   17.14    5.28
   1  -8  -9   16.88    5.57
   1   8  -9   25.98    5.82
   1   8  -9    8.98    6.02
  -1  -8   9   21.13    5.47
  -1  -8   9   25.21    5.55
  -1  -8   9   21.84    5.88
  -1   8  10   29.07    7.32
   1  -8 -10   34.07    7.28
   1  -8 -10   36.89    8.05
   1   8 -10   43.53    7.79
   1   8 -10   27.21    8.47
  -1  -8  10   37.07    7.22
  -1  -8  10   38.01    7.43
  -1  -8  10   32.63    8.21
  -1   8  11  248.65   23.83
   1  -8 -11  230.08   23.67
   1   8 -11  258.13   24.60
   1   8 -11  182.44   34.32
  -1  -8  11  230.10   23.49
  -1  -8  11  254.35   23.82
  -1  -8  11  201.82   33.81
  -1   8  12  154.14   17.67
   1  -8 -12  151.59   17.48
   1   8 -12  165.95   18.34
   1   8 -12  110.82   23.92
  -1  -8  12  149.14   17.37
  -1  -8  12  155.36   17.58
  -1  -8  12  144.53   23.56
  -1   8  13  895.75   67.79
   1  -8 -13  809.57   67.52
   1   8 -13  982.67   68.89
   1   8 -13  625.07  113.17
  -1  -8  13  891.63   67.21
  -1  -8  13  922.26   67.64
  -1  -8  13  774.79  112.99
  -1   8  14  965.04   73.17
   1  -8 -14  865.37   72.99
   1   8 -14 1026.82   74.30
   1   8 -14  816.74  122.87
  -1  -8  14  965.90   72.69
  -1  -8  14  946.59   72.93
  -1  -8  14  929.20  122.80
  -1   8  15   24.30    6.60
   1  -8 -15   22.55    6.36
   1   8 -15   26.04    7.05
   1   8 -15   16.75    7.91
  -1  -8  15   26.06    6.51
  -1  -8  15   28.08    6.49
  -1  -8  15   21.28    8.27
  -1   8  16   73.46   11.91
   1  -8 -16   70.22   11.85
   1   8 -16   86.87   12.67
  -1  -8  16   83.00   11.70
  -1  -8  16   75.63   11.70
  -1  -8  16   55.50   14.99
  -1   8  17   66.57   10.61
   1  -8 -17   59.86   10.25
   1   8 -17   57.40   10.84
   1   8 -17   39.33   13.08
  -1  -8  17   57.44   10.03
  -1  -8  17   61.11    9.98
  -1  -8  17   45.18   12.98
  -1   8  18  122.11   16.49
   1  -8 -18  146.32   16.21
   1   8 -18  137.88   17.06
   1   8 -18   81.74   21.77
  -1  -8  18  122.03   15.98
  -1  -8  18  136.75   15.90
  -1  -8  18   84.85   21.74
  -1   9   1  125.94   16.31
  -1   9   1  107.92   20.72
   1  -9  -1  134.02   21.10
   1   9  -1  126.42   16.43
  -1  -9   1  137.95   15.69
  -1  -9   1  148.27   20.56
  -1  -9   1  140.47   20.77
  -1   9   2  410.34   38.58
  -1   9   2  418.31   59.24
   1  -9  -2  412.86   37.49
   1  -9  -2  453.85   59.65
   1   9  -2  408.00   38.90
   1   9  -2  448.75   58.82
  -1  -9   2  454.24   38.22
  -1  -9   2  478.96   58.80
  -1  -9   2  467.32   59.37
  -1   9   3  326.07   30.81
  -1   9   3  289.61   45.38
   1  -9  -3  308.67   29.73
   1  -9  -3  323.48   45.63
   1   9  -3  335.41   30.70
   1   9  -3  344.80   45.42
  -1  -9   3  341.54   29.99
  -1  -9   3  347.02   30.36
  -1  -9   3  332.16   45.27
  -1   9   4  428.58   38.66
  -1   9   4  390.22   60.25
   1  -9  -4  424.18   38.02
   1  -9  -4  467.75   60.62
   1   9  -4  427.87   38.72
   1   9  -4  495.90   60.30
  -1  -9   4  473.28   38.46
  -1  -9   4  431.56   38.41
  -1  -9   4  473.66   59.74
  -1   9   5  133.09   16.44
  -1   9   5  104.19   21.61
   1  -9  -5  139.66   16.37
   1  -9  -5  141.25   21.84
   1  -9  -5  131.81   22.10
   1   9  -5  168.50   22.15
  -1  -9   5  146.36   16.42
  -1  -9   5  148.77   16.31
  -1  -9   5  141.25   21.62
  -1   9   6   37.64    7.53
   1  -9  -6   30.78    7.40
   1  -9  -6   35.54    8.33
   1   9  -6   41.64    7.69
   1   9  -6   39.30    8.78
  -1  -9   6   36.54    7.46
  -1  -9   6   39.45    7.56
  -1  -9   6   45.82    8.47
  -1   9   7 1590.44  118.63
   1  -9  -7 1518.67  118.19
   1  -9  -7 1585.04  206.41
   1  -9  -7 1410.42  206.40
   1   9  -7 1604.07  118.91
   1   9  -7 1703.02  206.76
  -1  -9   7 1678.43  118.47
  -1  -9   7 1730.01  118.57
  -1  -9   7 1677.91  206.34
  -1   9   8   13.32    4.62
   1  -9  -8   12.11    4.56
   1  -9  -8   10.83    4.73
   1  -9  -8   12.21    4.71
   1   9  -8   18.91    5.02
   1   9  -8   11.67    5.20
  -1  -9   8   17.29    4.69
  -1  -9   8   16.82    4.91
  -1  -9   8   16.17    5.07
  -1   9   9  530.94   48.06
   1  -9  -9  549.33   47.81
   1  -9  -9  578.78   77.02
   1  -9  -9  545.65   77.06
   1   9  -9  610.23   48.44
   1   9  -9  497.26   77.39
  -1  -9   9  641.37   47.84
  -1  -9   9  645.09   47.69
  -1  -9   9  560.66   77.34
  -1   9  10  159.91   20.28
   1  -9 -10  185.03   20.05
   1  -9 -10  188.57   28.02
   1   9 -10  219.34   20.82
   1   9 -10  137.88   28.41
  -1  -9  10  200.28   20.08
  -1  -9  10  210.17   20.18
  -1  -9  10  168.14   28.08
  -1   9  11  974.11   68.83
   1  -9 -11  860.29   68.53
   1  -9 -11  691.44  114.49
   1  -9 -11  892.25  114.75
   1   9 -11  979.21   69.59
   1   9 -11  756.54  115.29
  -1  -9  11  923.19   68.38
  -1  -9  11  904.99   68.57
  -1  -9  11  801.16  114.83
  -1   9  12   15.22    4.24
   1  -9 -12   10.85    4.05
   1  -9 -12    8.19    4.01
   1   9 -12    7.58    4.31
   1   9 -12    8.16    4.91
  -1  -9  12    8.53    3.94
  -1  -9  12    5.72    4.03
  -1  -9  12    8.95    4.47
  -1   9  13  128.76   15.96
   1  -9 -13  113.06   15.61
   1   9 -13  130.46   16.59
   1   9 -13  109.82   21.25
  -1  -9  13  133.34   15.56
  -1  -9  13  128.75   15.83
  -1  -9  13  134.14   20.99
  -1   9  14   30.07    6.88
   1  -9 -14   25.43    6.72
   1   9 -14   25.82    7.31
   1   9 -14   23.16    8.75
  -1  -9  14   28.91    6.57
  -1  -9  14   28.31    6.84
  -1  -9  14   26.49    8.63
  -1   9  15  418.65   35.65
   1  -9 -15  399.34   35.40
   1   9 -15  395.45   36.47
   1   9 -15  325.40   54.46
  -1  -9  15  392.34   35.07
  -1  -9  15  391.12   35.25
  -1  -9  15  363.15   54.53
  -1   9  16  140.70   16.47
   1  -9 -16  130.35   16.21
   1   9 -16  126.79   16.99
   1   9 -16   93.74   21.67
  -1  -9  16  134.26   15.92
  -1  -9  16  136.64   16.03
  -1  -9  16   95.11   21.65
  -1   9  17  240.57   23.42
   1  -9 -17  249.64   23.17
   1   9 -17  218.62   23.97
   1   9 -17  163.46   32.84
  -1  -9  17  210.67   22.79
  -1  -9  17  211.99   22.76
  -1  -9  17  167.62   32.87
  -1   9  18   52.33   10.90
   1  -9 -18   71.50   10.61
   1   9 -18   60.37   11.18
   1   9 -18   57.19   14.35
  -1  -9  18   66.01   10.52
  -1  -9  18   59.01   10.31
  -1  -9  18   36.05   13.83
  -1  10   1   23.24    6.59
  -1  10   1   24.75    6.94
   1 -10  -1   29.43    6.28
   1 -10  -1   29.11    7.24
   1  10  -1   25.28    6.65
  -1 -10   1   27.16    6.41
  -1 -10   1   32.67    6.95
  -1 -10   1   36.03    7.09
  -1  10   2   90.97   13.11
  -1  10   2   79.07   16.02
   1 -10  -2   94.75   12.45
   1 -10  -2   96.02   16.16
   1  10  -2   87.73   13.38
   1  10  -2   91.34   15.80
  -1 -10   2   95.14   12.79
  -1 -10   2  106.04   15.56
  -1 -10   2  109.29   16.18
  -1  10   3  515.68   46.36
  -1  10   3  490.31   74.03
   1 -10  -3  522.31   45.72
   1 -10  -3  580.00   74.64
   1  10  -3  568.99   47.12
   1  10  -3  568.24   74.10
  -1 -10   3  578.15   46.19
  -1 -10   3  574.57   46.26
  -1 -10   3  631.20   73.99
  -1  10   4   52.00    9.74
  -1  10   4   51.49   11.41
   1 -10  -4   57.96    9.37
   1 -10  -4   64.62   11.68
   1  10  -4   54.65    9.86
   1  10  -4   66.82   11.58
  -1 -10   4   64.34    9.72
  -1 -10   4   61.59    9.75
  -1 -10   4   65.06   11.03
  -1  10   5  302.31   29.17
  -1  10   5  221.79   43.27
   1 -10  -5  307.52   28.86
   1 -10  -5  313.71   43.63
   1 -10  -5  316.39   43.85
   1  10  -5  347.73   43.99
  -1 -10   5  337.38   29.11
  -1 -10   5  337.83   29.05
  -1 -10   5  308.68   43.02
  -1  10   6  425.78   39.18
   1 -10  -6  432.68   38.69
   1 -10  -6  446.90   61.31
   1 -10  -6  430.12   61.22
   1  10  -6  500.66   61.68
  -1 -10   6  472.47   38.84
  -1 -10   6  468.15   38.94
  -1 -10   6  455.01   61.21
  -1  10   7  322.68   31.79
   1 -10  -7  330.56   31.27
   1 -10  -7  355.71   48.07
   1 -10  -7  324.38   47.84
   1  10  -7  334.39   31.86
   1  10  -7  356.84   48.28
  -1 -10   7  366.53   31.54
  -1 -10   7  363.55   31.64
  -1 -10   7  367.63   47.92
  -1  10   8   57.85   10.71
   1 -10  -8   58.19   10.47
   1 -10  -8   71.24   12.63
   1 -10  -8   61.64   12.74
   1  10  -8   78.73   11.00
   1  10  -8   54.78   12.97
  -1 -10   8   81.09   10.66
  -1 -10   8   82.46   10.79
  -1 -10   8   70.18   12.87
  -1  10   9   70.81   12.07
   1 -10  -9   77.87   11.78
   1 -10  -9   78.33   14.57
   1 -10  -9   83.75   14.65
   1  10  -9   94.72   12.38
   1  10  -9   64.54   15.10
  -1 -10   9   96.06   11.98
  -1 -10   9   99.01   12.04
  -1 -10   9   75.34   14.80
  -1  10  10  224.87   23.56
   1 -10 -10  228.25   23.11
   1 -10 -10  205.33   33.26
   1 -10 -10  216.83   33.21
   1  10 -10  236.38   23.90
  -1 -10  10  238.16   23.31
  -1 -10  10  260.39   23.27
  -1 -10  10  201.44   33.48
  -1  10  11  901.86   70.98
   1 -10 -11  873.61   70.47
   1 -10 -11  876.09  118.58
   1  10 -11 1010.95   71.49
   1  10 -11  721.47  118.89
  -1 -10  11  905.32   70.38
  -1 -10  11 1024.81   70.52
  -1 -10  11  846.36  118.59
  -1  10  12  498.02   43.02
   1 -10 -12  479.05   42.57
   1 -10 -12  364.89   67.33
   1 -10 -12  413.97   67.44
   1  10 -12  569.48   43.61
   1  10 -12  496.40   68.10
  -1 -10  12  529.76   42.51
  -1 -10  12  561.97   42.64
  -1 -10  12  521.51   67.57
  -1  10  13  316.58   31.06
   1 -10 -13  315.15   30.57
   1  10 -13  338.76   31.68
   1  10 -13  304.80   46.70
  -1 -10  13  336.08   30.48
  -1 -10  13  352.36   30.72
  -1 -10  13  319.79   46.33
  -1  10  14   58.03    9.86
   1 -10 -14   55.64    9.55
   1  10 -14   56.26   10.26
   1  10 -14   39.35   12.30
  -1 -10  14   52.95    9.53
  -1 -10  14   56.00    9.65
  -1 -10  14   55.50   11.86
  -1  10  15  418.76   35.79
   1 -10 -15  417.93   35.37
   1  10 -15  365.58   36.36
   1  10 -15  300.41   54.51
  -1 -10  15  409.19   35.14
  -1 -10  15  380.19   35.17
  -1 -10  15  392.71   54.70
  -1  10  16  105.38   14.52
   1 -10 -16  118.27   14.44
   1  10 -16   96.32   14.98
   1  10 -16   80.29   18.82
  -1 -10  16  106.70   14.15
  -1 -10  16  112.89   14.10
  -1 -10  16   82.19   18.95
  -1  10  17   42.42    8.82
   1 -10 -17   34.83    8.72
   1  10 -17   42.78    8.97
   1  10 -17   32.45   11.08
  -1 -10  17   39.76    8.39
  -1 -10  17   48.94    8.34
  -1 -10  17   26.57   11.09
  -1  10  18   33.46    8.28
   1 -10 -18   40.89    8.20
   1  10 -18   23.38    8.18
   1  10 -18   37.30   12.01
  -1 -10  18   36.53    7.88
  -1 -10  18   40.38    7.61
  -1 -10  18   11.29   10.99
  -1  11   1  358.48   35.10
  -1  11   1  316.47   52.91
   1 -11  -1  383.95   34.35
   1 -11  -1  382.25   53.28
   1  11  -1  367.04   35.13
   1  11  -1  423.81   52.90
  -1 -11   1  379.90   34.56
  -1 -11   1  466.20   52.82
  -1 -11   1  439.08   53.23
  -1  11   2  873.10   72.42
  -1  11   2  800.82  119.99
   1 -11  -2  898.12  120.07
   1  11  -2  872.62   72.50
   1  11  -2  971.60  119.97
  -1 -11   2  951.38   71.70
  -1 -11   2 1025.52  119.69
  -1 -11   2  998.40  120.28
  -1  11   3  569.52   50.99
  -1  11   3  603.05   82.47
   1 -11  -3  584.28   50.05
   1 -11  -3  646.21   82.52
   1  11  -3  621.09   51.40
   1  11  -3  639.67   82.27
  -1 -11   3  647.66   50.43
  -1 -11   3  628.33   50.64
  -1 -11   3  674.31   81.94
  -1  11   4  607.09   52.22
  -1  11   4  591.71   84.49
   1 -11  -4  607.50   51.27
   1 -11  -4  672.99   84.82
   1  11  -4  616.75   52.18
   1  11  -4  673.87   84.43
  -1 -11   4  690.96   51.82
  -1 -11   4  653.62   51.84
  -1 -11   4  638.61   84.04
  -1  11   5  277.54   27.91
  -1  11   5  214.88   41.00
   1 -11  -5  285.09   27.28
   1 -11  -5  301.84   41.30
   1 -11  -5  298.90   41.57
   1  11  -5  317.53   41.63
  -1 -11   5  316.83   27.88
  -1 -11   5  322.28   27.59
  -1 -11   5  297.89   40.98
  -1  11   6   70.38   11.13
   1 -11  -6   69.51   10.82
   1 -11  -6   72.49   13.22
   1 -11  -6   66.80   13.48
   1  11  -6   74.47   13.88
  -1 -11   6   79.02   10.99
  -1 -11   6   82.66   11.03
  -1 -11   6   76.75   13.27
  -1  11   7  114.40   15.59
   1 -11  -7  114.41   15.29
   1 -11  -7  128.21   20.24
   1  11  -7  116.63   20.70
  -1 -11   7  143.63   15.51
  -1 -11   7  147.00   15.64
  -1 -11   7  124.47   20.26
  -1  11   8  412.96   38.86
   1 -11  -8  403.17   38.39
   1 -11  -8  465.17   60.39
   1 -11  -8  392.87   60.66
   1  11  -8  473.36   39.20
   1  11  -8  419.46   61.07
  -1 -11   8  499.94   38.67
  -1 -11   8  496.41   38.78
  -1 -11   8  426.45   60.36
  -1  11   9  132.73   17.11
   1 -11  -9  120.20   16.74
   1 -11  -9  140.73   22.44
   1 -11  -9  146.39   22.58
   1  11  -9  168.73   17.39
   1  11  -9  122.80   22.92
  -1 -11   9  159.09   16.84
  -1 -11   9  163.18   17.07
  -1 -11   9  140.78   22.66
  -1  11  10  375.33   33.49
   1 -11 -10  351.79   32.93
   1 -11 -10  357.11   50.57
   1 -11 -10  345.33   50.53
   1  11 -10  392.13   33.76
   1  11 -10  297.66   50.97
  -1 -11  10  391.51   33.20
  -1 -11  10  406.58   33.18
  -1 -11  10  337.09   50.72
  -1  11  11  175.50   20.15
   1 -11 -11  168.47   19.64
   1 -11 -11  153.25   27.30
   1 -11 -11  179.81   27.42
   1  11 -11  194.47   20.49
   1  11 -11  190.83   28.04
  -1 -11  11  172.88   19.73
  -1 -11  11  203.38   19.88
  -1 -11  11  194.23   27.63
  -1  11  12  297.13   29.77
   1 -11 -12  294.60   29.27
   1 -11 -12  246.36   43.76
   1 -11 -12  295.03   43.92
   1  11 -12  342.77   30.19
   1  11 -12  298.22   44.40
  -1 -11  12  327.37   29.26
  -1 -11  12  348.43   29.35
  -1 -11  12  320.73   44.05
  -1  11  13   99.31   12.17
   1 -11 -13   71.22   11.63
   1 -11 -13   57.83   14.19
   1 -11 -13   56.40   14.18
   1  11 -13   88.41   12.28
   1  11 -13   72.76   15.01
  -1 -11  13   84.43   11.64
  -1 -11  13   80.06   11.69
  -1  11  14   28.20    6.96
   1 -11 -14   25.64    6.96
   1  11 -14   23.86    7.03
   1  11 -14   24.55    8.18
  -1 -11  14   19.81    6.38
  -1 -11  14   33.96    6.67
  -1 -11  14   21.04    8.02
  -1  11  15  429.84   37.49
   1 -11 -15  448.49   36.95
   1  11 -15  394.18   37.93
   1  11 -15  356.28   57.48
  -1 -11  15  427.13   36.76
  -1 -11  15  403.62   36.75
  -1 -11  15  393.70   57.53
  -1  11  16   72.44   11.48
   1 -11 -16   73.42   11.24
   1  11 -16   56.42   11.51
   1  11 -16   45.93   14.26
  -1 -11  16   68.10   10.99
  -1 -11  16   73.20   10.87
  -1  11  17   54.68   10.26
   1 -11 -17   53.52   10.12
   1  11 -17   53.43   10.37
   1  11 -17   41.64   13.27
  -1 -11  17   60.10    9.78
  -1 -11  17   57.33    9.76
  -1 -11  17   37.69   12.76
  -1  12   1  971.65   80.29
  -1  12   1  808.49  134.97
   1 -12  -1 1065.82   79.43
   1 -12  -1 1093.90  135.24
   1  12  -1  934.26   80.44
   1  12  -1 1087.97  134.56
  -1 -12   1 1016.71   79.47
  -1 -12   1 1217.04  134.45
  -1 -12   1 1195.84  135.03
  -1  12   2  349.38   33.72
  -1  12   2  322.05   50.63
   1 -12  -2  353.09   32.79
   1 -12  -2  371.12   50.76
   1  12  -2  358.55   33.80
   1  12  -2  368.11   50.33
  -1 -12   2  383.50   33.04
  -1 -12   2  409.36   50.01
  -1 -12   2  391.88   50.72
  -1  12   3   45.89    8.83
  -1  12   3   46.14    9.89
   1 -12  -3   46.41    8.31
   1 -12  -3   55.26   10.21
   1  12  -3   47.72    9.04
   1  12  -3   50.06    9.94
  -1 -12   3   48.90    8.55
  -1 -12   3   52.60    8.63
  -1 -12   3   46.53    9.65
  -1  12   4   38.24    6.82
  -1  12   4   19.86    7.40
   1 -12  -4   32.85    6.46
   1 -12  -4   32.71    7.58
   1  12  -4   24.55    6.93
   1  12  -4   30.85    7.60
  -1 -12   4   34.91    6.77
  -1 -12   4   31.71    6.76
  -1 -12   4   27.94    7.22
  -1  12   5   41.14    8.25
  -1  12   5   29.37    9.12
   1 -12  -5   44.89    7.89
   1 -12  -5   47.66    9.36
   1 -12  -5   47.67    9.49
   1  12  -5   43.14    9.79
  -1 -12   5   53.58    8.30
  -1 -12   5   46.71    8.13
  -1 -12   5   43.12    9.11
  -1  12   6  247.70   25.35
   1 -12  -6  242.25   24.73
   1 -12  -6  237.41   36.48
   1 -12  -6  238.04   36.76
   1  12  -6  254.47   36.92
  -1 -12   6  288.75   25.11
  -1 -12   6  264.57   25.09
  -1 -12   6  263.35   36.37
  -1  12   7 1386.33  113.29
   1 -12  -7 1357.27  112.79
   1 -12  -7 1471.09  196.53
   1  12  -7 1611.42  197.14
  -1 -12   7 1720.95  112.98
  -1 -12   7 1654.44  113.04
  -1 -12   7 1562.20  196.69
  -1  12   8    3.63    3.13
   1 -12  -8    3.23    3.00
   1 -12  -8    9.84    3.71
   1 -12  -8    6.93    3.56
   1  12  -8    6.19    3.96
  -1 -12   8    7.21    3.31
  -1 -12   8    7.42    3.58
  -1 -12   8    7.96    3.58
  -1  12   9  158.39   19.82
   1 -12  -9  154.81   19.41
   1 -12  -9  177.70   26.97
   1 -12  -9  189.94   27.18
   1  12  -9  189.25   20.11
   1  12  -9  179.52   27.54
  -1 -12   9  196.23   19.59
  -1 -12   9  203.90   19.82
  -1 -12   9  171.77   27.19
  -1  12  10  386.83   35.28
   1 -12 -10  386.86   34.71
   1 -12 -10  338.01   53.68
   1 -12 -10  362.17   53.78
   1  12 -10  455.64   35.62
   1  12 -10  346.37   54.27
  -1 -12  10  401.60   34.94
  -1 -12  10  437.07   35.15
  -1 -12  10  354.21   53.88
  -1  12  11    3.57    3.65
   1 -12 -11    8.79    3.45
   1 -12 -11    3.19    3.59
   1 -12 -11    5.49    3.74
   1  12 -11    5.11    3.82
   1  12 -11   11.52    5.09
  -1 -12  11    8.23    3.49
  -1 -12  11    9.84    3.74
  -1 -12  11    7.59    5.57
  -1  12  12  646.85   47.96
   1 -12 -12  499.00   47.17
   1 -12 -12  456.10   75.95
   1 -12 -12  503.69   76.27
   1  12 -12  608.55   48.25
   1  12 -12  560.14   76.63
  -1 -12  12  566.14   47.24
  -1 -12  12  636.35   47.45
  -1 -12  12  589.08   76.35
  -1  12  13   76.67   11.40
   1 -12 -13   74.88   11.14
   1 -12 -13   45.27   12.98
   1 -12 -13   54.48   13.19
   1  12 -13   72.99   11.45
   1  12 -13   65.58   13.92
  -1 -12  13   72.47   10.91
  -1 -12  13   74.99   10.94
  -1 -12  13   69.47   13.55
  -1  12  14 1256.18   85.54
   1 -12 -14 1186.03   84.73
   1  12 -14 1118.98   85.93
   1  12 -14  974.27  144.67
  -1 -12  14 1034.30   84.55
  -1 -12  14 1138.43   84.74
  -1 -12  14  958.87  144.53
  -1  12  15   87.07   12.39
   1 -12 -15   90.48   12.07
   1  12 -15   68.98   12.40
   1  12 -15   53.78   15.13
  -1 -12  15   74.15   11.84
  -1 -12  15   80.19   11.80
  -1 -12  15   74.00   15.27
  -1  12  16    2.65    3.61
   1 -12 -16    3.00    3.62
   1  12 -16    1.83    3.30
   1  12 -16    2.76    6.55
  -1 -12  16    5.27    3.55
  -1 -12  16    6.08    3.32
  -1 -12  16    4.56    6.93
  -1  12  17   21.46    6.45
   1 -12 -17   21.13    6.11
   1  12 -17   10.83    5.78
   1  12 -17   11.31    9.95
  -1 -12  17   18.66    5.69
  -1 -12  17   12.49    5.50
  -1 -12  17   18.86    8.36
  -1  13   1    7.46    3.31
  -1  13   1    2.15    3.68
   1 -13  -1    5.70    3.13
   1 -13  -1    4.87    3.73
   1  13  -1    5.26    3.42
   1  13  -1    9.46    3.47
  -1 -13   1    9.94    3.21
  -1 -13   1   10.03    3.44
  -1 -13   1    7.54    3.66
  -1  13   2  109.95   15.05
  -1  13   2   98.94   18.75
   1 -13  -2  108.02   14.30
   1 -13  -2  114.00   18.86
   1  13  -2  113.25   15.11
   1  13  -2  116.46   18.63
  -1 -13   2  124.86   14.46
  -1 -13   2  133.53   18.40
  -1 -13   2  122.86   19.00
  -1  13   3 2046.53  161.63
  -1  13   3 2211.57  284.96
   1 -13  -3 2110.49  160.36
   1 -13  -3 2264.17  284.90
   1  13  -3 2259.96  161.90
   1  13  -3 2390.55  284.63
  -1 -13   3 2294.53  160.71
  -1 -13   3 2227.89  160.83
  -1 -13   3 2442.45  284.37
  -1  13   4 2128.33  171.71
  -1  13   4 2211.81  304.21
   1 -13  -4 2291.20  170.64
   1 -13  -4 2458.77  304.19
   1  13  -4 2369.30  171.90
   1  13  -4 2536.68  304.09
  -1 -13   4 2520.40  171.51
  -1 -13   4 2587.56  171.39
  -1 -13   4 2457.86  303.47
  -1  13   5 1513.22  114.64
  -1  13   5 1094.16  198.73
   1 -13  -5 1536.93  113.66
   1 -13  -5 1626.85  199.01
   1 -13  -5 1633.54  198.99
   1  13  -5 1396.85  114.74
   1  13  -5 1646.57  199.07
  -1 -13   5 1671.86  114.49
  -1 -13   5 1760.48  114.16
  -1 -13   5 1567.07  198.45
  -1  13   6   15.24    5.18
   1 -13  -6   16.51    4.98
   1 -13  -6   20.41    5.50
   1 -13  -6   21.47    5.67
   1  13  -6   16.85    5.95
  -1 -13   6   20.81    5.41
  -1 -13   6   20.72    5.22
  -1 -13   6   15.28    5.50
  -1  13   7  623.10   55.33
   1 -13  -7  647.36   54.67
   1 -13  -7  665.26   90.56
   1 -13  -7  612.86   90.46
   1  13  -7  721.88   90.77
  -1 -13   7  729.75   54.88
  -1 -13   7  731.07   54.96
  -1 -13   7  732.07   90.45
  -1  13   8   31.86    7.65
   1 -13  -8   30.33    7.37
   1 -13  -8   43.05    8.60
   1 -13  -8   36.03    8.62
   1  13  -8   39.53    9.23
  -1 -13   8   40.29    7.64
  -1 -13   8   42.99    7.64
  -1 -13   8   40.24    8.76
  -1  13   9  195.94   24.66
   1 -13  -9  204.54   24.17
   1 -13  -9  259.12   35.29
   1 -13  -9  264.58   35.46
   1  13  -9  233.91   25.24
   1  13  -9  244.45   35.91
  -1 -13   9  267.46   24.43
  -1 -13   9  281.78   24.62
  -1 -13   9  280.57   35.80
  -1  13  10  717.76   58.21
   1 -13 -10  720.83   57.62
   1 -13 -10  668.30   95.12
   1 -13 -10  632.52   95.31
   1  13 -10  794.94   58.60
   1  13 -10  647.86   95.66
  -1 -13  10  754.57   57.83
  -1 -13  10  827.65   58.17
  -1 -13  10  630.44   95.32
  -1  13  11    9.37    4.76
   1 -13 -11    9.32    4.08
   1 -13 -11   11.79    4.45
   1 -13 -11    8.86    4.46
   1  13 -11    7.34    4.48
   1  13 -11   10.07    5.72
  -1 -13  11   12.34    4.14
  -1 -13  11   10.67    4.36
  -1 -13  11   16.60    5.88
  -1  13  12    5.46    3.56
   1 -13 -12    0.90    3.46
   1 -13 -12    1.94    3.00
   1 -13 -12    0.87    3.00
   1  13 -12    3.12    3.03
   1  13 -12   -2.90    5.51
  -1 -13  12    6.46    2.62
  -1 -13  12    4.14    2.99
  -1 -13  12    4.95    5.24
  -1  13  13    2.65    3.45
   1 -13 -13    1.08    3.38
   1 -13 -13   -0.08    2.72
   1 -13 -13   -0.71    2.86
   1  13 -13   -2.14    2.71
   1  13 -13    1.39    5.56
  -1 -13  13    5.59    2.57
  -1 -13  13    2.19    2.67
  -1 -13  13    4.32    5.23
  -1  13  14  573.99   45.31
   1 -13 -14  589.78   44.60
   1 -13 -14  355.89   70.79
   1  13 -14  574.78   45.65
   1  13 -14  456.02   71.41
  -1 -13  14  501.25   44.43
  -1 -13  14  539.09   44.73
  -1 -13  14  515.55   71.27
  -1  13  15  220.36   21.42
   1 -13 -15  198.65   20.82
   1  13 -15  201.70   21.59
   1  13 -15  134.93   29.23
  -1 -13  15  175.47   20.55
  -1 -13  15  194.95   20.77
  -1 -13  15  157.04   29.33
  -1  13  16  312.97   29.68
   1 -13 -16  319.79   28.92
   1  13 -16  322.31   29.91
   1  13 -16  198.84   43.15
  -1 -13  16  286.34   28.84
  -1 -13  16  321.29   28.89
  -1 -13  16  268.95   43.53
  -1  13  17    6.54    4.48
   1 -13 -17    7.71    4.55
   1  13 -17    3.11    4.15
   1  13 -17    6.87    8.01
  -1 -13  17    8.49    3.99
  -1 -13  17    3.11    3.80
  -1 -13  17    3.17    7.37
  -1  14   1  430.26   41.19
  -1  14   1  409.04   63.97
   1 -14  -1  478.98   40.44
   1 -14  -1  456.76   64.04
   1  14  -1  458.41   41.24
   1  14  -1  489.01   63.71
  -1 -14   1  481.08   40.48
  -1 -14   1  526.99   63.39
  -1 -14   1  539.91   64.10
  -1  14   2   38.83    7.75
  -1  14   2   31.96    8.50
   1 -14  -2   33.76    7.36
   1 -14  -2   37.02    8.51
   1  14  -2   38.26    7.92
   1  14  -2   36.17    8.36
  -1 -14   2   39.22    7.44
  -1 -14   2   44.72    8.33
  -1 -14   2   41.32    8.65
  -1  14   3   35.27    8.29
   1 -14  -3   40.55    7.89
   1 -14  -3   41.43    9.39
   1  14  -3   45.39    8.53
   1  14  -3   44.96    9.18
  -1 -14   3   47.10    8.03
  -1 -14   3   44.35    8.07
  -1 -14   3   46.18    9.01
  -1  14   4  679.94   60.27
  -1  14   4  619.90   99.52
   1 -14  -4  746.46   59.35
   1 -14  -4  773.23   99.55
   1  14  -4  749.82   60.51
   1  14  -4  812.90   99.58
  -1 -14   4  830.48   59.96
  -1 -14   4  788.68   60.04
  -1 -14   4  788.86   98.97
  -1  14   5   21.66    6.28
  -1  14   5   14.51    6.67
   1 -14  -5   25.63    5.95
   1 -14  -5   21.15    6.78
   1 -14  -5   25.40    6.90
   1  14  -5   26.89    6.56
   1  14  -5   29.06    7.23
  -1 -14   5   33.71    6.50
  -1 -14   5   32.67    6.37
  -1 -14   5   27.28    6.58
  -1  14   6  393.14   38.68
   1 -14  -6  392.35   37.94
   1 -14  -6  382.78   59.90
   1 -14  -6  445.63   60.34
   1  14  -6  575.64   60.69
  -1 -14   6  481.17   38.44
  -1 -14   6  457.16   38.28
  -1 -14   6  467.10   59.96
  -1  14   7  451.44   43.39
   1 -14  -7  473.34   42.77
   1 -14  -7  546.06   68.69
   1 -14  -7  438.95   69.21
   1  14  -7  576.58   69.35
  -1 -14   7  551.59   43.05
  -1 -14   7  528.27   43.00
  -1 -14   7  539.69   68.71
  -1  14   8 1274.14  107.19
   1 -14  -8 1298.07  106.47
   1 -14  -8 1487.42  185.02
   1 -14  -8 1327.58  185.14
   1  14  -8 1580.72  185.62
  -1 -14   8 1579.16  106.89
  -1 -14   8 1492.09  106.82
  -1 -14   8 1563.88  184.96
  -1  14   9   48.11    9.20
   1 -14  -9   54.76    8.89
   1 -14  -9   48.61   10.58
   1 -14  -9   50.16   10.66
   1  14  -9   56.52   11.30
  -1 -14   9   49.87    9.12
  -1 -14   9   56.61    9.21
  -1 -14   9   44.14   10.79
  -1  14  10   16.71    5.15
   1 -14 -10   11.00    4.75
   1 -14 -10   11.66    5.38
   1  14 -10   16.70    6.03
  -1 -14  10   11.69    4.71
  -1 -14  10   17.75    5.02
  -1 -14  10   14.73    5.66
  -1  14  11  472.76   38.47
   1 -14 -11  450.81   37.85
   1 -14 -11  419.73   59.19
   1 -14 -11  338.01   59.32
   1  14 -11  425.50   38.79
   1  14 -11  428.60   60.01
  -1 -14  11  422.42   38.07
  -1 -14  11  450.55   38.31
  -1 -14  11  470.85   59.58
  -1  14  12    4.11    3.63
   1 -14 -12    3.49    3.11
   1 -14 -12    2.07    3.45
   1 -14 -12   -0.35    3.26
   1  14 -12    4.34    3.11
   1  14 -12    2.10    4.91
  -1 -14  12    6.17    2.70
  -1 -14  12    2.93    2.93
  -1 -14  12    3.20    4.63
  -1  14  13    4.51    3.74
   1 -14 -13    0.12    3.63
   1 -14 -13    0.75    3.53
   1  14 -13    3.08    3.13
   1  14 -13    7.97    5.97
  -1 -14  13    3.99    2.93
  -1 -14  13    2.23    2.99
  -1 -14  13    4.86    4.75
  -1  14  14   36.85    7.35
   1 -14 -14   31.48    7.16
   1 -14 -14   15.17    7.68
   1 -14 -14   19.65    7.64
   1  14 -14   28.18    7.30
   1  14 -14   20.09    8.63
  -1 -14  14   26.06    6.64
  -1 -14  14   29.75    7.02
  -1 -14  14   26.45    8.51
  -1  14  15   16.34    6.56
   1 -14 -15   23.74    6.43
   1  14 -15   23.99    6.40
   1  14 -15   14.98    7.87
  -1 -14  15   16.03    6.04
  -1 -14  15   23.08    6.06
  -1 -14  15   19.59    8.55
  -1  14  16  353.83   32.67
   1 -14 -16  396.16   31.86
   1  14 -16  359.61   33.00
   1  14 -16  224.53   48.36
  -1 -14  16  329.48   31.75
  -1 -14  16  355.14   32.08
  -1 -14  16  268.24   48.62
   1 -14 -17    8.10    5.08
   1  14 -17    8.21    5.09
   1  14 -17    4.59    8.55
  -1 -14  17   12.99    4.45
  -1 -14  17    7.14    4.34
  -1 -14  17    3.64    7.08
  -1  15   1   38.82    8.52
  -1  15   1   39.26    9.43
   1 -15  -1   46.20    8.16
   1 -15  -1   45.36    8.16
   1 -15  -1   42.01    9.54
   1  15  -1   37.03    8.64
   1  15  -1   43.37    9.34
  -1 -15   1   43.35    8.22
  -1 -15   1   48.96    9.18
  -1 -15   1   67.96    9.78
  -1  15   2 3058.84  247.46
  -1  15   2 3048.55  442.72
   1 -15  -2 3349.18  246.44
   1 -15  -2 3461.51  443.09
   1  15  -2 3314.18  247.92
   1  15  -2 4167.61  442.76
  -1 -15   2 3683.07  246.50
  -1 -15   2 3658.43  442.39
  -1 -15   2 3972.31  443.11
  -1  15   3  113.40   16.28
  -1  15   3  113.70   21.18
   1 -15  -3  122.41   15.55
   1 -15  -3  138.02   21.28
   1  15  -3  125.93   16.48
   1  15  -3  163.84   21.10
  -1 -15   3  139.38   15.77
  -1 -15   3  141.02   15.88
  -1 -15   3  133.39   20.48
  -1  15   4 3906.17  309.48
  -1  15   4 3466.18  557.05
   1 -15  -4 4077.55  308.17
   1 -15  -4 4451.09  557.42
   1  15  -4 4505.43  309.42
   1  15  -4 5359.66  557.36
  -1 -15   4 4656.40  308.76
  -1 -15   4 4527.19  308.68
  -1 -15   4 5025.76  556.96
  -1  15   5  159.09   19.73
  -1  15   5  112.84   27.10
   1 -15  -5  173.04   19.23
   1 -15  -5  177.08   27.16
   1 -15  -5  160.77   27.31
   1  15  -5  181.05   20.09
   1  15  -5  238.24   27.76
  -1 -15   5  213.08   19.91
  -1 -15   5  208.47   19.71
  -1 -15   5  180.86   26.98
  -1  15   6   73.71   12.36
   1 -15  -6   77.06   11.77
   1 -15  -6   77.89   14.89
   1 -15  -6   82.36   15.16
   1  15  -6  100.75   15.68
  -1 -15   6   90.65   12.23
  -1 -15   6   96.13   12.16
  -1 -15   6   93.82   15.12
  -1  15   7  427.73   43.04
   1 -15  -7  446.39   42.39
   1 -15  -7  520.60   67.95
   1 -15  -7  498.11   68.19
   1  15  -7  585.99   68.75
  -1 -15   7  552.24   42.71
  -1 -15   7  537.56   42.64
  -1 -15   7  518.75   68.06
  -1  15   8   -0.50    1.71
   1 -15  -8    1.32    1.75
   1 -15  -8   -1.32    2.98
   1 -15  -8    6.41    2.81
   1  15  -8    1.76    3.90
  -1 -15   8   -2.25    2.45
  -1 -15   8    2.86    2.19
  -1 -15   8    1.98    4.15
  -1  15   9   94.57   12.69
   1 -15  -9   95.79   12.22
   1 -15  -9   77.43   15.43
   1 -15  -9   82.53   15.47
   1  15  -9   74.69   16.19
  -1 -15   9   88.69   12.35
  -1 -15   9   86.79   12.36
  -1 -15   9   87.28   15.75
  -1  15  10    4.51    3.39
   1 -15 -10   -0.70    3.32
   1 -15 -10    9.54    3.89
   1 -15 -10    3.23    3.55
   1  15 -10    7.27    4.53
  -1 -15  10    5.10    2.77
  -1 -15  10    3.81    2.93
  -1 -15  10   -0.57    4.21
  -1  15  11   37.21    7.77
   1 -15 -11   31.11    7.26
   1 -15 -11   27.26    8.31
   1 -15 -11   34.59    8.33
   1  15 -11   32.99    9.69
  -1 -15  11   30.75    7.20
  -1 -15  11   31.29    7.42
  -1 -15  11   37.88    9.05
  -1  15  12  106.73   13.70
   1 -15 -12  109.24   13.28
   1 -15 -12   91.73   16.80
   1 -15 -12   79.33   16.73
   1  15 -12  100.37   13.81
   1  15 -12   80.82   17.49
  -1 -15  12   87.86   13.16
  -1 -15  12   92.87   13.42
  -1 -15  12  105.43   17.23
  -1  15  13   27.54    6.53
   1 -15 -13   21.02    6.32
   1 -15 -13   14.77    7.08
   1 -15 -13   16.66    6.81
   1  15 -13   20.68    6.35
   1  15 -13   29.29    7.92
  -1 -15  13   21.81    5.97
  -1 -15  13   20.70    6.10
  -1 -15  13   22.15    7.61
  -1  15  14  440.00   37.33
   1 -15 -14  455.13   36.69
   1 -15 -14  307.69   56.67
   1  15 -14  422.44   37.74
   1  15 -14  325.40   57.25
  -1 -15  14  416.14   36.63
  -1 -15  14  443.47   37.04
  -1 -15  14  387.06   57.08
  -1  15  15    6.33    4.18
   1 -15 -15    6.24    4.31
   1  15 -15    3.18    3.84
   1  15 -15   -0.20    5.87
  -1 -15  15    1.66    3.67
  -1 -15  15    7.55    3.47
  -1 -15  15    3.22    5.72
  -1  15  16  478.64   36.83
   1 -15 -16  442.63   35.95
   1  15 -16  408.22   37.14
   1  15 -16  278.44   55.67
  -1 -15  16  373.02   35.79
  -1 -15  16  388.03   36.23
  -1 -15  16  318.73   55.87
  -1  16   1   34.83    7.94
  -1  16   1   29.10    8.61
   1 -16  -1   33.04    7.53
   1 -16  -1   36.51    7.59
   1 -16  -1   36.72    8.69
   1  16  -1   41.22    8.17
   1  16  -1   46.68    8.91
  -1 -16   1   40.40    7.68
  -1 -16   1   47.02    8.53
  -1 -16   1   50.69    8.98
  -1  16   2   -1.63    2.04
  -1  16   2   -1.09    2.77
   1 -16  -2   -0.67    1.87
   1 -16  -2    2.95    2.72
   1  16  -2    1.73    2.31
   1  16  -2    7.35    3.58
  -1 -16   2    2.49    2.55
  -1 -16   2    4.43    2.80
  -1 -16   2    6.79    3.11
  -1  16   3    9.84    4.25
  -1  16   3   10.61    4.59
   1 -16  -3   11.08    3.96
   1 -16  -3    9.93    4.78
   1  16  -3   11.71    4.45
   1  16  -3   12.04    5.13
  -1 -16   3   13.30    4.18
  -1 -16   3   12.82    4.40
  -1 -16   3   11.54    4.64
  -1  16   4  212.64   25.42
  -1  16   4  184.78   36.15
   1 -16  -4  232.02   24.54
   1 -16  -4  258.51   36.74
   1  16  -4  261.34   25.46
   1  16  -4  307.34   36.51
  -1 -16   4  271.98   24.96
  -1 -16   4  278.70   24.89
  -1 -16   4  278.37   36.15
  -1  16   5  306.27   32.33
  -1  16   5  206.21   48.57
   1 -16  -5  327.98   31.69
   1 -16  -5  326.38   48.90
   1 -16  -5  340.72   49.04
   1  16  -5  374.98   32.69
   1  16  -5  477.59   49.28
  -1 -16   5  409.00   32.37
  -1 -16   5  401.07   32.09
  -1 -16   5  359.72   48.38
  -1  16   6  244.29   26.93
   1 -16  -6  244.46   26.22
   1 -16  -6  239.07   39.28
   1 -16  -6  264.59   39.45
   1  16  -6  334.10   39.98
  -1 -16   6  310.19   26.80
  -1 -16   6  294.44   26.75
  -1 -16   6  296.67   39.19
  -1  16   7  362.55   34.30
   1 -16  -7  337.43   33.46
   1 -16  -7  391.92   51.85
   1 -16  -7  349.91   52.09
   1  16  -7  442.29   52.76
  -1 -16   7  377.37   33.76
  -1 -16   7  397.41   33.80
  -1 -16   7  390.09   52.03
  -1  16   8 1485.88  116.26
   1 -16  -8 1604.14  115.61
   1 -16  -8 1539.47  201.89
   1 -16  -8 1552.55  201.91
   1  16  -8 1553.81  202.37
  -1 -16   8 1594.78  115.95
  -1 -16   8 1631.56  115.77
  -1 -16   8 1601.05  201.61
  -1  16   9   59.26   10.02
   1 -16  -9   60.31    9.65
   1 -16  -9   58.95   11.56
   1 -16  -9   56.03   11.69
   1  16  -9   47.69   12.55
  -1 -16   9   62.17    9.82
  -1 -16   9   53.75    9.66
  -1 -16   9   60.05   11.77
  -1  16  10  318.59   29.73
   1 -16 -10  319.65   29.05
   1 -16 -10  299.93   43.75
   1  16 -10  280.28   44.46
  -1 -16  10  307.40   29.22
  -1 -16  10  314.37   29.33
  -1 -16  10  315.56   43.96
  -1  16  11  872.17   67.06
   1 -16 -11  871.62   66.28
   1 -16 -11  797.86  110.91
   1 -16 -11  770.40  111.05
   1  16 -11  830.72  111.68
  -1 -16  11  842.53   66.58
  -1 -16  11  852.84   66.68
  -1 -16  11  891.22  111.22
  -1  16  12   55.32   10.06
   1 -16 -12   59.54    9.69
   1 -16 -12   49.92   11.57
   1 -16 -12   58.47   11.58
   1  16 -12   54.51   12.35
  -1 -16  12   52.82    9.60
  -1 -16  12   50.21    9.68
  -1 -16  12   59.34   12.00
  -1  16  13   77.55   11.28
   1 -16 -13   78.17   10.86
   1 -16 -13   65.50   13.21
   1 -16 -13   43.05   13.06
   1  16 -13   54.69   13.93
  -1 -16  13   63.11   10.64
  -1 -16  13   69.57   10.87
  -1 -16  13   62.54   13.97
  -1  16  14   70.91   12.06
   1 -16 -14   78.66   11.67
   1 -16 -14   59.00   14.33
   1 -16 -14   59.91   14.43
   1  16 -14   81.24   12.16
   1  16 -14   59.68   15.03
  -1 -16  14   81.51   11.61
  -1 -16  14   82.81   11.70
  -1 -16  14   70.46   14.74
  -1  16  15   12.14    5.76
   1 -16 -15   12.17    5.80
   1 -16 -15   13.39    6.68
   1  16 -15   17.02    5.89
   1  16 -15    8.85    8.32
  -1 -16  15   12.99    5.28
  -1 -16  15   19.20    5.47
  -1 -16  15   14.46    7.22
  -1  16  16  156.31   17.50
   1 -16 -16  150.11   16.79
   1  16 -16  134.09   17.45
   1  16 -16   90.30   22.58
  -1 -16  16  113.38   16.34
  -1 -16  16  131.20   16.77
  -1 -16  16  113.38   23.03
  -1  17   1  940.99   84.66
  -1  17   1  878.85  142.97
   1 -17  -1 1034.59   83.67
   1 -17  -1 1066.33   83.85
   1 -17  -1 1029.79  142.99
   1  17  -1 1134.72   84.99
   1  17  -1 1380.50  142.91
  -1 -17   1 1122.05   83.99
  -1 -17   1 1235.20  142.56
  -1 -17   1 1300.89  143.17
  -1  17   2   13.44    5.03
  -1  17   2   15.92    5.59
   1 -17  -2   16.62    4.76
   1 -17  -2   16.43    5.48
   1  17  -2   12.12    5.26
   1  17  -2   21.17    6.04
  -1 -17   2   19.59    4.95
  -1 -17   2   16.32    4.94
  -1 -17   2   15.25    5.15
  -1 -17   2   18.69    5.68
  -1  17   3 1207.49  104.32
  -1  17   3 1096.75  179.16
   1 -17  -3 1330.01  103.15
   1 -17  -3 1372.15  179.07
   1  17  -3 1415.12  104.42
   1  17  -3 1629.32  178.92
  -1 -17   3 1493.45  103.32
  -1 -17   3 1455.12  103.24
  -1 -17   3 1478.31  178.32
  -1  17   4  902.55   81.40
   1 -17  -4  951.41   80.34
   1 -17  -4 1036.18  137.81
   1  17  -4 1041.20   81.46
   1  17  -4 1246.65  137.63
  -1 -17   4 1114.94   80.82
  -1 -17   4 1133.52   80.73
  -1 -17   4 1120.53  136.98
  -1  17   5 1368.92  105.37
  -1  17   5  790.91  181.20
   1 -17  -5 1347.08  104.31
   1 -17  -5 1423.44  181.65
   1 -17  -5 1282.81  181.66
   1  17  -5 1424.31  105.56
   1  17  -5 1718.79  181.73
  -1 -17   5 1538.26  105.11
  -1 -17   5 1590.15  104.67
  -1 -17   5 1538.16  180.95
  -1  17   6 2233.49  183.76
   1 -17  -6 2512.22  326.26
   1 -17  -6 2553.60  326.58
   1  17  -6 2937.37  326.86
  -1 -17   6 2662.15  183.72
  -1 -17   6 2625.19  183.62
  -1 -17   6 2609.40  326.21
  -1  17   7  934.87   76.10
   1 -17  -7  952.00   75.18
   1 -17  -7  992.19  127.64
   1 -17  -7  841.77  128.03
   1  17  -7 1094.81  128.62
  -1 -17   7 1061.38   75.53
  -1 -17   7  994.86   75.65
  -1 -17   7  986.07  127.87
  -1  17   8 1439.66  104.30
   1 -17  -8 1397.13  103.44
   1 -17  -8 1328.49  179.23
   1 -17  -8 1186.71  179.73
   1  17  -8 1538.90  180.05
  -1 -17   8 1482.12  103.76
  -1 -17   8 1358.78  103.63
  -1 -17   8 1378.90  179.16
  -1  17   9   56.62   10.23
   1 -17  -9   66.47    9.89
   1 -17  -9   61.40   11.89
   1 -17  -9   58.05   12.02
   1  17  -9   46.20   12.71
  -1 -17   9   54.40   10.03
  -1 -17   9   63.07    9.84
  -1 -17   9   67.06   12.12
  -1  17  10 1100.76   78.55
   1 -17 -10 1075.12   77.84
   1 -17 -10 1035.45  132.20
   1 -17 -10  927.58  132.47
   1  17 -10  940.82  133.12
  -1 -17  10  990.30   78.02
  -1 -17  10  958.33   78.10
  -1 -17  10 1051.97  132.42
  -1  17  11   13.78    5.40
   1 -17 -11   14.20    5.06
   1 -17 -11   13.00    5.69
   1 -17 -11   13.98    5.69
   1  17 -11   26.43    6.97
  -1 -17  11   17.77    4.85
  -1 -17  11    5.17    5.01
  -1 -17  11   16.97    6.85
  -1  17  12  256.42   24.20
   1 -17 -12  252.54   23.55
   1 -17 -12  224.42   33.84
   1 -17 -12  176.51   33.94
  -1 -17  12  218.31   23.64
  -1 -17  12  225.29   23.73
  -1 -17  12  229.14   34.30
  -1  17  13  159.95   17.85
   1 -17 -13  169.07   17.25
   1 -17 -13  126.99   23.16
   1 -17 -13  112.16   23.24
   1  17 -13  125.23   23.94
  -1 -17  13  140.66   17.12
  -1 -17  13  142.46   17.39
  -1 -17  13  145.43   23.58
  -1  17  14  157.44   18.21
   1 -17 -14  165.00   17.63
   1 -17 -14  111.54   23.69
   1 -17 -14  124.55   24.13
   1  17 -14  117.58   24.40
  -1 -17  14  161.63   17.61
  -1 -17  14  150.64   17.74
  -1 -17  14  143.29   24.05
  -1  17  15  125.49   16.67
   1 -17 -15  138.21   16.22
   1 -17 -15   86.67   21.46
   1  17 -15   97.99   22.24
  -1 -17  15  132.53   15.90
  -1 -17  15  136.73   16.25
  -1 -17  15  129.39   21.75
  -1  17  16  183.43   19.58
   1 -17 -16  193.20   18.95
   1  17 -16  140.64   26.22
  -1 -17  16  136.85   18.50
  -1 -17  16  145.80   18.90
  -1 -17  16  122.00   26.20
  -1  18   1   75.10   12.04
  -1  18   1   74.15   14.57
   1 -18  -1   70.80   11.50
   1 -18  -1   68.09   11.58
   1 -18  -1   85.83   14.44
   1  18  -1   78.77   12.27
   1  18  -1  103.08   14.39
  -1 -18   1   80.02   11.67
  -1 -18   1   91.45   14.11
  -1 -18   1   89.14   14.37
  -1  18   2  158.58   19.42
  -1  18   2  173.25   26.27
   1 -18  -2  156.23   18.76
   1 -18  -2  182.86   26.32
   1  18  -2  152.58   19.75
   1  18  -2  193.88   26.01
  -1 -18   2  180.74   18.88
  -1 -18   2  171.16   18.74
  -1 -18   2  172.15   25.47
  -1 -18   2  184.06   26.20
  -1  18   3    2.60    2.58
  -1  18   3   -0.10    3.20
   1 -18  -3    4.26    2.24
   1 -18  -3   -1.13    2.84
   1  18  -3    2.61    2.72
   1  18  -3    8.15    3.81
  -1 -18   3    0.39    2.60
  -1 -18   3    4.00    2.67
  -1 -18   3   -0.17    3.30
  -1  18   4   34.15    7.44
  -1  18   4   24.13    7.92
   1 -18  -4   30.66    6.94
   1 -18  -4   29.25    8.35
   1  18  -4   28.55    7.42
   1  18  -4   42.28    8.47
  -1 -18   4   34.62    7.12
  -1 -18   4   38.18    7.16
  -1 -18   4   39.93    7.98
  -1  18   5 1144.56   87.75
  -1  18   5  615.99  148.58
   1 -18  -5 1129.82   86.66
   1 -18  -5 1104.14  149.06
   1 -18  -5 1048.59  149.03
   1  18  -5 1174.53   87.86
   1  18  -5 1419.57  149.37
  -1 -18   5 1302.86   87.44
  -1 -18   5 1247.60   86.99
  -1 -18   5 1255.71  148.51
  -1  18   6    4.63    3.25
   1 -18  -6    4.08    3.10
   1 -18  -6    2.48    4.07
   1 -18  -6    1.76    3.89
   1  18  -6   11.04    5.00
  -1 -18   6    6.66    3.30
  -1 -18   6    6.07    3.39
  -1 -18   6    9.39    4.16
  -1  18   7  488.06   45.84
   1 -18  -7  530.66   45.22
   1 -18  -7  537.93   72.95
   1 -18  -7  506.91   73.15
   1  18  -7  623.78   73.93
  -1 -18   7  577.79   45.55
  -1 -18   7  557.98   45.71
  -1 -18   7  560.03   73.01
  -1  18   8  513.87   43.34
   1 -18  -8  493.40   42.54
   1 -18  -8  460.01   67.80
   1 -18  -8  429.29   68.32
   1  18  -8  566.93   68.70
  -1 -18   8  514.89   42.79
  -1 -18   8  534.95   42.83
  -1 -18   8  499.05   67.82
  -1  18   9  139.74   17.38
   1 -18  -9  154.92   16.87
   1 -18  -9  131.66   22.63
   1 -18  -9  157.85   22.93
   1  18  -9  148.10   23.50
  -1 -18   9  141.52   17.07
  -1 -18   9  131.22   16.86
  -1 -18   9  144.35   22.93
  -1  18  10  159.78   17.78
   1 -18 -10  157.12   17.27
   1 -18 -10  141.85   23.35
   1 -18 -10  147.88   23.58
   1  18 -10  133.56   24.19
  -1 -18  10  152.91   17.37
  -1 -18  10  133.78   17.31
  -1 -18  10  147.73   23.60
  -1  18  11   80.72   11.87
   1 -18 -11   83.50   11.47
   1 -18 -11   74.02   14.29
   1 -18 -11   64.31   14.39
   1  18 -11   80.66   15.19
  -1 -18  11   69.03   11.46
  -1 -18  11   66.58   11.49
  -1 -18  11   85.88   14.92
  -1  18  12  310.07   27.16
   1 -18 -12  285.47   26.55
   1 -18 -12  244.89   39.04
   1 -18 -12  247.87   39.32
   1  18 -12  288.12   40.13
  -1 -18  12  247.46   26.62
  -1 -18  12  250.53   26.69
  -1 -18  12  284.28   39.47
  -1  18  13   -2.58    3.54
   1 -18 -13    4.31    3.56
   1 -18 -13    6.17    4.26
   1 -18 -13    0.77    4.55
   1  18 -13    3.19    6.65
  -1 -18  13    0.05    3.13
  -1 -18  13    1.17    2.87
  -1 -18  13    4.70    5.12
  -1  18  14  150.13   17.69
   1 -18 -14  144.05   17.08
   1 -18 -14  106.65   23.33
   1  18 -14  129.54   23.98
  -1 -18  14  146.28   17.00
  -1 -18  14  142.87   17.16
  -1 -18  14  132.66   23.52
  -1  18  15  284.33   25.14
   1 -18 -15  278.08   24.31
   1 -18 -15  137.17   34.69
   1 -18 -15  182.97   35.07
   1  18 -15  191.59   35.42
  -1 -18  15  234.95   24.08
  -1 -18  15  230.92   24.39
  -1 -18  15  232.33   35.18
  -1  19   1    0.84    2.59
  -1  19   1   21.77    4.06
   1 -19  -1    5.12    2.88
   1 -19  -1    2.73    2.60
   1 -19  -1   11.69    3.96
   1  19  -1    0.12    2.62
   1  19  -1   -1.84    3.99
  -1 -19   1   -1.87    2.43
  -1 -19   1    0.18    2.99
  -1 -19   1   -2.21    3.38
  -1  19   2   93.01   13.74
  -1  19   2   87.00   17.24
   1 -19  -2   98.73   13.22
   1 -19  -2  103.75   17.06
   1  19  -2   89.15   14.00
   1  19  -2  118.26   17.01
  -1 -19   2  101.89   13.30
  -1 -19   2  100.17   13.20
  -1 -19   2   96.33   16.52
  -1 -19   2  107.85   16.94
  -1  19   3  109.61   15.23
  -1  19   3  103.57   19.72
   1 -19  -3  118.38   14.73
   1 -19  -3  116.07   19.58
   1  19  -3  112.01   15.37
   1  19  -3  127.58   19.53
  -1 -19   3  126.73   14.81
  -1 -19   3  119.46   14.63
  -1 -19   3  128.59   19.01
  -1  19   4  103.31   13.50
  -1  19   4   79.20   16.27
   1 -19  -4   92.86   12.77
   1 -19  -4   98.23   16.75
   1  19  -4   93.84   13.38
   1  19  -4  103.27   16.58
  -1 -19   4   90.99   13.00
  -1 -19   4  102.07   12.95
  -1 -19   4   93.01   15.99
  -1  19   5  300.83   29.85
  -1  19   5  315.16   43.87
   1 -19  -5  288.12   28.96
   1 -19  -5  328.35   44.38
   1 -19  -5  284.59   44.08
   1  19  -5  301.68   29.92
   1  19  -5  364.06   44.36
  -1 -19   5  328.33   29.60
  -1 -19   5  325.95   29.24
  -1 -19   5  307.47   43.49
  -1  19   6  468.39   44.14
   1 -19  -6  475.94   43.29
   1 -19  -6  556.42   69.67
   1 -19  -6  581.39   69.78
   1  19  -6  575.85   70.01
  -1 -19   6  493.93   43.78
  -1 -19   6  525.01   43.51
  -1 -19   6  518.78   69.41
  -1  19   7  507.78   43.67
   1 -19  -7  485.24   43.08
   1 -19  -7  480.56   69.15
   1 -19  -7  542.38   69.31
   1  19  -7  577.15   69.79
  -1 -19   7  527.49   43.39
  -1 -19   7  508.31   43.45
  -1 -19   7  499.64   69.04
  -1  19   8 1060.47   81.87
   1 -19  -8  996.50   81.20
   1 -19  -8 1008.05  138.36
   1 -19  -8 1130.98  138.82
   1  19  -8 1112.45  139.17
  -1 -19   8 1093.84   81.45
  -1 -19   8 1092.67   81.61
  -1 -19   8 1072.32  138.39
  -1  19   9  309.46   28.56
   1 -19  -9  305.33   27.91
   1 -19  -9  286.07   41.45
   1 -19  -9  246.97   41.73
   1  19  -9  333.46   42.37
  -1 -19   9  279.82   28.11
  -1 -19   9  281.39   28.05
  -1 -19   9  295.32   41.76
  -1  19  10  859.87   64.65
   1 -19 -10  854.04   63.84
   1 -19 -10  751.20  106.28
   1 -19 -10  777.19  106.58
   1  19 -10  810.46  107.19
  -1 -19  10  795.67   63.95
  -1 -19  10  779.60   63.96
  -1 -19  10  817.94  106.55
  -1  19  11   12.76    4.64
   1 -19 -11    7.20    4.35
   1 -19 -11    9.43    5.02
   1 -19 -11    6.65    5.44
   1  19 -11    6.31    6.64
  -1 -19  11    8.81    3.99
  -1 -19  11    7.79    4.11
  -1 -19  11   15.37    6.39
  -1  19  12  109.21   14.45
   1 -19 -12  115.84   14.01
   1 -19 -12   90.99   17.91
   1 -19 -12   96.04   18.37
   1  19 -12   97.70   19.05
  -1 -19  12  103.77   14.03
  -1 -19  12   89.41   13.94
  -1 -19  12  119.79   18.69
  -1  19  13  101.14   13.56
   1 -19 -13  104.55   13.19
   1 -19 -13   74.16   16.58
   1 -19 -13   64.72   16.90
   1  19 -13   82.52   18.10
  -1 -19  13   86.06   13.00
  -1 -19  13  107.01   13.19
  -1 -19  13   86.11   17.55
  -1  19  14   22.06    6.34
   1 -19 -14   12.95    6.21
   1 -19 -14   16.95    7.55
   1 -19 -14   13.29    7.57
   1  19 -14   20.48    9.34
  -1 -19  14   23.30    5.91
  -1 -19  14   18.09    5.83
  -1 -19  14   17.08    7.75
  -1  19  15   21.77    6.64
   1 -19 -15   16.22    6.33
   1 -19 -15    1.18    7.72
   1 -19 -15    9.85    7.99
   1  19 -15   25.32    9.71
  -1 -19  15   12.50    5.53
  -1 -19  15   21.18    5.95
  -1 -19  15   24.34    9.03
  -1  20   1  621.57   59.51
  -1  20   1  757.58   97.57
   1 -20  -1  719.30   58.77
   1 -20  -1  767.80   59.01
   1 -20  -1  776.19   97.54
   1  20  -1  658.04   60.11
   1  20  -1  925.56   97.33
  -1 -20   1  688.07   59.02
  -1 -20   1  760.55   97.02
  -1 -20   1  809.77   97.56
  -1  20   2  248.78   27.62
  -1  20   2  287.01   40.27
   1 -20  -2  281.77   26.99
   1 -20  -2  295.82   39.97
   1  20  -2  242.57   28.01
   1  20  -2  326.96   40.01
  -1 -20   2  286.34   27.05
  -1 -20   2  281.85   26.98
  -1 -20   2  282.29   39.43
  -1 -20   2  299.20   40.19
  -1  20   3  215.30   23.50
  -1  20   3  189.76   33.15
   1 -20  -3  228.81   22.96
   1 -20  -3  228.42   33.19
   1  20  -3  216.62   23.69
   1  20  -3  266.96   33.07
  -1 -20   3  207.42   23.01
  -1 -20   3  241.31   22.78
  -1 -20   3  240.70   32.73
  -1  20   4  264.31   26.47
  -1  20   4  211.85   37.63
   1 -20  -4  265.56   25.61
   1 -20  -4  258.07   38.15
   1  20  -4  258.35   26.39
   1  20  -4  297.32   38.12
  -1 -20   4  272.15   25.94
  -1 -20   4  262.26   25.62
  -1 -20   4  281.97   37.30
  -1  20   5   19.05    5.74
  -1  20   5   16.23    7.11
   1 -20  -5   14.67    5.35
   1 -20  -5   22.20    6.91
   1 -20  -5   23.26    6.92
   1  20  -5   16.47    5.77
   1  20  -5   21.63    6.79
  -1 -20   5   24.14    5.86
  -1 -20   5   22.94    5.69
  -1 -20   5   20.78    6.19
  -1  20   6  105.50   14.88
   1 -20  -6  103.42   14.25
   1 -20  -6  126.30   19.23
   1 -20  -6  127.00   19.14
   1  20  -6  116.08   19.16
  -1 -20   6  108.33   14.56
  -1 -20   6  115.41   14.38
  -1 -20   6  108.02   18.75
  -1  20   7    4.73    4.19
   1 -20  -7    6.41    3.53
   1 -20  -7    9.18    4.99
   1 -20  -7    4.58    5.39
   1  20  -7   13.90    6.18
  -1 -20   7    7.01    3.91
  -1 -20   7    8.05    3.62
  -1 -20   7    9.73    4.85
  -1  20   8  832.67   66.11
   1 -20  -8  778.44   65.61
   1 -20  -8  893.80  109.92
   1 -20  -8  800.39  110.25
   1  20  -8  901.36  110.56
  -1 -20   8  822.31   65.83
  -1 -20   8  884.72   65.99
  -1 -20   8  818.99  109.71
  -1  20   9  195.30   20.98
   1 -20  -9  190.34   20.57
   1 -20  -9  197.10   28.97
   1 -20  -9  203.76   29.14
   1  20  -9  184.55   29.59
  -1 -20   9  194.56   20.75
  -1 -20   9  183.71   20.71
  -1 -20   9  170.84   28.93
  -1  20  10   71.30   10.87
   1 -20 -10   65.04   10.47
   1 -20 -10   67.74   13.08
   1 -20 -10   48.44   12.79
   1  20 -10   67.22   13.58
  -1 -20  10   59.28   10.44
  -1 -20  10   59.39   10.42
  -1 -20  10   72.07   12.98
  -1  20  11  174.78   20.15
   1 -20 -11  189.14   19.52
   1 -20 -11  180.97   27.36
   1 -20 -11  137.94   27.39
   1  20 -11  206.27   28.18
  -1 -20  11  165.38   19.61
  -1 -20  11  160.92   19.57
  -1 -20  11  189.03   27.52
  -1  20  12   42.61    8.53
   1 -20 -12   44.21    8.19
   1 -20 -12   44.95   10.16
   1 -20 -12   18.44    9.72
   1  20 -12   41.29   11.01
  -1 -20  12   35.43    8.08
  -1 -20  12   36.53    8.10
  -1 -20  12   41.15   10.51
  -1  20  13  879.85   71.01
   1 -20 -13  917.65   70.24
   1 -20 -13  969.72  117.90
   1  20 -13  829.36  118.56
  -1 -20  13  834.53   70.22
  -1 -20  13  964.08   70.43
  -1 -20  13  850.58  118.06
  -1  20  14   75.64   12.39
   1 -20 -14   79.02   12.02
   1 -20 -14   50.42   15.21
   1 -20 -14   67.06   15.66
   1  20 -14   82.03   16.69
  -1 -20  14   72.70   11.75
  -1 -20  14   84.17   11.90
  -1 -20  14   87.19   15.72
  -1  21   1   12.97    4.91
  -1  21   1   16.42    6.59
   1 -21  -1   16.93    4.84
   1 -21  -1   17.33    5.03
   1 -21  -1   17.77    6.02
   1  21  -1   11.64    5.12
   1  21  -1   15.63    5.84
  -1 -21   1   12.19    4.90
  -1 -21   1   19.46    5.33
  -1 -21   1   14.16    5.55
  -1  21   2   88.40   12.89
  -1  21   2   82.44   16.09
   1 -21  -2   82.23   12.33
   1 -21  -2   96.06   12.43
   1 -21  -2   90.02   15.85
   1  21  -2   78.40   13.13
   1  21  -2  100.43   15.74
  -1 -21   2   88.44   12.46
  -1 -21   2   92.48   12.38
  -1 -21   2   86.79   15.20
  -1 -21   2   89.24   15.62
  -1  21   3  613.57   54.50
  -1  21   3  575.98   88.07
   1 -21  -3  663.82   53.82
   1 -21  -3  665.84   88.23
   1  21  -3  641.49   54.62
   1  21  -3  742.87   88.19
  -1 -21   3  635.55   53.88
  -1 -21   3  676.83   53.57
  -1 -21   3  724.29   87.80
  -1 -21   3  756.86   88.73
  -1  21   4  313.82   30.76
  -1  21   4  332.25   45.49
   1 -21  -4  312.05   30.03
   1 -21  -4  320.33   45.80
   1  21  -4  302.89   30.81
   1  21  -4  352.87   45.59
  -1 -21   4  319.90   30.36
  -1 -21   4  337.43   29.93
  -1 -21   4  339.32   44.94
  -1  21   5    0.18    2.52
  -1  21   5    4.89    4.02
   1 -21  -5    1.17    1.88
   1 -21  -5   -2.68    4.26
   1 -21  -5    3.47    4.39
   1  21  -5   -2.10    2.55
   1  21  -5    1.61    3.89
  -1 -21   5   -1.02    2.59
  -1 -21   5    2.17    2.12
  -1 -21   5    2.22    3.33
  -1  21   6    4.74    3.49
   1 -21  -6    0.95    3.12
   1 -21  -6    4.79    4.78
   1 -21  -6    7.77    4.57
   1  21  -6    2.88    4.69
  -1 -21   6    5.63    3.18
  -1 -21   6    7.43    3.12
  -1 -21   6    5.10    4.17
  -1  21   7   13.05    4.48
   1 -21  -7   10.16    3.98
   1 -21  -7   11.28    5.50
   1 -21  -7    6.21    5.93
   1  21  -7    7.17    6.45
  -1 -21   7   11.74    4.33
  -1 -21   7    8.06    4.09
  -1 -21   7    9.28    5.12
  -1  21   8   35.42    7.95
   1 -21  -8   30.24    7.43
   1 -21  -8   39.67    9.21
   1 -21  -8   30.84    9.42
   1  21  -8   35.85    9.59
  -1 -21   8   37.57    7.64
  -1 -21   8   38.03    7.63
  -1 -21   8   37.70    8.93
  -1  21   9 1252.78   97.17
   1 -21  -9 1354.50   96.83
   1 -21  -9 1303.16  166.74
   1 -21  -9 1369.80  166.86
   1  21  -9 1278.40  167.39
  -1 -21   9 1262.59   97.05
  -1 -21   9 1264.30   97.08
  -1 -21   9 1252.31  166.70
  -1  21  10  240.00   24.08
   1 -21 -10  251.53   23.68
   1 -21 -10  243.97   34.25
   1 -21 -10  175.20   34.17
   1  21 -10  199.45   34.81
  -1 -21  10  236.14   23.68
  -1 -21  10  224.62   23.81
  -1 -21  10  240.37   34.20
  -1  21  11  756.98   61.82
   1 -21 -11  760.00   61.05
   1 -21 -11  714.51  101.15
   1  21 -11  755.00  102.10
  -1 -21  11  740.60   61.16
  -1 -21  11  801.90   61.34
  -1 -21  11  820.30  101.39
  -1  21  12   -0.93    3.72
   1 -21 -12    6.59    3.49
   1 -21 -12    1.09    5.90
   1 -21 -12    1.98    4.82
   1  21 -12    1.82    6.44
  -1 -21  12    6.09    3.43
  -1 -21  12    4.82    3.22
  -1 -21  12    0.92    6.02
  -1  21  13   18.94    6.92
   1 -21 -13   25.49    6.68
   1 -21 -13   25.53    9.43
   1 -21 -13   14.74    8.24
   1  21 -13   31.11   10.16
  -1 -21  13   24.05    6.53
  -1 -21  13   24.57    6.67
  -1 -21  13   20.61    8.45
  -1  21  14   14.08    6.84
   1 -21 -14   23.48    6.44
   1 -21 -14   14.43    9.99
   1  21 -14   34.44    9.99
  -1 -21  14   14.68    6.02
  -1 -21  14   16.51    6.21
  -1 -21  14   21.46    8.66
  -1  22   1  524.95   55.06
  -1  22   1  680.88   90.07
   1 -22  -1  623.74   54.60
   1 -22  -1  732.90   54.88
   1 -22  -1  668.64   89.78
   1  22  -1  632.03   55.96
  -1 -22   1  708.05   54.76
  -1 -22   1  787.91   89.30
  -1 -22   1  803.41   90.00
  -1  22   2  215.09   25.22
  -1  22   2  244.59   35.95
   1 -22  -2  259.27   24.44
   1 -22  -2  244.49   24.61
   1 -22  -2  255.49   35.72
   1  22  -2  236.52   25.55
   1  22  -2  278.18   35.73
  -1 -22   2  258.02   24.71
  -1 -22   2  220.18   24.59
  -1 -22   2  250.25   35.34
  -1 -22   2  264.69   35.74
  -1  22   3   25.30    6.28
  -1  22   3   17.37    7.07
   1 -22  -3   25.60    6.00
   1 -22  -3   27.54    7.25
   1  22  -3   18.76    6.24
   1  22  -3   26.12    7.32
  -1 -22   3   25.59    5.97
  -1 -22   3   22.56    5.93
  -1 -22   3   23.39    6.77
  -1 -22   3   24.23    6.99
  -1  22   4  417.16   40.33
  -1  22   4  458.09   62.59
   1 -22  -4  425.41   39.69
   1 -22  -4  543.50   63.01
   1  22  -4  440.42   40.56
   1  22  -4  493.85   62.73
  -1 -22   4  449.95   40.08
  -1 -22   4  473.48   39.47
  -1 -22   4  492.84   62.12
  -1  22   5   62.96   10.24
  -1  22   5   52.76   11.83
   1 -22  -5   52.39    9.60
   1 -22  -5   65.28   12.63
   1 -22  -5   52.00   11.88
   1  22  -5   60.21   10.15
   1  22  -5   61.66   11.99
  -1 -22   5   56.19    9.93
  -1 -22   5   57.02    9.63
  -1 -22   5   60.45   11.58
  -1  22   6  553.50   48.01
   1 -22  -6  548.48   47.23
   1 -22  -6  605.22   76.76
   1 -22  -6  617.74   76.52
   1  22  -6  569.04   76.49
  -1 -22   6  578.56   47.56
  -1 -22   6  560.81   47.32
  -1 -22   6  544.15   76.25
  -1  22   7   28.28    6.98
   1 -22  -7   23.62    6.50
   1 -22  -7   32.46    8.25
   1 -22  -7   27.75    8.47
   1  22  -7   26.26    8.78
  -1 -22   7   24.91    6.72
  -1 -22   7   27.81    6.68
  -1 -22   7   33.02    7.96
  -1  22   8  172.70   19.74
   1 -22  -8  172.64   19.14
   1 -22  -8  177.34   26.94
   1 -22  -8  167.19   27.07
   1  22  -8  182.74   27.19
  -1 -22   8  168.44   19.27
  -1 -22   8  164.45   19.18
  -1 -22   8  177.42   26.46
  -1  22   9   -0.13    3.20
   1 -22  -9    0.80    2.99
   1 -22  -9    0.58    5.56
   1  22  -9   -0.83    4.96
  -1 -22   9    6.00    2.93
  -1 -22   9    1.62    2.63
  -1 -22   9   11.32    4.48
  -1  22  10  168.17   18.87
   1 -22 -10  178.66   18.67
   1 -22 -10  154.86   25.92
   1 -22 -10  102.54   25.52
   1  22 -10  149.29   26.22
  -1 -22  10  168.42   18.56
  -1 -22  10  169.52   18.73
  -1 -22  10  170.32   25.64
  -1  22  11  245.71   25.86
   1 -22 -11  255.06   25.40
   1 -22 -11  236.68   37.37
   1  22 -11  262.87   38.07
  -1 -22  11  248.06   25.41
  -1 -22  11  248.75   25.61
  -1 -22  11  274.43   37.41
  -1  22  12  259.59   27.06
   1 -22 -12  274.94   26.58
   1 -22 -12  249.40   39.39
   1 -22 -12  166.65   39.08
   1  22 -12  311.57   40.07
  -1 -22  12  274.85   26.60
  -1 -22  12  263.23   26.69
  -1 -22  12  313.25   39.66
  -1  22  13   68.03   11.88
   1 -22 -13   69.80   11.50
   1 -22 -13   53.92   16.00
   1 -22 -13   35.58   15.00
   1  22 -13   86.74   16.00
  -1 -22  13   73.15   11.23
  -1 -22  13   90.06   11.54
  -1 -22  13   62.31   15.17
  -1  23   1   83.97   13.93
  -1  23   1  139.17   18.43
   1 -23  -1   86.63   13.71
   1 -23  -1  105.49   13.90
   1 -23  -1  131.46   18.15
   1  23  -1   90.28   14.53
  -1 -23   1  102.55   13.94
  -1 -23   1  108.64   13.79
  -1 -23   1  111.51   17.36
  -1 -23   1  113.98   17.73
  -1  23   2  599.71   53.92
  -1  23   2  597.22   87.06
   1 -23  -2  663.46   53.07
   1 -23  -2  688.44   53.33
   1 -23  -2  659.74   86.96
   1  23  -2  624.84   54.33
   1  23  -2  710.85   86.94
  -1 -23   2  685.85   53.38
  -1 -23   2  609.13   53.26
  -1 -23   2  652.02   86.43
  -1 -23   2  725.60   86.99
  -1  23   3  917.46   73.77
  -1  23   3  827.97  123.06
   1 -23  -3  949.63   73.10
   1 -23  -3 1004.31  123.25
   1  23  -3  870.09   73.74
   1  23  -3 1062.18  123.15
  -1 -23   3  956.74   73.15
  -1 -23   3  906.38   72.92
  -1 -23   3 1020.48  122.54
  -1 -23   3  963.72  123.17
  -1  23   4  525.04   48.23
  -1  23   4  536.56   76.80
   1 -23  -4  565.15   47.63
   1 -23  -4  667.04   77.20
   1 -23  -4  561.22   76.95
   1  23  -4  573.51   48.49
   1  23  -4  639.82   76.94
  -1 -23   4  540.41   48.01
  -1 -23   4  576.33   47.33
  -1 -23   4  599.24   76.35
  -1  23   5  374.01   35.27
  -1  23   5  347.27   53.19
   1 -23  -5  384.84   34.44
   1 -23  -5  420.76   53.82
   1 -23  -5  418.07   53.45
   1  23  -5  343.76   35.12
   1  23  -5  411.32   53.41
  -1 -23   5  402.52   34.97
  -1 -23   5  381.61   34.32
  -1 -23   5  393.55   53.10
  -1  23   6  831.61   69.91
   1 -23  -6  852.67   68.98
   1 -23  -6  965.12  116.30
   1 -23  -6  950.17  116.00
   1  23  -6  908.19  115.96
  -1 -23   6  902.84   69.31
  -1 -23   6  854.10   68.98
  -1 -23   6  873.60  115.83
  -1  23   7   -3.40    2.98
   1 -23  -7    1.17    1.92
   1 -23  -7   -0.52    4.46
   1 -23  -7    2.37    5.02
   1  23  -7    2.63    5.13
  -1 -23   7   -1.29    2.39
  -1 -23   7    0.17    2.38
  -1 -23   7    3.12    3.92
  -1  23   8  337.83   31.61
   1 -23  -8  316.01   30.94
   1 -23  -8  342.68   47.37
   1 -23  -8  328.74   47.37
   1  23  -8  337.18   47.38
  -1 -23   8  341.08   31.03
  -1 -23   8  320.14   30.96
  -1 -23   8  348.91   46.70
  -1  23   9  386.51   38.36
   1 -23  -9  439.96   37.87
   1 -23  -9  426.05   59.51
   1  23  -9  459.79   59.61
  -1 -23   9  432.31   37.99
  -1 -23   9  428.31   37.84
  -1 -23   9  442.23   59.06
  -1  23  10   29.00    7.84
   1 -23 -10   36.20    7.71
   1 -23 -10   18.03   10.06
   1 -23 -10   20.38    9.15
   1  23 -10   27.28    9.71
  -1 -23  10   43.65    7.53
  -1 -23  10   42.70    7.78
  -1 -23  10   38.59    9.24
  -1  23  11   78.60   12.87
   1 -23 -11   96.47   12.80
   1 -23 -11   71.02   16.88
   1 -23 -11   56.74   16.47
   1  23 -11   96.79   17.54
  -1 -23  11   89.71   12.58
  -1 -23  11   86.98   12.74
  -1 -23  11  100.32   16.78
  -1  23  12    5.55    3.94
   1 -23 -12    2.38    3.83
   1 -23 -12    5.25    7.37
   1 -23 -12    1.51    5.43
   1  23 -12   -1.93    7.77
  -1 -23  12    3.65    3.67
  -1 -23  12    4.28    3.84
  -1 -23  12   13.70    8.10
  -1  23  13  127.71   17.29
   1 -23 -13  200.75   17.20
   1 -23 -13  103.95   23.81
   1 -23 -13   70.02   23.32
   1  23 -13  177.06   24.09
  -1 -23  13  115.08   16.76
  -1 -23  13  117.13   17.02
  -1  24   1   51.23    9.88
  -1  24   1   56.81   12.22
   1 -24  -1   57.34    9.76
   1 -24  -1   57.75    9.92
   1 -24  -1   52.58   12.05
   1  24  -1   49.66   10.42
  -1 -24   1   68.67    9.96
  -1 -24   1   56.41    9.77
  -1 -24   1   66.64   11.49
  -1 -24   1   67.25   11.85
  -1  24   2    9.88    4.41
  -1  24   2    7.67    5.96
   1 -24  -2    7.86    4.14
   1 -24  -2    9.80    4.29
   1 -24  -2   14.56    5.33
   1  24  -2   10.43    4.37
   1  24  -2    9.43    5.25
  -1 -24   2    7.55    4.19
  -1 -24   2    9.49    3.97
  -1 -24   2   14.33    4.79
  -1 -24   2    3.62    4.75
  -1  24   3    3.49    3.37
  -1  24   3   -0.45    6.19
   1 -24  -3    4.57    2.83
   1 -24  -3    5.33    6.01
   1  24  -3    7.27    3.12
   1  24  -3    3.79    4.46
  -1 -24   3    1.70    2.85
  -1 -24   3    3.61    2.61
  -1 -24   3    2.21    3.78
  -1 -24   3    5.00    3.88
  -1  24   4  463.07   43.70
  -1  24   4  455.09   68.51
   1 -24  -4  500.13   43.10
   1 -24  -4  580.30   68.92
   1 -24  -4  495.28   68.63
   1  24  -4  511.79   43.94
   1  24  -4  535.63   68.66
  -1 -24   4  490.59   43.50
  -1 -24   4  533.69   42.85
  -1 -24   4  520.27   68.11
  -1 -24   4  508.12   68.84
  -1  24   5  255.61   27.50
  -1  24   5  211.38   39.99
   1 -24  -5  281.69   26.94
   1 -24  -5  298.52   40.40
   1 -24  -5  306.11   40.17
   1  24  -5  306.09   40.08
  -1 -24   5  303.54   27.40
  -1 -24   5  271.92   26.71
  -1 -24   5  273.97   39.82
  -1  24   6   66.02   11.39
   1 -24  -6   65.83   10.83
   1 -24  -6   73.04   14.00
   1 -24  -6   66.02   14.06
   1  24  -6   71.42   13.65
  -1 -24   6   67.80   11.02
  -1 -24   6   68.13   10.73
  -1 -24   6   77.77   13.39
  -1  24   7   66.96   10.88
   1 -24  -7   51.12   10.33
   1 -24  -7   56.51   13.42
   1 -24  -7   59.54   13.04
   1  24  -7   66.48   13.19
  -1 -24   7   69.53   10.46
  -1 -24   7   68.00   10.44
  -1 -24   7   67.88   12.67
  -1  24   8   66.35   11.47
   1 -24  -8   64.84   10.88
   1 -24  -8   73.60   14.28
   1 -24  -8   60.36   14.18
   1  24  -8   73.54   13.97
  -1 -24   8   71.58   10.98
  -1 -24   8   67.12   10.96
  -1 -24   8   73.60   13.48
  -1  24   9   37.50    8.59
   1 -24  -9   35.89    8.35
   1 -24  -9   29.91   11.02
   1 -24  -9   36.55   10.68
   1  24  -9   34.40   10.29
  -1 -24   9   50.10    8.37
  -1 -24   9   42.48    8.35
  -1 -24   9   43.25    9.96
  -1  24  10   26.93    7.59
   1 -24 -10   36.67    7.44
   1 -24 -10   22.24    9.84
   1 -24 -10   22.33    8.29
   1  24 -10   23.50    8.97
  -1 -24  10   26.53    6.97
  -1 -24  10   33.28    7.22
  -1 -24  10   31.84    9.05
  -1  24  11   11.08    4.20
   1 -24 -11    7.87    4.10
   1 -24 -11   -1.84    7.75
   1 -24 -11    3.33    5.96
   1  24 -11    8.73    7.75
  -1 -24  11    1.14    3.94
  -1 -24  11    6.40    3.73
  -1 -24  11    6.78    6.84
  -1  24  12   36.90    9.32
   1 -24 -12   54.43    9.21
   1 -24 -12   22.99   12.96
   1 -24 -12   22.32   11.53
   1  24 -12   51.05   12.94
  -1 -24  12   51.28    9.13
  -1 -24  12   50.76    9.26
  -1 -24  12   63.68   13.06
  -1  25   1   12.29    5.17
  -1  25   1   17.23    6.53
   1 -25  -1   12.40    5.26
   1 -25  -1   14.16    5.30
   1 -25  -1   16.66    7.01
   1  25  -1   19.52    5.47
  -1 -25   1   18.28    5.27
  -1 -25   1   19.01    5.11
  -1 -25   1   16.50    5.87
  -1 -25   1   15.06    5.83
  -1  25   2  390.15   38.83
  -1  25   2  379.65   60.13
   1 -25  -2  465.78   38.30
   1 -25  -2  465.71   38.65
   1 -25  -2  431.48   60.24
   1  25  -2  422.87   39.25
   1  25  -2  505.66   60.15
  -1 -25   2  465.57   38.61
  -1 -25   2  423.39   38.37
  -1 -25   2  463.06   59.64
  -1 -25   2  417.40   60.12
  -1  25   3 1669.88  128.69
  -1  25   3 1672.38  223.69
   1 -25  -3 1789.38  127.69
   1 -25  -3 1747.95  128.06
   1 -25  -3 2019.12  223.90
   1  25  -3 1694.28  128.66
   1  25  -3 1901.14  223.84
  -1 -25   3 1592.77  128.16
  -1 -25   3 1660.90  127.93
  -1 -25   3 1867.03  223.19
  -1 -25   3 1762.74  223.86
  -1  25   4  204.38   22.20
  -1  25   4  176.05   30.74
   1 -25  -4  197.19   21.68
   1 -25  -4  250.15   31.51
   1 -25  -4  209.80   30.78
   1  25  -4  206.76   22.32
   1  25  -4  212.77   30.91
  -1 -25   4  204.91   22.05
  -1 -25   4  185.39   21.51
  -1 -25   4  217.14   30.38
  -1 -25   4  206.65   30.79
  -1  25   5  494.25   48.32
   1 -25  -5  568.36   47.78
   1 -25  -5  675.07   77.50
   1 -25  -5  535.31   77.17
   1  25  -5  587.38   77.15
  -1 -25   5  610.83   48.23
  -1 -25   5  567.99   47.48
  -1 -25   5  587.10   77.03
  -1  25   6   10.64    6.03
   1 -25  -6   24.65    5.55
   1 -25  -6   22.51    7.45
   1 -25  -6   26.97    7.15
   1  25  -6   18.37    6.97
  -1 -25   6   20.06    5.74
  -1 -25   6   13.84    5.57
  -1 -25   6   16.56    6.53
  -1  25   7  140.39   17.77
   1 -25  -7  150.79   17.04
   1 -25  -7  138.56   23.62
   1 -25  -7  154.68   23.47
   1  25  -7  153.89   23.28
  -1 -25   7  123.40   17.00
  -1 -25   7  137.31   16.95
  -1 -25   7  150.65   22.81
  -1  25   8   -2.08    2.94
   1 -25  -8   -1.70    2.22
   1 -25  -8   -4.34    6.16
   1 -25  -8   -2.24    4.43
   1  25  -8    5.66    5.20
  -1 -25   8    3.92    2.70
  -1 -25   8   -0.35    3.00
  -1 -25   8    5.80    4.78
  -1  25   9   56.06   10.87
   1 -25  -9   63.86   10.53
   1 -25  -9   48.24   13.68
   1 -25  -9   50.59   13.74
   1  25  -9   66.56   13.60
  -1 -25   9   61.12   10.63
  -1 -25   9   68.66   10.61
  -1 -25   9   79.39   13.35
  -1  25  10    3.50    3.49
   1 -25 -10    4.61    3.35
   1 -25 -10   -0.81    6.96
   1 -25 -10   -0.96    4.79
   1  25 -10   -4.00    8.18
  -1 -25  10    2.88    2.77
  -1 -25  10    2.97    3.38
  -1 -25  10    2.43    6.63
  -1  25  11   81.35   13.05
   1 -25 -11   94.71   12.77
   1 -25 -11   61.45   17.08
   1 -25 -11   42.68   16.51
   1  25 -11   92.42   17.32
  -1 -25  11   83.87   12.63
  -1 -25  11   92.22   12.72
  -1 -25  11  108.88   16.95
  -1  26   1   23.36    7.28
  -1  26   1   48.09    8.74
   1 -26  -1   31.20    7.26
   1 -26  -1   34.99    7.20
   1 -26  -1   42.18    8.82
   1  26  -1   30.29    7.56
  -1 -26   1   27.01    7.25
  -1 -26   1   26.20    6.97
  -1 -26   1   34.40    8.00
  -1 -26   1   25.00    8.16
  -1  26   2    2.88    3.61
  -1  26   2    4.59    5.70
   1 -26  -2    8.74    3.42
   1 -26  -2    5.65    3.48
   1 -26  -2    6.75    6.54
   1  26  -2    2.35    3.26
  -1 -26   2    7.98    3.33
  -1 -26   2    3.97    3.11
  -1 -26   2    3.16    4.09
  -1 -26   2    5.48    4.16
  -1  26   3  221.12   24.48
  -1  26   3  219.79   34.60
   1 -26  -3  246.13   23.85
   1 -26  -3  245.85   24.12
   1 -26  -3  289.77   35.04
   1  26  -3  213.75   24.49
   1  26  -3  242.96   34.64
  -1 -26   3  221.02   24.17
  -1 -26   3  222.78   23.94
  -1 -26   3  238.84   34.08
  -1 -26   3  243.63   34.57
  -1  26   4   51.68    9.50
  -1  26   4   35.52   11.29
   1 -26  -4   51.19    9.23
   1 -26  -4   45.62   11.13
   1  26  -4   57.28    9.50
   1  26  -4   53.19   11.24
  -1 -26   4   51.41    9.33
  -1 -26   4   50.01    9.07
  -1 -26   4   55.51   10.84
  -1 -26   4   50.47   10.98
  -1  26   5   12.81    5.40
   1 -26  -5   15.89    5.36
   1 -26  -5   17.62    7.99
   1 -26  -5   12.78    6.81
   1  26  -5   19.44    6.65
  -1 -26   5   20.09    5.36
  -1 -26   5   19.72    5.22
  -1 -26   5   11.17    6.25
  -1 -26   5   17.67    5.91
  -1  26   6  151.00   19.94
   1 -26  -6  169.09   19.67
   1 -26  -6  176.10   27.79
   1 -26  -6  172.03   27.39
   1  26  -6  204.79   27.48
  -1 -26   6  178.95   19.74
  -1 -26   6  164.34   19.34
  -1 -26   6  207.13   27.21
  -1  26   7   11.09    6.16
   1 -26  -7   18.24    5.67
   1 -26  -7   17.68    7.71
   1 -26  -7   12.09    7.34
   1  26  -7   28.45    7.68
  -1 -26   7   16.83    6.11
  -1 -26   7   26.39    6.05
  -1 -26   7   21.93    7.20
  -1  26   8  148.11   18.69
   1 -26  -8  140.44   18.03
   1 -26  -8  128.45   25.43
   1 -26  -8  118.20   24.90
   1  26  -8  155.34   24.93
  -1 -26   8  179.60   18.11
  -1 -26   8  166.46   18.10
  -1 -26   8  163.35   24.60
  -1  26   9   -0.81    4.07
   1 -26  -9    1.63    3.24
   1 -26  -9    0.03    5.89
   1  26  -9    5.89    5.78
  -1 -26   9    2.62    3.43
  -1 -26   9    6.68    3.19
  -1 -26   9    5.56    5.67
  -1  26  10   86.96   13.41
   1 -26 -10  101.34   13.21
   1 -26 -10   63.52   17.63
   1 -26 -10   50.67   16.84
   1  26 -10  100.76   17.55
  -1 -26  10   92.78   12.98
  -1 -26  10   93.23   13.07
  -1 -26  10   99.96   17.00
  -1  27   1  272.28   28.00
  -1  27   1  280.10   41.40
   1 -27  -1  266.37   27.90
   1 -27  -1  284.59   27.95
   1 -27  -1  249.21   41.49
   1  27  -1  292.59   28.68
  -1 -27   1  324.13   28.06
  -1 -27   1  284.91   27.68
  -1 -27   1  316.32   40.68
  -1 -27   1  296.93   41.20
  -1  27   2  754.43   67.59
  -1  27   2  828.08  112.86
   1 -27  -2  878.52   67.39
   1 -27  -2  917.24   67.78
   1 -27  -2 1127.08  113.30
   1  27  -2  814.06   68.18
  -1 -27   2  805.00   67.75
  -1 -27   2  854.90   67.38
  -1 -27   2  915.97  112.36
  -1 -27   2  783.24  112.79
  -1  27   3   66.35   11.01
  -1  27   3   45.60   13.38
   1 -27  -3   66.68   10.61
   1 -27  -3   67.05   10.69
   1 -27  -3   89.26   14.24
   1 -27  -3   57.03   13.13
   1  27  -3   63.11   10.92
   1  27  -3   71.66   13.23
  -1 -27   3   60.92   10.72
  -1 -27   3   59.44   10.48
  -1 -27   3   72.50   12.73
  -1 -27   3   72.24   13.20
  -1  27   4  140.84   17.86
  -1  27   4  116.17   23.56
   1 -27  -4  134.30   17.31
   1 -27  -4  139.09   17.44
   1 -27  -4  188.36   24.26
   1 -27  -4  143.00   23.61
   1  27  -4  153.73   17.95
   1  27  -4  159.99   23.72
  -1 -27   4  157.16   17.81
  -1 -27   4  127.25   17.34
  -1 -27   4  169.43   23.59
  -1 -27   4  159.23   23.67
  -1  27   5   15.25    5.75
   1 -27  -5   11.84    5.51
   1 -27  -5   20.04    8.40
   1 -27  -5   16.07    7.19
   1  27  -5   19.88    7.05
  -1 -27   5   24.70    6.16
  -1 -27   5   18.84    5.70
  -1 -27   5   27.05    7.11
  -1 -27   5   10.86    6.90
  -1  27   6  116.08   17.19
   1 -27  -6  125.10   17.02
   1 -27  -6  147.33   23.58
   1 -27  -6  120.01   23.18
   1  27  -6  126.69   22.96
  -1 -27   6  156.04   17.08
  -1 -27   6  161.30   16.73
  -1 -27   6  157.78   22.74
  -1  27   7    8.04    5.61
   1 -27  -7   14.73    5.37
   1 -27  -7   17.61    9.41
   1 -27  -7   17.15    7.95
   1  27  -7   26.00    7.40
  -1 -27   7   12.13    5.54
  -1 -27   7   22.96    5.73
  -1 -27   7   17.26    6.98
  -1  27   8   86.10   14.17
   1 -27  -8   90.33   13.64
   1 -27  -8   79.21   18.86
   1 -27  -8   53.67   18.15
   1  27  -8  107.08   18.33
  -1 -27   8  120.41   13.80
  -1 -27   8  105.44   13.55
  -1 -27   8  116.51   17.75
  -1  27   9  669.12   54.57
   1 -27  -9  692.10   54.00
   1 -27  -9  470.35   88.27
   1 -27  -9  583.16   87.94
   1  27  -9  672.21   87.91
  -1 -27   9  641.19   53.93
  -1 -27   9  668.90   53.81
  -1 -27   9  780.27   87.89
  -1  28   1   33.34    8.80
  -1  28   1   81.53   11.93
   1 -28  -1   41.45    8.86
   1 -28  -1   41.17    8.86
   1 -28  -1   48.94   10.88
   1  28  -1   36.08    9.07
  -1 -28   1   49.91    8.87
  -1 -28   1   40.10    8.58
  -1 -28   1   44.30   10.19
  -1 -28   1   52.14   10.68
  -1  28   2  284.53   30.61
  -1  28   2  295.07   46.06
   1 -28  -2  295.52   30.48
   1 -28  -2  313.32   30.76
   1 -28  -2  348.75   46.50
   1  28  -2  305.59   31.01
  -1 -28   2  364.71   30.86
  -1 -28   2  325.73   30.41
  -1 -28   2  361.50   45.57
  -1 -28   2  391.26   46.11
  -1  28   3    6.95    4.98
  -1  28   3    0.78    6.52
   1 -28  -3   20.82    5.00
   1 -28  -3    8.73    4.65
   1 -28  -3    3.25    9.07
   1 -28  -3    6.43    5.93
   1  28  -3   18.05    5.16
   1  28  -3   13.73    6.02
  -1 -28   3   12.09    4.80
  -1 -28   3   13.33    4.74
  -1 -28   3   16.65    6.00
  -1 -28   3   18.22    6.17
  -1  28   4   31.25    7.59
  -1  28   4   24.87    9.09
   1 -28  -4   33.47    7.52
   1 -28  -4   25.31    7.38
   1 -28  -4   35.99   10.17
   1 -28  -4   22.30    8.91
   1  28  -4   37.16    7.71
   1  28  -4   25.77    8.87
  -1 -28   4   44.82    7.93
  -1 -28   4   21.46    7.34
  -1 -28   4   41.21    8.99
  -1 -28   4   41.57    8.86
  -1  28   5   11.05    4.58
   1 -28  -5    5.53    4.44
   1 -28  -5    7.56    7.47
   1 -28  -5    7.91    6.08
   1  28  -5    8.15    5.88
  -1 -28   5    8.18    4.62
  -1 -28   5   13.05    4.36
  -1 -28   5   14.57    5.89
  -1 -28   5   10.17    5.68
  -1  28   6  306.85   33.48
   1 -28  -6  336.86   33.19
   1 -28  -6  385.99   51.01
   1 -28  -6  309.66   50.65
   1  28  -6  329.87   50.56
  -1 -28   6  414.76   33.29
  -1 -28   6  374.39   32.90
  -1 -28   6  418.24   50.32
  -1 -28   6  341.33   50.54
  -1  28   7   61.77   11.23
   1 -28  -7   60.28   10.98
   1 -28  -7   64.69   15.78
   1 -28  -7   56.18   14.02
   1  28  -7   67.60   13.92
  -1 -28   7   77.26   11.16
  -1 -28   7   70.97   10.81
  -1 -28   7   73.20   13.71
  -1  28   8   47.43   10.75
   1 -28  -8   67.72   10.48
   1 -28  -8   51.04   14.33
   1 -28  -8   38.35   13.17
   1  28  -8   50.82   13.23
  -1 -28   8   63.17   10.38
  -1 -28   8   69.92   10.41
  -1 -28   8   75.70   13.20
  -1  29   1   37.39    8.61
  -1  29   1   62.89   11.18
   1 -29  -1   36.06    8.89
   1 -29  -1   33.46    8.82
   1 -29  -1   51.21   11.21
   1  29  -1   41.78    9.04
  -1 -29   1   47.84    8.84
  -1 -29   1   42.60    8.62
  -1 -29   1   45.02    9.98
  -1 -29   1   45.04   10.48
  -1  29   2    2.94    2.70
  -1  29   2    0.98    5.36
   1 -29  -2    4.65    3.11
   1 -29  -2    1.07    2.55
   1  29  -2    0.26    2.70
  -1 -29   2    0.55    3.09
  -1 -29   2   -1.26    2.32
  -1 -29   2   -1.99    4.30
  -1 -29   2    3.94    4.61
  -1  29   3   44.12   10.06
  -1  29   3   38.22   12.52
   1 -29  -3   45.08    9.97
   1 -29  -3   56.14   10.10
   1 -29  -3   70.27   13.63
   1 -29  -3   41.99   12.24
   1  29  -3   63.83   10.51
  -1 -29   3   67.08   10.43
  -1 -29   3   68.73    9.98
  -1 -29   3   78.81   12.41
  -1 -29   3   67.57   12.42
  -1  29   4    2.86    3.08
   1 -29  -4    0.52    3.19
   1 -29  -4    0.89    3.01
   1 -29  -4    5.85    6.82
   1 -29  -4    0.88    5.01
   1  29  -4    4.13    2.84
   1  29  -4   -3.04    4.56
  -1 -29   4    4.52    3.78
  -1 -29   4    1.42    2.91
  -1 -29   4    5.69    4.85
  -1 -29   4   -2.86    4.62
  -1  29   5   13.26    5.55
   1 -29  -5   14.66    5.28
   1 -29  -5   15.91    8.52
   1 -29  -5   12.48    7.05
   1  29  -5   12.01    6.03
  -1 -29   5   21.28    5.56
  -1 -29   5   13.73    5.14
  -1 -29   5   21.07    6.91
  -1 -29   5   12.82    6.56
  -1  29   6  200.98   21.86
   1 -29  -6  182.42   21.60
   1 -29  -6  210.25   31.04
   1 -29  -6  156.34   30.32
   1  29  -6  175.99   30.30
  -1 -29   6  230.80   21.66
  -1 -29   6  175.38   21.33
  -1 -29   6  242.88   30.08
  -1 -29   6  189.83   30.26
  -1  29   7   17.74    6.10
   1 -29  -7   19.20    6.17
   1 -29  -7   10.44   10.87
   1 -29  -7   18.11    7.84
   1  29  -7   14.93    7.62
  -1 -29   7   24.81    6.12
  -1 -29   7   18.05    6.28
  -1 -29   7   30.90    7.75
  -1 -29   7   24.16    7.49
  -1  30   1    7.87    4.79
  -1  30   1   20.02    7.40
   1 -30  -1   13.99    5.10
   1 -30  -1    8.43    5.19
   1 -30  -1   20.79    7.27
   1  30  -1   10.41    5.04
  -1 -30   1   14.60    4.71
  -1 -30   1    9.00    5.05
  -1 -30   1    9.45    5.92
  -1 -30   1   11.46    6.29
  -1  30   2   49.90   10.37
  -1  30   2   48.07   13.13
   1 -30  -2   55.71   10.32
   1 -30  -2   40.80   10.29
   1 -30  -2   64.17   14.02
   1 -30  -2   54.36   12.59
   1  30  -2   71.07   10.78
  -1 -30   2   62.91   10.47
  -1 -30   2   74.24   10.43
  -1 -30   2   62.25   12.41
  -1 -30   2   69.25   12.68
  -1  30   3   12.95    4.74
  -1  30   3    2.55    8.06
   1 -30  -3    7.27    4.51
   1 -30  -3   13.13    4.47
   1 -30  -3    7.18    7.16
   1 -30  -3    4.41    6.88
   1  30  -3   14.39    5.28
  -1 -30   3   14.96    4.99
  -1 -30   3    8.11    4.58
  -1 -30   3   10.12    6.86
  -1 -30   3    8.96    6.07
   1 -30  -4   33.76    7.27
   1 -30  -4   19.97    6.83
   1 -30  -4   20.49    9.48
   1 -30  -4   17.19    8.59
   1  30  -4   17.02    8.26
  -1 -30   4   34.83    7.31
  -1 -30   4   29.81    7.13
  -1 -30   4   30.67    8.49
  -1 -30   4   31.01    8.44
  -1  30   5   24.51    7.44
   1 -30  -5   35.49    7.62
   1 -30  -5   21.76    7.33
   1 -30  -5   22.84    9.83
   1 -30  -5   25.28    9.09
   1  30  -5   29.39    9.36
  -1 -30   5   41.22    7.85
  -1 -30   5   29.47    7.44
  -1 -30   5   34.06    9.48
  -1 -30   5   25.74    8.64
  -1 -30   6   13.47    6.76
  -1  31   1   62.89   10.42
   1 -31  -1   17.78    7.10
   1 -31  -1   19.79    7.07
   1 -31  -1   44.92    9.61
   1  31  -1   23.37    7.09
  -1 -31   1   16.42    6.85
  -1 -31   1   26.47    7.07
  -1 -31   1   27.87    8.17
  -1 -31   1   22.14    8.46
  -1  31   2    4.04    2.18
  -1  31   2    6.16    7.32
   1 -31  -2   -7.23    3.33
   1 -31  -2    2.40    5.76
   1 -31  -2    2.30    5.56
   1  31  -2    0.20    3.48
  -1 -31   2   -4.86    2.56
  -1 -31   2   -0.75    3.15
  -1 -31   2   -4.10    4.46
  -1 -31   2    1.06    3.24
  -1  31   3   19.74    5.28
  -1  31   3   18.63    7.68
   1 -31  -3    9.57    5.47
   1 -31  -3    5.94    5.47
   1 -31  -3   13.04    7.79
   1 -31  -3   13.06    6.93
   1  31  -3   14.92    5.89
  -1 -31   3   13.13    5.92
  -1 -31   3   15.28    5.59
  -1 -31   3   19.14    6.80
  -1 -31   3   14.14    6.74
   0   0   1    1.12    1.00
   0   0  -1    0.36    1.00
   0   0   2  111.09   14.14
   0   0  -2  114.15   14.09
   0   0   3    3.33    1.81
   0   0   3    2.09    2.06
   0   0  -3    0.99    1.76
   0   0  -3    0.66    1.84
   0   0   4 2356.40  168.18
   0   0   4 2462.68  297.73
   0   0  -4 2379.57  168.02
   0   0  -4 2155.09  297.84
   0   0   5   -1.44    0.95
   0   0   5    2.55    1.35
   0   0  -5    0.50    0.83
   0   0  -5   -2.24    1.72
   0   0   6  730.13   57.79
   0   0   6  738.42   94.74
   0   0  -6  731.91   57.63
   0   0  -6  678.26   94.77
   0   0   7    2.22    2.23
   0   0   7   -0.53    2.51
   0   0  -7    4.52    2.31
   0   0  -7    4.14    2.58
   0   0   8  337.45   29.75
   0   0   8  325.39   44.65
   0   0  -8  314.84   29.83
   0   0  -8  288.99   44.44
   0   0   9    2.90    3.56
   0   0   9   20.07    3.97
   0   0  -9    0.01    3.62
   0   0  -9   17.95    4.05
   0   0  10  410.53   33.52
   0   0  10  326.30   51.61
   0   0 -10  394.92   33.73
   0   0 -10  316.58   51.66
   0   0  11    2.10    2.84
   0   0  11    3.15    3.27
   0   0 -11    6.53    3.16
   0   0 -11    5.10    3.48
   0   0  12 9938.95  634.32
   0   0  12 8611.85 1157.67
   0   0 -12 9999.00  634.87
   0   0 -12 7312.10 1157.63
   0   0  13    7.66    3.81
   0   0  13   10.49    4.92
   0   0 -13    7.36    3.93
   0   0 -13    9.39    5.06
   0   0  14   20.86    6.31
   0   0  14   29.20    7.93
   0   0 -14   30.84    6.64
   0   0 -14   19.62    7.76
   0   0  15   18.24    5.50
   0   0  15   10.20    7.68
   0   0 -15   32.16    5.77
   0   0 -15    0.09    6.79
   0   0  16  604.70   52.05
   0   0  16  659.14   84.73
   0   0 -16  636.74   52.48
   0   0 -16  639.23   84.72
   0   0  17    3.09    3.14
   0   0  17    3.38    5.68
   0   0 -17    3.88    3.03
   0   0 -17    3.22    7.33
   0   0  18  384.73   32.23
   0   0  18  272.37   48.82
   0   0 -18  352.45   32.69
   0   0 -18  311.89   49.09
   0   1   1   17.39    4.89
   0  -1  -1   18.33    4.86
   0   1  -1   18.92    4.96
   0  -1   1   18.84    4.89
   0   1   2 1765.64  127.17
   0   1  -2 1725.15  127.35
   0   1   3  592.50   48.37
   0   1   3  526.79   77.67
   0  -1  -3  602.81   48.15
   0  -1  -3  534.72   77.66
   0   1  -3  597.64   48.23
   0   1  -3  578.65   77.78
   0  -1   3  563.41   48.08
   0  -1   3  694.78   77.75
   0   1   4 2151.88  154.57
   0   1   4 2193.23  272.67
   0  -1  -4 2108.46  154.48
   0  -1  -4 2162.18  272.88
   0   1  -4 2115.67  154.77
   0   1  -4 2057.86  272.76
   0  -1   4 2135.85  154.30
   0  -1   4 2274.97  272.86
   0   1   5    4.63    2.00
   0   1   5    1.00    2.13
   0  -1  -5    0.62    2.02
   0  -1  -5    1.42    2.12
   0   1  -5    3.21    1.98
   0   1  -5    1.76    2.42
   0  -1   5    2.70    1.98
   0  -1   5    0.57    2.19
   0   1   6    4.83    2.94
   0   1   6    2.88    3.10
   0  -1  -6    7.31    2.93
   0  -1  -6    3.67    3.10
   0   1  -6    5.30    3.00
   0   1  -6    6.09    3.30
   0  -1   6    7.28    2.90
   0  -1   6    6.68    3.27
   0   1   7   89.10   12.27
   0   1   7   83.67   15.17
   0  -1  -7   87.24   12.26
   0  -1  -7   81.18   15.00
   0   1  -7   87.17   12.15
   0   1  -7   80.14   15.24
   0  -1   7   85.81   11.99
   0  -1   7   97.86   15.11
   0   1   8  155.71   18.19
   0   1   8  164.80   24.51
   0  -1  -8  164.14   18.09
   0  -1  -8  157.73   24.73
   0   1  -8  156.12   18.18
   0   1  -8  149.20   24.59
   0  -1   8  168.19   17.95
   0  -1   8  167.64   24.67
   0   1   9 1764.58  127.53
   0   1   9 1717.01  223.37
   0  -1  -9 1737.75  127.51
   0  -1  -9 1745.66  223.28
   0   1  -9 1743.98  127.74
   0   1  -9 1671.04  223.44
   0  -1   9 1758.85  127.37
   0  -1   9 1806.74  223.20
   0   1  10  102.18   13.22
   0   1  10   88.63   16.85
   0  -1 -10  114.56   13.30
   0  -1 -10   76.06   16.86
   0   1 -10   98.72   13.45
   0   1 -10   88.10   16.95
   0  -1  10  107.04   13.22
   0  -1  10   90.80   16.77
   0   1  11  429.02   35.03
   0   1  11  341.51   54.33
   0  -1 -11  385.54   35.15
   0  -1 -11  340.99   54.09
   0   1 -11  461.23   35.48
   0   1 -11  333.07   54.34
   0  -1  11  428.12   35.03
   0  -1  11  341.96   54.26
   0   1  12  942.53   71.17
   0   1  12  893.66  119.78
   0  -1 -12  944.32   71.46
   0  -1 -12  861.29  119.72
   0   1 -12  959.37   71.72
   0   1 -12  769.24  119.77
   0  -1  12  924.46   71.16
   0  -1  12  974.79  119.73
   0   1  13  766.41   59.67
   0   1  13  726.30   98.71
   0  -1 -13  771.11   60.07
   0  -1 -13  720.64   98.69
   0   1 -13  759.85   60.13
   0   1 -13  716.64   98.76
   0  -1  13  774.45   59.62
   0  -1  13  687.52   98.64
   0   1  14   71.28   11.57
   0   1  14   74.64   14.74
   0  -1 -14   83.48   11.92
   0  -1 -14   73.30   14.91
   0   1 -14   85.44   11.91
   0   1 -14   77.45   14.77
   0  -1  14   72.44   11.56
   0   1  15 1019.04   77.56
   0   1  15  996.71  131.11
   0  -1 -15 1008.18   77.90
   0  -1 -15  911.65  131.19
   0   1 -15 1027.51   78.01
   0   1 -15 1008.89  131.21
   0  -1  15 1030.45   77.46
   0  -1  15  982.70  131.33
   0   1  16  328.33   32.03
   0   1  16  284.93   48.52
   0  -1 -16  388.67   32.35
   0  -1 -16  306.68   48.74
   0   1 -16  350.57   32.47
   0   1 -16  337.47   48.57
   0  -1  16  355.02   31.96
   0  -1  16  363.02   48.81
   0   1  17  251.02   24.17
   0   1  17  179.41   34.76
   0  -1 -17  218.29   24.30
   0  -1 -17  236.67   35.03
   0   1 -17  238.67   24.59
   0   1 -17  215.06   35.03
   0  -1  17  252.71   24.08
   0  -1  17  227.98   34.86
   0   1  18    3.77    4.25
   0   1  18    2.25    6.38
   0  -1 -18    2.07    3.73
   0  -1 -18    4.07    7.54
   0   1 -18    4.53    3.80
   0   1 -18   10.48    8.17
   0  -1  18    9.69    3.87
   0  -1  18   18.66    6.80
   0   2   1  278.51   27.59
   0  -2  -1  296.82   27.42
   0   2  -1  299.70   27.92
   0  -2   1  292.24   27.65
   0  -2   1  302.04   27.45
   0   2   2  330.80   32.22
   0   2   2  316.44   48.85
   0  -2  -2  372.91   32.03
   0  -2  -2  302.54   48.85
   0   2  -2  365.62   32.45
   0   2  -2  380.34   49.21
   0  -2   2  364.74   32.17
   0  -2   2  446.01   49.08
   0   2   4    4.54    2.16
   0   2   4    1.47    2.21
   0  -2  -4    2.47    2.14
   0  -2  -4    1.03    2.21
   0   2  -4    2.25    2.14
   0   2  -4    2.35    2.68
   0  -2   4    2.95    2.11
   0  -2   4    4.06    2.41
   0   2   5 1383.68  103.74
   0   2   5 1370.23  179.46
   0  -2  -5 1387.00  103.99
   0  -2  -5 1377.70  179.63
   0   2  -5 1429.12  104.43
   0   2  -5 1433.09  179.81
   0  -2   5 1380.75  103.73
   0  -2   5 1447.65  179.59
   0   2   6  667.53   53.96
   0   2   6  676.46   87.79
   0  -2  -6  674.96   53.59
   0  -2  -6  635.14   87.96
   0   2  -6  658.85   53.97
   0   2  -6  668.53   88.17
   0  -2   6  653.85   53.44
   0  -2   6  690.35   87.80
   0   2   7 1473.11  108.19
   0   2   7 1483.30  187.19
   0  -2  -7 1423.05  107.75
   0  -2  -7 1509.34  187.58
   0   2  -7 1455.19  108.29
   0   2  -7 1429.03  187.32
   0  -2   7 1424.80  107.67
   0  -2   7 1531.16  187.54
   0   2   8 1144.63   86.27
   0   2   8 1085.88  147.86
   0  -2  -8 1141.30   86.42
   0  -2  -8 1221.39  147.57
   0   2  -8 1136.41   87.02
   0   2  -8 1130.42  147.96
   0  -2   8 1128.53   86.26
   0  -2   8 1149.40  147.40
   0   2   9  635.86   51.27
   0   2   9  601.11   83.83
   0  -2  -9  638.35   51.49
   0  -2  -9  638.00   83.73
   0   2  -9  616.06   51.78
   0   2  -9  588.49   83.57
   0  -2   9  643.42   51.13
   0  -2   9  661.23   83.58
   0   2  10  446.68   37.46
   0   2  10  396.71   58.42
   0  -2 -10  465.85   37.54
   0  -2 -10  371.95   58.27
   0   2 -10  461.36   37.85
   0   2 -10  371.92   58.79
   0  -2  10  454.76   37.38
   0  -2  10  395.39   58.55
   0   2  11 1038.11   75.85
   0   2  11  864.24  128.48
   0  -2 -11 1068.82   75.96
   0  -2 -11  860.13  128.41
   0   2 -11 1076.16   76.30
   0   2 -11  833.92  128.34
   0  -2  11 1045.68   75.81
   0  -2  11  921.17  128.09
   0   2  12 1853.12  129.22
   0   2  12 1628.04  226.39
   0  -2 -12 1959.96  129.30
   0  -2 -12 1748.64  226.16
   0   2 -12 1927.67  129.65
   0   2 -12 1401.14  226.28
   0  -2  12 1811.98  129.19
   0  -2  12 1515.69  226.09
   0   2  13  287.23   28.07
   0   2  13  282.19   41.68
   0  -2 -13  310.34   28.26
   0  -2 -13  273.16   41.73
   0   2 -13  312.27   28.45
   0   2 -13  301.74   41.97
   0  -2  13  282.57   28.01
   0  -2  13  280.29   41.76
   0   2  14   16.24    5.18
   0   2  14   13.69    6.20
   0  -2 -14   14.79    5.49
   0  -2 -14   14.44    7.18
   0   2 -14   14.71    5.38
   0   2 -14   22.62    7.55
   0  -2  14   17.82    5.35
   0  -2  14   23.04    6.99
   0   2  15   61.44    9.84
   0   2  15   40.42   11.89
   0  -2 -15   66.05   10.06
   0  -2 -15   51.29   12.28
   0   2 -15   53.46   10.04
   0   2 -15   51.88   12.42
   0  -2  15   57.15    9.81
   0  -2  15   57.25   12.47
   0   2  16  301.66   27.99
   0   2  16  247.31   41.44
   0  -2 -16  314.57   28.28
   0  -2 -16  240.92   41.46
   0   2 -16  304.24   28.56
   0   2 -16  301.98   41.64
   0  -2  16  278.83   27.86
   0  -2  16  263.64   41.66
   0   2  17   31.69    7.78
   0   2  17   25.87    9.27
   0  -2 -17   33.72    7.68
   0  -2 -17   29.32   10.38
   0   2 -17   36.38    7.75
   0   2 -17   30.52   10.84
   0  -2  17   39.94    7.61
   0  -2  17   28.51    9.86
   0   2  18    5.03    3.66
   0  -2 -18    3.16    3.65
   0  -2 -18    5.00    7.48
   0   2 -18    5.13    3.73
   0   2 -18    9.08    8.16
   0  -2  18    1.93    3.86
   0  -2  18    9.19    7.35
   0   3   0    0.73    1.03
   0  -3   0    0.31    1.01
   0   3   1   42.80    7.89
   0  -3  -1   43.79    7.75
   0   3  -1   38.78    7.88
   0   3  -1   39.54    7.85
   0  -3   1   46.25    7.93
   0  -3   1   42.01    7.88
   0   3   2  225.02   23.38
   0   3   2  194.19   33.47
   0  -3  -2  233.10   23.11
   0  -3  -2  220.71   33.40
   0   3  -2  221.60   23.59
   0   3  -2  257.63   33.79
   0  -3   2  245.04   23.41
   0  -3   2  286.31   33.49
   0   3   3 2637.37  178.39
   0   3   3 2292.03  316.79
   0  -3  -3 2479.62  178.16
   0  -3  -3 2378.99  316.73
   0   3  -3 2632.76  178.71
   0   3  -3 2497.68  317.01
   0   3   4   60.16    9.76
   0   3   4   57.90   11.15
   0  -3  -4   56.84    9.60
   0  -3  -4   57.75   11.23
   0   3  -4   58.71    9.87
   0   3  -4   56.47   11.52
   0  -3   4   62.84    9.63
   0  -3   4   67.06   11.22
   0   3   5 5001.20  655.50
   0  -3  -5 5122.47  362.03
   0  -3  -5 5093.98  655.68
   0   3  -5 5242.39  362.37
   0   3  -5 5270.58  656.05
   0  -3   5 5561.65  655.57
   0   3   6   28.05    6.74
   0   3   6   26.73    7.30
   0  -3  -6   30.30    6.69
   0  -3  -6   31.18    7.37
   0   3  -6   30.51    6.74
   0   3  -6   24.96    7.52
   0  -3   6   35.35    6.62
   0  -3   6   35.33    7.29
   0   3   7  180.95   19.54
   0   3   7  159.76   27.25
   0  -3  -7  182.35   19.48
   0  -3  -7  181.29   27.23
   0   3  -7  181.06   19.97
   0  -3   7  181.14   19.36
   0  -3   7  202.95   27.26
   0   3   8  799.11   61.00
   0   3   8  754.85  101.13
   0  -3  -8  775.88   60.85
   0  -3  -8  734.25  101.30
   0   3  -8  763.35   61.50
   0   3  -8  718.98  101.38
   0  -3   8  789.56   60.79
   0  -3   8  811.55  101.24
   0   3   9  554.49   46.17
   0   3   9  518.21   74.14
   0  -3  -9  552.15   46.07
   0  -3  -9  567.69   74.29
   0   3  -9  548.93   46.34
   0   3  -9  503.52   74.06
   0  -3   9  560.75   45.81
   0  -3   9  618.61   74.17
   0   3  10  109.46   13.56
   0   3  10   87.11   17.31
   0  -3 -10  102.17   13.50
   0  -3 -10   91.47   17.19
   0   3 -10  116.68   13.77
   0   3 -10   83.42   17.38
   0  -3  10  112.60   13.44
   0  -3  10   95.11   17.23
   0   3  11    4.97    3.68
   0   3  11    5.92    3.76
   0  -3 -11    8.89    3.62
   0  -3 -11    5.63    3.88
   0   3 -11    7.09    3.72
   0   3 -11    7.53    4.10
   0  -3  11    9.43    3.71
   0  -3  11   11.16    4.21
   0   3  12 1447.64  103.72
   0   3  12 1428.34  179.04
   0  -3 -12 1483.74  103.62
   0  -3 -12 1315.38  179.01
   0   3 -12 1511.17  104.15
   0   3 -12 1050.50  179.21
   0  -3  12 1475.22  103.55
   0  -3  12 1213.72  178.96
   0   3  13  166.70   18.42
   0   3  13  140.23   25.06
   0  -3 -13  168.58   18.39
   0  -3 -13  143.15   25.02
   0   3 -13  163.64   18.71
   0   3 -13  169.43   25.39
   0  -3  13  159.77   18.30
   0  -3  13  159.97   25.08
   0   3  14  265.61   25.96
   0   3  14  227.44   37.85
   0  -3 -14  270.55   26.01
   0  -3 -14  259.50   37.98
   0   3 -14  268.42   26.40
   0   3 -14  258.95   37.92
   0  -3  14  254.49   25.77
   0  -3  14  268.60   38.03
   0   3  15 1500.15  109.79
   0   3  15 1109.98  189.90
   0  -3 -15 1507.21  109.98
   0  -3 -15 1501.39  190.17
   0   3 -15 1615.11  110.49
   0   3 -15 1490.60  189.97
   0  -3  15 1480.42  109.53
   0  -3  15 1487.35  190.11
   0   3  16   -0.71    1.52
   0   3  16    4.09    3.92
   0  -3 -16   -2.20    1.63
   0  -3 -16   -2.38    4.29
   0   3 -16   -4.30    2.23
   0   3 -16    1.48    6.42
   0  -3  16    0.40    1.51
   0  -3  16   -1.78    5.35
   0   3  17   21.57    5.79
   0   3  17   12.47    6.90
   0  -3 -17   16.52    5.35
   0  -3 -17   13.18    7.91
   0   3 -17   19.58    5.64
   0   3 -17   16.80    8.86
   0  -3  17   12.54    5.14
   0  -3  17   11.37    7.45
   0   3  18   14.23    5.24
   0   3  18   15.43    7.04
   0  -3 -18   11.55    5.05
   0  -3 -18   16.73    8.60
   0   3 -18   12.73    5.88
   0   3 -18   12.75    9.00
   0  -3  18   15.59    5.12
   0  -3  18   13.63    8.87
   0   4   2  340.57   31.35
   0   4   2  321.88   47.47
   0  -4  -2  332.27   31.14
   0  -4  -2  320.58   46.96
   0  -4  -2  334.32   47.23
   0   4  -2  353.06   31.71
   0   4  -2  346.01   47.29
   0  -4   2  352.66   31.25
   0  -4   2  349.94   31.34
   0  -4   2  391.30   47.24
   0   4   3   22.12    5.68
   0   4   3   20.88    5.90
   0  -4  -3   23.23    5.54
   0  -4  -3   22.62    5.86
   0   4  -3   22.00    5.74
   0   4  -3   19.21    6.22
   0  -4   3   23.05    5.61
   0  -4   3   26.62    6.08
   0   4   5 2792.98  193.66
   0   4   5 2586.60  344.18
   0  -4  -5 2741.26  193.49
   0  -4  -5 2698.82  344.27
   0   4  -5 2739.43  194.08
   0   4  -5 2743.12  344.65
   0  -4   5 2681.10  192.95
   0  -4   5 2749.06  344.36
   0   4   6 4000.78  277.39
   0   4   6 3683.71  498.49
   0  -4  -6 3843.01  276.77
   0  -4  -6 4027.49  498.46
   0   4  -6 3879.21  277.76
   0   4  -6 4079.85  499.05
   0  -4   6 4034.38  276.68
   0  -4   6 4103.28  498.54
   0   4   7 1017.07   77.63
   0   4   7  950.98  130.86
   0  -4  -7  983.84   77.36
   0  -4  -7  990.38  130.83
   0   4  -7  957.14   77.90
   0   4  -7 1027.83  131.40
   0  -4   7 1037.21   77.11
   0  -4   7 1137.62  131.06
   0   4   8   39.87    7.53
   0   4   8   34.91    8.38
   0  -4  -8   39.61    7.44
   0  -4  -8   37.47    8.66
   0   4  -8   34.44    7.66
   0   4  -8   35.36    8.77
   0  -4   8   38.51    7.38
   0  -4   8   40.08    8.53
   0   4   9  337.61   29.88
   0   4   9  279.06   45.02
   0  -4  -9  327.91   29.61
   0  -4  -9  325.49   45.24
   0   4  -9  310.66   30.16
   0   4  -9  297.50   45.26
   0  -4   9  324.78   29.59
   0  -4   9  349.72   45.05
   0   4  10   72.31   10.19
   0   4  10   56.73   11.97
   0  -4 -10   61.31   10.03
   0  -4 -10   58.35   12.04
   0   4 -10   66.87   10.38
   0   4 -10   49.35   12.26
   0  -4  10   68.34   10.10
   0  -4  10   58.58   12.16
   0   4  11 1179.73   83.78
   0   4  11  901.26  142.61
   0  -4 -11 1135.60   83.53
   0  -4 -11 1007.49  142.63
   0   4 -11 1254.05   84.26
   0   4 -11  916.83  142.64
   0  -4  11 1177.41   83.40
   0  -4  11 1011.59  142.31
   0   4  12   81.50   11.58
   0   4  12   69.87   14.27
   0  -4 -12   86.21   11.60
   0   4 -12   84.71   11.98
   0   4 -12   54.69   14.19
   0  -4  12   80.23   11.49
   0  -4  12   71.28   14.13
   0   4  13  349.56   31.37
   0   4  13  285.27   47.16
   0  -4 -13  354.47   31.28
   0  -4 -13  301.93   47.28
   0   4 -13  340.68   31.87
   0   4 -13  372.86   47.48
   0  -4  13  331.68   31.17
   0  -4  13  341.26   47.26
   0   4  14   69.28   10.94
   0   4  14   56.23   13.07
   0  -4 -14   72.64   10.82
   0  -4 -14   63.03   13.58
   0   4 -14   70.81   11.21
   0   4 -14   78.47   14.17
   0  -4  14   61.62   10.75
   0  -4  14   71.92   13.46
   0   4  15   46.95    8.63
   0  -4 -15   46.97    8.63
   0  -4 -15   47.65   11.02
   0   4 -15   40.73    9.00
   0   4 -15   38.48   11.54
   0  -4  15   42.43    8.51
   0  -4  15   44.67   11.02
   0   4  16  196.99   19.96
   0   4  16  133.92   27.54
   0  -4 -16  183.61   20.14
   0  -4 -16  175.47   27.95
   0   4 -16  179.65   20.44
   0   4 -16  183.87   28.42
   0  -4  16  177.42   19.82
   0  -4  16  163.79   27.99
   0   4  17  433.89   32.41
   0   4  17  262.41   48.88
   0  -4 -17  332.28   32.49
   0  -4 -17  283.77   49.05
   0   4 -17  432.65   32.88
   0   4 -17  311.30   49.41
   0  -4  17  293.54   32.08
   0  -4  17  329.74   49.12
   0   4  18  325.23   24.08
   0   4  18  133.14   34.26
   0  -4 -18  223.97   24.04
   0  -4 -18  196.61   34.73
   0   4 -18  264.06   24.42
   0   4 -18  220.43   34.59
   0  -4  18  178.17   23.72
   0  -4  18  208.96   34.98
   0   5   0    1.17    1.04
   0   5   0   -1.14    1.62
   0  -5   0    0.52    0.96
   0  -5   0   -0.19    1.58
   0   5   1 1398.68  103.51
   0   5   1 1332.27  177.80
   0  -5  -1 1367.57  103.00
   0  -5  -1 1276.26  177.73
   0   5  -1 1398.32  103.76
   0   5  -1 1452.39  177.88
   0  -5   1 1363.84  102.98
   0  -5   1 1455.16  103.18
   0  -5   1 1449.20  177.74
   0   5   2  973.21   78.05
   0  -5  -2 1002.79   77.66
   0  -5  -2  939.22  131.42
   0  -5  -2 1037.12  131.94
   0   5  -2  992.09   78.02
   0   5  -2 1028.92  131.86
   0  -5   2 1054.34   78.09
   0  -5   2 1011.58   77.82
   0  -5   2 1186.87  132.06
   0   5   3  758.98   60.58
   0   5   3  685.08   99.79
   0  -5  -3  778.87   59.81
   0  -5  -3  645.11   99.27
   0  -5  -3  754.36   99.71
   0   5  -3  759.22   60.72
   0   5  -3  766.97   99.81
   0  -5   3  794.22   60.41
   0  -5   3  774.89   60.24
   0  -5   3  883.13   99.67
   0   5   4 1544.66  115.27
   0   5   4 1454.80  199.86
   0  -5  -4 1522.92  114.48
   0  -5  -4 1536.33  199.74
   0   5  -4 1513.82  115.46
   0   5  -4 1652.71  200.46
   0  -5   4 1588.11  114.66
   0  -5   4 1744.83  199.97
   0   5   5 4329.91  291.16
   0   5   5 3479.53  525.06
   0  -5  -5 4242.16  290.85
   0  -5  -5 3958.59  524.98
   0   5  -5 4108.76  291.78
   0   5  -5 4147.38  525.15
   0  -5   5 4338.62  290.97
   0  -5   5 4428.43  524.88
   0   5   6   19.30    4.97
   0   5   6   15.86    5.24
   0  -5  -6   19.45    4.92
   0  -5  -6   16.76    5.24
   0   5  -6   16.23    5.02
   0   5  -6   16.44    5.43
   0  -5   6   16.92    4.83
   0  -5   6   13.24    5.30
   0   5   7   97.14   12.72
   0   5   7   82.12   15.57
   0  -5  -7   90.60   12.39
   0  -5  -7   93.82   15.59
   0   5  -7   91.72   12.94
   0   5  -7   81.62   15.91
   0  -5   7  100.35   12.49
   0  -5   7   93.64   15.65
   0   5   8 2596.86  180.18
   0   5   8 2350.44  319.89
   0  -5  -8 2519.50  179.86
   0  -5  -8 2561.07  319.98
   0   5  -8 2420.25  181.01
   0   5  -8 2404.77  320.40
   0  -5   8 2586.04  179.65
   0  -5   8 2702.23  320.24
   0   5   9 1115.41   83.30
   0   5   9 1058.31  141.28
   0  -5  -9 1099.79   82.82
   0  -5  -9 1109.38  141.52
   0   5  -9 1079.23   83.71
   0   5  -9 1034.94  141.69
   0  -5   9 1093.58   82.78
   0  -5   9 1138.11  141.50
   0   5  10  535.19   44.12
   0   5  10  455.30   69.78
   0  -5 -10  548.95   43.66
   0  -5 -10  464.29   69.99
   0   5 -10  579.76   44.50
   0   5 -10  434.98   70.18
   0  -5  10  556.71   43.69
   0  -5  10  514.13   70.14
   0   5  11 1063.39   74.49
   0   5  11  731.40  125.52
   0  -5 -11  995.33   74.11
   0  -5 -11  828.49  125.47
   0   5 -11 1100.52   75.08
   0   5 -11  773.79  125.51
   0  -5  11 1065.23   74.10
   0  -5  11  928.09  125.51
   0   5  12   65.91   10.00
   0   5  12   58.22   11.68
   0  -5 -12   55.38    9.77
   0  -5 -12   54.03   11.73
   0   5 -12   59.19   10.22
   0   5 -12   53.91   11.92
   0  -5  12   64.94    9.80
   0  -5  12   54.53   11.82
   0   5  13    2.12    3.11
   0   5  13    3.12    3.47
   0  -5 -13    3.24    2.97
   0  -5 -13    0.96    3.44
   0   5 -13    6.34    3.20
   0   5 -13   -0.12    5.92
   0  -5  13   -0.22    2.90
   0  -5  13   11.87    4.81
   0   5  14   72.15   10.70
   0   5  14   52.54   12.88
   0  -5 -14   68.78   10.59
   0   5 -14   63.73   11.07
   0   5 -14   69.93   13.59
   0  -5  14   61.59   10.54
   0  -5  14   69.77   13.11
   0   5  15  164.74   17.77
   0  -5 -15  151.15   17.71
   0  -5 -15  129.11   24.03
   0   5 -15  150.63   18.19
   0   5 -15  142.91   24.81
   0  -5  15  144.81   17.63
   0  -5  15  153.10   24.29
   0   5  16   -0.92    2.03
   0   5  16    4.06    4.16
   0  -5 -16    0.25    2.36
   0  -5 -16   -1.44    4.74
   0   5 -16   -6.99    2.55
   0   5 -16    4.38    6.71
   0  -5  16    1.63    2.26
   0  -5  16    3.21    4.72
   0   5  17  236.46   20.34
   0   5  17  115.35   27.89
   0  -5 -17  171.94   20.26
   0  -5 -17  154.34   28.38
   0   5 -17  217.47   20.75
   0   5 -17  169.40   28.46
   0  -5  17  147.26   19.92
   0  -5  17  172.20   28.47
   0   5  18    5.39    3.83
   0   5  18    2.14    4.79
   0  -5 -18    2.61    2.92
   0  -5 -18    4.05    7.27
   0   5 -18    0.25    3.59
   0   5 -18    6.64    5.67
   0  -5  18    2.85    2.74
   0  -5  18    2.29    5.91
   0   6   0   90.98   14.04
   0   6   0   96.05   16.83
   0  -6   0  104.76   13.56
   0  -6   0  121.30   16.69
   0   6   1    5.06    3.15
   0   6   1    6.06    3.42
   0  -6  -1    4.28    3.06
   0  -6  -1    6.14    3.19
   0   6  -1    9.71    3.27
   0   6  -1    2.42    3.41
   0  -6   1   10.11    3.13
   0  -6   1    8.86    3.17
   0  -6   1    6.06    3.32
   0   6   2    7.22    3.10
   0   6   2    5.74    3.09
   0  -6  -2    6.10    3.00
   0  -6  -2    3.41    3.14
   0  -6  -2    9.14    3.35
   0   6  -2    4.54    3.14
   0   6  -2    5.78    3.11
   0   6  -2    7.27    3.45
   0  -6   2    7.27    3.15
   0  -6   2    8.02    3.11
   0  -6   2    6.97    3.39
   0   6   3  394.93   35.20
   0  -6  -3  392.51   34.74
   0  -6  -3  373.47   53.66
   0  -6  -3  381.23   54.06
   0   6  -3  413.59   35.44
   0   6  -3  371.25   54.12
   0  -6   3  405.44   35.17
   0  -6   3  410.40   34.87
   0  -6   3  429.29   54.01
   0   6   4    2.95    1.68
   0   6   4    1.68    2.00
   0  -6  -4    2.36    1.66
   0  -6  -4    1.25    1.98
   0   6  -4    2.57    1.81
   0   6  -4    1.17    2.30
   0  -6   4   -0.67    1.64
   0  -6   4   -0.03    2.34
   0   6   5 3653.63  257.17
   0   6   5 3148.37  461.36
   0  -6  -5 3618.55  256.17
   0  -6  -5 3578.35  461.17
   0   6  -5 3607.39  257.40
   0   6  -5 3611.46  461.49
   0  -6   5 3814.76  256.47
   0  -6   5 4098.37  461.19
   0   6   6  238.98   24.07
   0   6   6  211.58   34.66
   0  -6  -6  241.31   23.79
   0  -6  -6  247.28   34.91
   0   6  -6  236.17   24.49
   0   6  -6  236.82   35.31
   0  -6   6  251.97   24.04
   0  -6   6  275.84   34.79
   0   6   7 4281.49  292.82
   0   6   7 3930.43  527.85
   0  -6  -7 4027.34  292.57
   0  -6  -7 4391.58  527.78
   0   6  -7 4093.49  293.43
   0   6  -7 4316.09  528.30
   0  -6   7 4250.78  292.76
   0  -6   7 4245.80  527.75
   0   6   8  118.52   14.53
   0   6   8  111.84   18.63
   0  -6  -8  111.96   14.24
   0  -6  -8  122.49   18.51
   0   6  -8  107.82   14.81
   0   6  -8  106.35   18.99
   0  -6   8  115.08   14.30
   0  -6   8  121.77   18.60
   0   6   9   22.66    5.74
   0   6   9   21.53    6.19
   0  -6  -9   20.98    5.63
   0  -6  -9   28.27    6.26
   0   6  -9   25.12    5.88
   0   6  -9   17.89    6.47
   0  -6   9   21.22    5.62
   0  -6   9   21.31    6.28
   0   6  10  153.77   16.82
   0   6  10  103.90   22.53
   0  -6 -10  152.86   16.64
   0   6 -10  150.14   17.14
   0   6 -10  118.46   22.71
   0  -6  10  156.82   16.62
   0  -6  10  126.41   22.41
   0   6  11  101.40   12.69
   0   6  11   73.88   15.95
   0  -6 -11  100.03   12.48
   0  -6 -11   71.62   15.81
   0   6 -11   94.36   12.97
   0   6 -11   68.93   16.01
   0  -6  11  106.91   12.61
   0  -6  11   77.42   15.93
   0   6  12  196.15   19.84
   0   6  12  158.59   27.28
   0  -6 -12  159.95   19.51
   0  -6 -12  182.26   27.46
   0   6 -12  178.31   20.19
   0   6 -12  152.66   27.65
   0  -6  12  211.63   19.59
   0  -6  12  170.68   27.32
   0   6  13  204.74   21.40
   0   6  13  151.68   30.05
   0  -6 -13  202.62   21.20
   0  -6 -13  189.88   29.85
   0   6 -13  206.25   21.76
   0   6 -13  216.72   30.53
   0  -6  13  201.67   21.11
   0  -6  13  207.61   30.10
   0   6  14   30.75    7.02
   0   6  14   20.56    7.92
   0  -6 -14   29.16    6.88
   0  -6 -14   39.59    8.26
   0   6 -14   27.18    7.17
   0   6 -14   31.68    9.05
   0  -6  14   22.76    6.82
   0  -6  14   31.57    8.17
   0   6  15    6.91    4.12
   0   6  15    7.77    5.03
   0  -6 -15    9.20    3.73
   0  -6 -15    3.00    5.81
   0   6 -15   13.65    4.18
   0   6 -15    5.81    6.13
   0  -6  15    6.30    3.68
   0  -6  15    4.97    5.96
   0   6  16  219.91   21.45
   0   6  16  142.12   29.74
   0  -6 -16  208.15   21.28
   0   6 -16  210.00   21.81
   0   6 -16  166.80   30.30
   0  -6  16  192.17   21.15
   0  -6  16  188.61   30.08
   0   6  17   21.50    5.95
   0   6  17    4.51    6.56
   0  -6 -17   12.00    5.59
   0  -6 -17   25.73    8.55
   0   6 -17   25.17    6.27
   0   6 -17   19.37    8.05
   0  -6  17   14.41    5.41
   0  -6  17    8.99    8.27
   0   6  18    9.16    4.80
   0   6  18    0.40    5.72
   0  -6 -18    9.31    4.18
   0  -6 -18   13.06    7.97
   0   6 -18   16.04    5.16
   0   6 -18   -0.06    7.41
   0  -6  18    6.41    4.16
   0  -6  18   15.32    7.84
   0   7   0   -1.05    1.53
   0   7   0    3.80    2.12
   0  -7   0   -0.12    1.39
   0  -7   0    1.26    1.97
   0   7   1   50.11    9.66
   0   7   1   56.54   10.92
   0  -7  -1   53.62    9.39
   0  -7  -1   57.36   10.62
   0   7  -1   50.72    9.90
   0   7  -1   57.03   10.97
   0  -7   1   61.63    9.64
   0  -7   1   71.07   10.77
   0   7   2  121.60   16.23
   0   7   2  118.23   20.82
   0  -7  -2  137.30   16.03
   0  -7  -2  132.87   20.94
   0  -7  -2  146.34   21.22
   0   7  -2  121.22   16.20
   0   7  -2  125.62   21.04
   0  -7   2  157.48   16.19
   0  -7   2  146.02   16.12
   0  -7   2  142.89   21.03
   0   7   3  425.98   40.79
   0  -7  -3  460.51   40.23
   0  -7  -3  475.71   63.01
   0  -7  -3  468.61   63.35
   0   7  -3  464.27   40.45
   0   7  -3  446.82   63.51
   0  -7   3  488.46   40.24
   0  -7   3  496.68   40.07
   0  -7   3  518.24   63.36
   0   7   4   51.85    9.23
   0   7   4   46.46   10.70
   0  -7  -4   54.57    8.91
   0  -7  -4   50.10   10.37
   0  -7  -4   55.51   10.51
   0   7  -4   53.80    9.43
   0   7  -4   47.92   10.60
   0  -7   4   60.02    9.13
   0  -7   4   59.25    9.10
   0  -7   4   61.56   10.64
   0   7   5 1431.53  108.44
   0   7   5 1372.34  187.33
   0  -7  -5 1426.93  107.71
   0  -7  -5 1493.31  186.87
   0   7  -5 1438.82  108.40
   0   7  -5 1474.66  187.33
   0  -7   5 1473.24  107.53
   0  -7   5 1584.26  187.08
   0   7   6  235.34   24.13
   0   7   6  224.75   34.25
   0  -7  -6  231.18   23.66
   0  -7  -6  249.82   34.14
   0   7  -6  222.60   24.33
   0   7  -6  237.39   34.71
   0  -7   6  251.39   23.86
   0  -7   6  256.10   34.29
   0   7   7  636.05   50.50
   0   7   7  552.57   81.76
   0  -7  -7  625.30   50.08
   0  -7  -7  638.66   81.72
   0   7  -7  609.88   51.03
   0   7  -7  586.68   82.23
   0  -7   7  634.40   50.22
   0  -7   7  630.89   81.77
   0   7   8 1567.09  117.29
   0   7   8 1355.98  203.89
   0  -7  -8 1628.94  116.59
   0  -7  -8 1679.27  203.92
   0   7  -8 1557.79  117.34
   0   7  -8 1628.22  204.50
   0  -7   8 1651.75  116.59
   0  -7   8 1620.66  203.52
   0   7   9 1018.38   76.11
   0   7   9  852.44  128.42
   0  -7  -9  961.38   75.65
   0  -7  -9  970.96  128.39
   0   7  -9 1119.85   76.47
   0   7  -9  957.26  129.18
   0  -7   9 1024.68   75.61
   0  -7   9  935.36  128.31
   0   7  10  418.99   34.96
   0   7  10  325.80   53.57
   0  -7 -10  400.80   34.60
   0  -7 -10  364.10   53.61
   0   7 -10  414.68   35.25
   0   7 -10  346.69   54.25
   0  -7  10  428.29   34.49
   0  -7  10  354.21   53.65
   0   7  11  390.70   34.07
   0   7  11  330.17   51.99
   0  -7 -11  377.42   33.70
   0  -7 -11  357.75   52.20
   0   7 -11  399.55   34.43
   0   7 -11  339.02   52.78
   0  -7  11  411.83   33.74
   0  -7  11  357.74   52.13
   0   7  12  413.13   35.60
   0   7  12  352.36   54.70
   0  -7 -12  409.87   35.15
   0  -7 -12  366.11   54.77
   0   7 -12  420.26   35.96
   0   7 -12  336.37   55.22
   0  -7  12  438.66   35.25
   0  -7  12  371.32   54.87
   0   7  13   50.38    9.23
   0   7  13   37.99   10.55
   0  -7 -13   48.20    8.89
   0  -7 -13   49.85   10.79
   0   7 -13   52.94    9.41
   0   7 -13   47.26   11.69
   0  -7  13   54.37    8.96
   0  -7  13   51.49   11.30
   0   7  14  356.47   31.00
   0   7  14  252.09   46.25
   0  -7 -14  336.12   30.72
   0  -7 -14  353.08   46.45
   0   7 -14  324.50   31.36
   0   7 -14  314.68   46.97
   0  -7  14  321.53   30.61
   0  -7  14  352.76   46.51
   0   7  15  111.86   13.97
   0   7  15   70.95   17.46
   0  -7 -15  114.33   13.70
   0  -7 -15  100.27   18.01
   0   7 -15   98.67   14.25
   0   7 -15   92.20   18.02
   0  -7  15   93.13   13.69
   0  -7  15  108.67   17.79
   0   7  16  399.61   33.71
   0   7  16  253.77   50.64
   0  -7 -16  392.87   33.30
   0  -7 -16  324.65   51.10
   0   7 -16  380.82   34.16
   0   7 -16  327.79   51.01
   0  -7  16  387.32   33.33
   0  -7  16  356.14   51.15
   0   7  17  197.97   18.28
   0   7  17   94.47   24.06
   0  -7 -17  155.55   17.98
   0  -7 -17  125.91   24.90
   0   7 -17  185.83   18.72
   0   7 -17  124.89   24.49
   0  -7  17  123.64   17.74
   0  -7  17  148.44   24.66
   0   7  18   73.27   10.83
   0   7  18   42.63   13.22
   0  -7 -18   57.81   10.54
   0  -7 -18   52.28   14.29
   0   7 -18   75.41   11.24
   0   7 -18   54.19   13.71
   0  -7  18   49.37   10.30
   0  -7  18   63.95   13.64
   0   8   0  594.18   52.08
   0   8   0  640.38   82.88
   0  -8   0  607.29   51.03
   0  -8   0  675.39   82.52
   0   8   1 2454.58  177.87
   0   8   1 2443.59  314.58
   0  -8  -1 2506.95  177.18
   0  -8  -1 2417.23  314.18
   0   8  -1 2363.61  178.15
   0   8  -1 2633.17  314.52
   0  -8   1 2518.25  177.89
   0  -8   1 2517.74  314.24
   0   8   2 1273.33   97.97
   0   8   2 1151.04  167.47
   0  -8  -2 1296.53   97.18
   0  -8  -2 1314.41  167.44
   0  -8  -2 1294.64  167.98
   0   8  -2 1262.69   97.64
   0   8  -2 1460.18  167.72
   0  -8   2 1349.85   97.45
   0  -8   2 1295.67   97.42
   0  -8   2 1376.18  167.55
   0   8   3  558.06   48.58
   0  -8  -3  557.22   48.34
   0  -8  -3  595.55   77.89
   0  -8  -3  600.24   77.98
   0   8  -3  554.28   48.83
   0   8  -3  575.81   78.04
   0  -8   3  633.29   48.74
   0  -8   3  606.93   48.72
   0  -8   3  621.77   78.02
   0   8   4   31.23    7.00
   0  -8  -4   30.68    6.60
   0  -8  -4   31.53    7.21
   0  -8  -4   33.02    7.58
   0   8  -4   31.30    7.05
   0   8  -4   30.74    7.66
   0  -8   4   32.29    6.75
   0  -8   4   31.89    6.80
   0  -8   4   37.48    7.56
   0   8   5 1919.59  140.85
   0   8   5 1892.47  247.89
   0  -8  -5 1912.66  140.54
   0  -8  -5 1839.11  246.98
   0  -8  -5 1999.82  247.27
   0   8  -5 1948.18  141.77
   0   8  -5 1776.26  247.55
   0  -8   5 1983.89  140.48
   0  -8   5 2021.39  140.95
   0  -8   5 2110.81  247.57
   0   8   6 1897.62  133.10
   0   8   6 1741.14  233.42
   0  -8  -6 1813.82  132.35
   0  -8  -6 1761.59  232.88
   0  -8  -6 1770.05  233.19
   0   8  -6 1750.27  133.90
   0   8  -6 1790.43  233.35
   0  -8   6 1867.26  132.66
   0  -8   6 2022.44  233.12
   0   8   7 1011.97   78.35
   0   8   7 1018.66  132.57
   0  -8  -7 1028.58   77.73
   0  -8  -7  999.23  132.77
   0   8  -7  978.14   78.77
   0   8  -7 1003.36  132.95
   0  -8   7 1070.20   77.83
   0  -8   7 1053.59  132.53
   0   8   8   57.26    8.99
   0   8   8   43.32   10.48
   0  -8  -8   51.94    8.74
   0  -8  -8   53.11   10.25
   0   8  -8   47.34    9.16
   0   8  -8   49.17   10.78
   0  -8   8   50.97    8.75
   0  -8   8   51.64   10.28
   0   8   9  259.50   24.79
   0   8   9  201.02   35.45
   0  -8  -9  253.14   24.27
   0  -8  -9  240.41   35.45
   0   8  -9  279.44   25.06
   0   8  -9  207.59   36.00
   0  -8   9  269.98   24.33
   0  -8   9  224.07   35.46
   0   8  10  109.04   14.06
   0   8  10   86.14   17.61
   0  -8 -10  114.19   13.70
   0  -8 -10  104.63   17.65
   0   8 -10  116.00   14.33
   0   8 -10   85.14   18.10
   0  -8  10  118.57   13.69
   0  -8  10   93.00   17.67
   0   8  11  865.66   66.68
   0   8  11  565.10  110.88
   0  -8 -11  923.34   66.13
   0  -8 -11  864.55  111.11
   0   8 -11  919.73   67.07
   0   8 -11  763.25  111.35
   0  -8  11  900.43   66.06
   0  -8  11  812.50  110.90
   0   8  12   57.66    9.11
   0   8  12   31.49   10.28
   0  -8 -12   52.86    8.78
   0  -8 -12   45.14   10.57
   0   8 -12   48.96    9.32
   0   8 -12   38.04   10.85
   0  -8  12   56.88    8.95
   0  -8  12   44.42   10.57
   0   8  13  320.56   30.53
   0   8  13  231.56   45.31
   0  -8 -13  309.31   29.98
   0  -8 -13  297.93   45.59
   0   8 -13  348.14   30.96
   0   8 -13  335.80   45.93
   0  -8  13  361.73   30.10
   0  -8  13  345.86   45.70
   0   8  14    5.50    3.60
   0   8  14    5.04    4.10
   0  -8 -14    6.45    3.47
   0  -8 -14   11.53    5.88
   0   8 -14    9.22    3.84
   0   8 -14    8.51    5.42
   0  -8  14    5.01    3.60
   0  -8  14    6.20    5.29
   0   8  15   11.96    4.73
   0   8  15    9.22    5.80
   0  -8 -15   14.06    4.66
   0  -8 -15   14.00    6.33
   0   8 -15   12.67    5.22
   0   8 -15   11.79    6.37
   0  -8  15   12.72    4.62
   0  -8  15   16.44    6.97
   0   8  16   -0.56    2.43
   0   8  16   -2.51    4.31
   0  -8 -16    1.51    2.50
   0  -8 -16   -2.41    5.53
   0   8 -16    0.55    3.62
   0   8 -16    0.17    5.79
   0  -8  16    5.23    2.88
   0  -8  16    1.41    4.66
   0   8  17  576.83   40.87
   0   8  17  359.45   63.11
   0  -8 -17  509.08   40.33
   0  -8 -17  385.81   63.54
   0   8 -17  540.23   41.44
   0   8 -17  372.82   63.12
   0  -8  17  398.37   40.25
   0  -8  17  426.12   63.47
   0   8  18   25.84    6.60
   0   8  18   21.48    8.16
   0  -8 -18   20.27    6.20
   0  -8 -18   16.55    9.79
   0   8 -18   26.50    7.03
   0   8 -18   18.10    8.67
   0  -8  18   15.00    5.89
   0  -8  18   20.19    9.50
   0   9   0   -0.24    1.16
   0   9   0    1.98    2.06
   0  -9   0   -0.34    1.02
   0  -9   0   -0.64    1.82
   0   9   1 1914.10  141.40
   0   9   1 1926.96  247.22
   0  -9  -1 2003.35  140.56
   0  -9  -1 1898.34  246.84
   0   9  -1 1898.40  141.56
   0   9  -1 1950.24  247.08
   0  -9   1 1933.41  140.78
   0  -9   1 1989.86  246.83
   0   9   2    8.05    3.34
   0   9   2    5.19    3.37
   0  -9  -2    5.01    3.21
   0  -9  -2    9.54    3.40
   0   9  -2    6.77    3.36
   0   9  -2    6.38    3.69
   0  -9   2    6.76    3.30
   0  -9   2    8.82    3.28
   0  -9   2    9.78    3.51
   0   9   3 1639.24  135.31
   0  -9  -3 1821.47  134.32
   0  -9  -3 1909.00  235.87
   0  -9  -3 1902.01  236.19
   0   9  -3 1815.89  236.19
   0  -9   3 1906.77  135.17
   0  -9   3 1850.78  135.00
   0  -9   3 2042.84  236.32
   0   9   4   29.90    7.43
   0  -9  -4   36.52    7.12
   0  -9  -4   42.03    8.06
   0  -9  -4   37.65    8.20
   0   9  -4   31.34    7.55
   0   9  -4   32.20    8.34
   0  -9   4   38.04    7.24
   0  -9   4   37.18    7.43
   0  -9   4   45.66    8.14
   0   9   5 1333.17  102.62
   0  -9  -5 1364.90  101.86
   0  -9  -5 1292.10  176.76
   0  -9  -5 1396.73  177.11
   0   9  -5 1351.35  103.17
   0   9  -5 1320.99  177.25
   0  -9   5 1413.42  102.36
   0  -9   5 1402.90  102.38
   0  -9   5 1560.17  177.22
   0   9   6    1.26    2.52
   0  -9  -6    1.36    2.38
   0  -9  -6    6.98    2.60
   0  -9  -6    6.48    2.87
   0   9  -6    0.39    2.64
   0   9  -6    2.66    3.00
   0  -9   6    2.52    2.46
   0  -9   6   -1.40    2.44
   0  -9   6   -0.45    3.05
   0   9   7   78.49   11.75
   0   9   7   77.82   14.24
   0  -9  -7   81.47   11.33
   0  -9  -7   78.84   13.83
   0  -9  -7   97.18   14.19
   0   9  -7   77.46   12.12
   0   9  -7   76.62   14.46
   0  -9   7   79.58   11.50
   0  -9   7   78.71   11.65
   0  -9   7   83.36   14.22
   0   9   8  697.82   55.11
   0   9   8  628.83   89.98
   0  -9  -8  698.19   54.48
   0  -9  -8  760.61   89.59
   0   9  -8  653.51   55.54
   0   9  -8  598.68   89.73
   0  -9   8  682.29   54.50
   0  -9   8  693.11   89.62
   0   9   9   25.10    6.70
   0   9   9   23.63    7.32
   0  -9  -9   29.45    6.41
   0  -9  -9   30.12    7.18
   0   9  -9   36.05    7.02
   0   9  -9   24.48    7.38
   0  -9   9   29.39    6.44
   0  -9   9   25.90    7.27
   0   9  10  453.40   37.34
   0   9  10  325.43   57.77
   0  -9 -10  421.66   36.68
   0  -9 -10  409.14   57.44
   0   9 -10  482.33   37.82
   0   9 -10  372.09   57.98
   0  -9  10  444.41   36.69
   0  -9  10  397.02   57.58
   0   9  11  171.19   18.73
   0   9  11  142.57   25.14
   0  -9 -11  172.13   18.26
   0  -9 -11  157.59   25.10
   0   9 -11  169.52   19.04
   0   9 -11  143.12   25.41
   0  -9  11  171.06   18.18
   0  -9  11  154.41   25.15
   0   9  12   10.81    3.87
   0   9  12    0.90    4.04
   0  -9 -12    9.60    3.60
   0   9 -12    6.88    3.97
   0   9 -12    4.07    4.64
   0  -9  12    9.74    3.78
   0  -9  12    7.63    4.36
   0   9  13 1494.67  105.33
   0   9  13 1194.27  181.24
   0  -9 -13 1347.55  104.49
   0  -9 -13 1311.61  181.40
   0   9 -13 1514.35  105.88
   0   9 -13 1308.06  181.34
   0  -9  13 1485.60  104.65
   0  -9  13 1500.78  181.57
   0   9  14   14.87    4.25
   0   9  14    9.09    5.34
   0  -9 -14    6.18    4.00
   0  -9 -14    5.55    6.18
   0   9 -14    4.85    4.62
   0   9 -14    6.10    5.63
   0  -9  14   13.70    4.38
   0  -9  14    9.39    6.50
   0   9  15  781.67   61.01
   0   9  15  646.63   99.82
   0  -9 -15  734.28   60.36
   0  -9 -15  825.10   99.95
   0   9 -15  877.59   61.67
   0   9 -15  619.03   99.75
   0  -9  15  750.44   60.34
   0  -9  15  750.53  100.02
   0   9  16   75.63   11.45
   0   9  16   46.62   13.70
   0  -9 -16   71.28   10.93
   0  -9 -16   57.29   14.28
   0   9 -16   82.43   11.91
   0  -9  16   66.99   10.96
   0  -9  16   58.96   13.88
   0   9  17  431.30   33.72
   0   9  17  263.68   50.20
   0  -9 -17  378.26   33.08
   0  -9 -17  336.65   50.01
   0  -9 -17  301.12   50.80
   0   9 -17  400.55   34.29
   0   9 -17  307.10   50.49
   0  -9  17  388.54   33.14
   0  -9  17  293.31   50.55
   0   9  18    9.29    3.97
   0   9  18    1.23    6.50
   0  -9 -18    6.96    3.53
   0  -9 -18   -0.68    6.88
   0  -9 -18    3.51    7.93
   0   9 -18    3.52    3.91
   0   9 -18   -1.16    8.68
   0  -9  18    2.10    2.89
   0  -9  18    4.55    7.45
   0  10   0 2838.79  211.73
   0  10   0 3235.41  376.31
   0 -10   0 2895.57  210.51
   0 -10   0 2995.68  375.80
   0  10   1 3672.86  266.38
   0  10   1 3679.92  477.55
   0 -10  -1 3763.45  265.55
   0 -10  -1 3858.78  477.16
   0  10  -1 3647.11  266.55
   0  10  -1 3954.50  477.39
   0 -10   1 3946.23  477.09
   0  10   2  910.27   72.98
   0  10   2  830.93  122.36
   0 -10  -2  932.65   72.94
   0 -10  -2  999.75  122.14
   0  10  -2  890.57   73.45
   0  10  -2  926.46  122.60
   0 -10   2  986.11   73.00
   0 -10   2  990.04   73.27
   0 -10   2 1015.90  122.29
   0  10   3   46.34    9.19
   0 -10  -3   53.20    8.98
   0 -10  -3   51.91   10.24
   0 -10  -3   58.03   10.50
   0  10  -3   46.44    9.19
   0  10  -3   48.70   10.44
   0 -10   3   55.27    9.06
   0 -10   3   51.88    8.93
   0 -10   3   62.71   10.55
   0  10   4   47.71    9.25
   0 -10  -4   58.94    8.91
   0 -10  -4   64.58   10.61
   0 -10  -4   52.07   10.50
   0  10  -4   48.77    9.30
   0  10  -4   51.24   10.79
   0 -10   4   51.13    9.06
   0 -10   4   57.79    9.32
   0 -10   4   57.22   10.57
   0  10   5  427.77   39.82
   0 -10  -5  438.43   39.26
   0 -10  -5  454.63   61.98
   0 -10  -5  486.02   62.29
   0  10  -5  431.45   39.73
   0  10  -5  449.56   62.37
   0 -10   5  477.57   39.73
   0 -10   5  489.01   39.28
   0 -10   5  503.76   62.14
   0  10   6    3.99    2.41
   0 -10  -6    4.67    2.28
   0 -10  -6    4.34    2.51
   0 -10  -6    3.70    2.60
   0  10  -6    0.14    2.57
   0  10  -6    4.65    3.03
   0 -10   6    2.37    2.28
   0 -10   6    4.53    2.40
   0 -10   6    1.19    2.97
   0  10   7    5.00    2.48
   0 -10  -7    3.20    2.33
   0 -10  -7    5.43    2.60
   0 -10  -7    4.46    2.79
   0  10  -7    2.18    2.77
   0  10  -7    1.85    3.10
   0 -10   7    5.75    2.50
   0 -10   7    0.95    2.51
   0 -10   7    4.83    3.09
   0  10   8  201.92   22.17
   0 -10  -8  204.13   21.65
   0 -10  -8  196.06   30.61
   0 -10  -8  199.23   31.23
   0  10  -8  253.76   22.70
   0  10  -8  154.15   31.10
   0 -10   8  203.11   21.73
   0 -10   8  255.13   21.99
   0 -10   8  216.28   31.08
   0  10   9  362.11   31.16
   0  10   9  275.61   46.56
   0 -10  -9  319.18   30.53
   0 -10  -9  304.07   46.10
   0 -10  -9  330.31   46.71
   0  10  -9  383.32   31.70
   0  10  -9  303.49   46.88
   0 -10   9  347.63   30.55
   0 -10   9  370.93   30.90
   0 -10   9  301.45   46.47
   0  10  10   97.65   12.66
   0  10  10   69.15   15.54
   0 -10 -10   95.72   12.20
   0 -10 -10   74.20   15.02
   0 -10 -10   92.71   15.39
   0  10 -10   99.73   13.06
   0  10 -10   70.45   15.60
   0 -10  10   93.13   12.26
   0 -10  10   83.57   15.43
   0  10  11  379.77   33.15
   0  10  11  309.06   49.92
   0 -10 -11  368.53   32.46
   0 -10 -11  359.49   49.91
   0  10 -11  395.93   33.67
   0  10 -11  305.68   50.01
   0 -10  11  377.11   32.46
   0 -10  11  339.40   50.03
   0  10  12   91.63   12.48
   0  10  12   71.92   15.23
   0 -10 -12   84.76   12.14
   0 -10 -12   72.19   15.36
   0  10 -12   97.20   12.96
   0  10 -12   68.00   15.52
   0 -10  12   96.04   12.16
   0 -10  12   77.96   15.38
   0  10  13  194.65   20.75
   0  10  13  139.20   28.39
   0 -10 -13  189.07   20.13
   0 -10 -13  210.48   28.80
   0  10 -13  189.70   21.29
   0  10 -13  164.25   28.52
   0 -10  13  202.11   20.32
   0 -10  13  184.73   28.85
   0  10  14   63.04   10.90
   0  10  14   62.16   13.17
   0 -10 -14   61.27   10.49
   0 -10 -14   62.01   12.82
   0 -10 -14   67.75   13.76
   0  10 -14   81.17   11.43
   0  10 -14   62.68   13.39
   0 -10  14   64.17   10.70
   0 -10  14   68.77   13.95
   0  10  15   88.22   12.65
   0  10  15   77.25   15.62
   0 -10 -15   71.91   12.14
   0 -10 -15   88.72   15.45
   0 -10 -15   83.16   16.17
   0  10 -15   99.64   13.05
   0  10 -15   70.40   15.77
   0 -10  15   78.83   12.20
   0 -10  15   92.99   15.94
   0  10  16   18.09    5.49
   0  10  16   12.64    6.94
   0 -10 -16   15.86    5.24
   0 -10 -16   10.66    7.03
   0 -10 -16   21.44    8.00
   0  10 -16   16.53    6.21
   0  10 -16   13.15    7.49
   0 -10  16   14.85    5.44
   0 -10  16   13.23    7.01
   0  10  17  470.26   35.99
   0  10  17  309.70   54.08
   0 -10 -17  409.66   35.24
   0 -10 -17  366.31   53.93
   0 -10 -17  314.65   54.78
   0  10 -17  443.13   36.62
   0  10 -17  325.50   54.65
   0 -10  17  396.35   35.32
   0 -10  17  344.76   54.44
   0  10  18   66.75   10.02
   0 -10 -18   52.62    9.32
   0  10 -18   61.13   10.17
   0 -10  18   29.18    9.19
   0 -10  18   38.55    9.06
   0 -10  18   40.91   12.89
   0  11   0   -1.62    0.63
   0  11   0   -0.29    2.00
   0 -11   0   -0.17    0.44
   0  11   1  746.34   63.98
   0  11   1  840.14  105.22
   0 -11  -1  829.53   63.15
   0 -11  -1  821.49  104.77
   0  11  -1  753.45   64.12
   0  11  -1  788.90  105.03
   0 -11   1  809.56   63.39
   0 -11   1  852.39  104.83
   0  11   2 1325.42  103.91
   0  11   2 1382.32  178.84
   0 -11  -2 1356.00  103.39
   0 -11  -2 1374.55  178.45
   0  11  -2 1341.17  103.96
   0  11  -2 1445.42  179.10
   0 -11   2 1429.46  103.35
   0 -11   2 1467.66  103.79
   0 -11   2 1455.26  178.73
   0  11   3  220.58   24.73
   0 -11  -3  241.48   24.00
   0 -11  -3  264.01   34.76
   0 -11  -3  278.41   35.24
   0  11  -3  214.01   24.78
   0  11  -3  229.90   35.25
   0 -11   3  259.25   24.74
   0 -11   3  242.23   24.42
   0 -11   3  268.19   35.12
   0  11   4  701.06   59.94
   0 -11  -4  729.03   59.25
   0 -11  -4  824.03   98.24
   0 -11  -4  762.69   98.73
   0  11  -4  707.04   98.60
   0 -11   4  758.39   59.52
   0 -11   4  782.56   59.54
   0 -11   4  753.40   98.45
   0  11   5  815.14   65.46
   0 -11  -5  786.29   64.85
   0 -11  -5  912.98  108.73
   0 -11  -5  863.62  108.70
   0  11  -5  767.55   65.74
   0  11  -5  779.67  108.80
   0 -11   5  853.45   65.00
   0 -11   5  849.67   65.47
   0 -11   5  901.22  108.79
   0  11   6   85.30   12.91
   0 -11  -6   88.18   12.30
   0 -11  -6   87.47   15.65
   0 -11  -6  111.93   15.61
   0  11  -6   87.13   12.94
   0  11  -6   83.73   16.10
   0 -11   6   92.01   12.50
   0 -11   6   95.36   12.57
   0 -11   6  105.56   15.90
   0  11   7  142.80   17.28
   0 -11  -7  142.57   16.81
   0 -11  -7  135.36   22.77
   0 -11  -7  157.16   22.98
   0  11  -7  147.85   17.62
   0  11  -7  126.69   23.13
   0 -11   7  149.92   16.96
   0 -11   7  167.26   17.01
   0 -11   7  157.27   23.13
   0  11   8   63.55   10.64
   0 -11  -8   66.15   10.26
   0 -11  -8   59.42   12.20
   0 -11  -8   67.95   12.69
   0  11  -8   76.91   11.02
   0  11  -8   54.76   12.89
   0 -11   8   69.59   10.45
   0 -11   8   80.08   10.55
   0 -11   8   58.67   12.52
   0  11   9  161.20   18.30
   0  11   9  127.48   24.80
   0 -11  -9  163.16   17.76
   0 -11  -9  138.51   24.00
   0 -11  -9  153.93   24.52
   0  11  -9  185.29   18.81
   0  11  -9  146.22   24.66
   0 -11   9  166.60   17.82
   0 -11   9  171.56   18.13
   0 -11   9  146.83   24.41
   0  11  10   50.71    9.52
   0  11  10   44.44   11.04
   0 -11 -10   50.35    9.11
   0 -11 -10   53.13   10.86
   0 -11 -10   60.89   10.99
   0  11 -10   63.48    9.96
   0  11 -10   47.63   11.32
   0 -11  10   56.70    9.24
   0 -11  10   57.07    9.43
   0 -11  10   46.61   10.92
   0  11  11   44.72    8.20
   0 -11 -11   46.14    7.89
   0 -11 -11   42.41    9.22
   0 -11 -11   47.02    9.32
   0  11 -11   41.28    8.62
   0  11 -11   29.96    9.45
   0 -11  11   32.55    7.91
   0 -11  11   41.53    8.08
   0 -11  11   29.56    9.18
   0  11  12  432.10   39.09
   0  11  12  398.62   60.40
   0 -11 -12  470.04   38.35
   0 -11 -12  443.41   60.06
   0 -11 -12  453.89   60.41
   0  11 -12  489.89   39.76
   0  11 -12  359.11   60.48
   0 -11  12  458.50   38.32
   0 -11  12  457.06   38.60
   0 -11  12  396.67   60.40
   0  11  13 1147.62   82.91
   0  11  13 1042.02  139.86
   0 -11 -13 1060.43   81.97
   0 -11 -13 1006.14  139.44
   0  11 -13 1194.26   83.68
   0  11 -13  899.72  139.90
   0 -11  13 1113.05   82.08
   0 -11  13 1077.77   82.23
   0 -11  13 1046.78  140.01
   0  11  14 1174.95   85.06
   0 -11 -14  999.49   84.00
   0 -11 -14 1125.02  143.22
   0 -11 -14 1125.72  143.91
   0  11 -14 1180.28   85.84
   0  11 -14  977.48  143.77
   0 -11  14 1160.86   84.23
   0 -11  14 1068.62   84.30
   0 -11  14 1129.90  143.99
   0  11  15   22.23    7.47
   0  11  15   28.55    8.98
   0 -11 -15   25.55    7.00
   0 -11 -15   41.34    8.91
   0 -11 -15   36.01    9.71
   0  11 -15   33.95    7.78
   0  11 -15   36.50    9.76
   0 -11  15   30.58    7.18
   0 -11  15   29.58    7.15
   0 -11  15   36.48    9.93
   0  11  16  637.26   44.88
   0  11  16  392.64   70.00
   0 -11 -16  554.15   44.07
   0 -11 -16  445.58   69.68
   0 -11 -16  499.06   70.35
   0  11 -16  609.31   45.68
   0  11 -16  462.29   70.35
   0 -11  16  505.61   44.07
   0 -11  16  469.13   44.03
   0 -11  16  487.05   70.34
   0  11  17  126.25   14.19
   0 -11 -17  111.00   13.46
   0 -11 -17   68.48   17.42
   0 -11 -17   67.80   18.36
   0  11 -17   99.54   14.43
   0  11 -17   77.69   17.99
   0 -11  17  103.00   13.52
   0 -11  17   79.67   13.30
   0 -11  17   79.84   17.66
   0  12   0 1014.79   79.24
   0  12   0  940.45  133.00
   0 -12   0 1080.14   78.65
   0 -12   0 1042.17  132.43
   0  12   1  297.46   31.27
   0  12   1  326.14   46.20
   0 -12  -1  347.53   30.45
   0 -12  -1  339.78   45.60
   0  12  -1  309.39   31.69
   0  12  -1  338.15   46.26
   0 -12   1  330.65   30.64
   0 -12   1  374.27   45.78
   0  12   2 2942.79  218.82
   0  12   2 3125.64  389.71
   0 -12  -2 3060.25  217.90
   0 -12  -2 3063.94  389.33
   0  12  -2 2904.82  219.02
   0  12  -2 3035.14  389.94
   0 -12   2 3129.30  218.26
   0 -12   2 3280.33  218.16
   0 -12   2 3178.74  389.57
   0  12   3   74.58   11.83
   0  12   3   65.55   14.01
   0 -12  -3   84.15   11.44
   0 -12  -3   79.59   13.92
   0 -12  -3   90.64   14.36
   0  12  -3   78.51   12.03
   0  12  -3   72.83   14.51
   0 -12   3   85.54   11.80
   0 -12   3   85.67   11.76
   0 -12   3   96.10   14.44
   0  12   4  189.45   20.52
   0 -12  -4  192.82   19.86
   0 -12  -4  207.80   27.89
   0 -12  -4  184.61   28.21
   0  12  -4  150.82   28.07
   0 -12   4  194.73   20.11
   0 -12   4  191.86   20.08
   0 -12   4  190.24   27.88
   0  12   5  863.53   69.81
   0 -12  -5  877.20   68.66
   0 -12  -5  949.82  115.91
   0 -12  -5  945.59  116.46
   0  12  -5  769.42   69.98
   0  12  -5  802.32  116.28
   0 -12   5  921.32   69.27
   0 -12   5  972.09   69.25
   0 -12   5  929.77  116.24
   0  12   6    3.35    2.47
   0 -12  -6    2.45    2.31
   0 -12  -6    3.56    2.69
   0 -12  -6    4.08    2.69
   0  12  -6    5.85    2.62
   0  12  -6    2.31    3.19
   0 -12   6    4.12    2.41
   0 -12   6    1.05    2.50
   0 -12   6    4.05    3.21
   0  12   7  941.65   75.98
   0 -12  -7  980.43   74.95
   0 -12  -7 1023.90  127.54
   0 -12  -7 1096.82  127.49
   0  12  -7  900.36   76.08
   0  12  -7  881.51  127.82
   0 -12   7  964.92   75.33
   0 -12   7 1018.37   75.37
   0 -12   7 1059.90  127.56
   0  12   8   14.53    4.96
   0 -12  -8   12.65    4.73
   0 -12  -8   11.60    4.96
   0 -12  -8   17.81    5.25
   0  12  -8   14.91    5.20
   0  12  -8   14.28    5.89
   0 -12   8   15.51    4.88
   0 -12   8   20.54    5.01
   0 -12   8   15.63    5.87
   0  12   9  214.69   21.93
   0 -12  -9  205.75   21.35
   0 -12  -9  166.43   30.23
   0 -12  -9  195.93   30.69
   0  12  -9  217.08   22.36
   0  12  -9  184.24   30.82
   0 -12   9  204.24   21.42
   0 -12   9  243.46   21.67
   0 -12   9  204.23   30.51
   0  12  10  605.13   47.71
   0 -12 -10  535.85   46.97
   0 -12 -10  449.01   75.74
   0 -12 -10  659.21   76.13
   0  12 -10  617.45   48.32
   0  12 -10  543.18   76.53
   0 -12  10  569.57   47.09
   0 -12  10  601.96   47.37
   0 -12  10  518.10   75.89
   0  12  11   26.38    6.27
   0 -12 -11   24.33    5.88
   0 -12 -11   15.95    6.37
   0 -12 -11   24.77    7.07
   0  12 -11   28.27    6.50
   0  12 -11   22.43    7.74
   0 -12  11   19.60    6.11
   0 -12  11   28.00    6.12
   0 -12  11   17.94    6.81
   0  12  12    5.18    3.05
   0 -12 -12    6.31    3.07
   0 -12 -12    4.12    3.75
   0 -12 -12    5.11    4.69
   0  12 -12    3.56    3.52
   0  12 -12    1.04    5.16
   0 -12  12    1.45    3.11
   0 -12  12    2.30    3.23
   0 -12  12    2.92    3.94
   0  12  13   69.89   11.95
   0 -12 -13   80.31   11.59
   0 -12 -13   72.33   14.35
   0 -12 -13   86.76   15.09
   0  12 -13   71.49   12.42
   0  12 -13   73.34   15.24
   0 -12  13   78.93   11.56
   0 -12  13   80.39   11.81
   0 -12  13   83.16   14.87
   0  12  14   46.11    9.37
   0 -12 -14   45.10    8.97
   0 -12 -14   48.79   10.96
   0 -12 -14   63.05   11.66
   0  12 -14   52.37    9.81
   0  12 -14   44.51   12.07
   0 -12  14   59.47    9.11
   0 -12  14   44.55    9.16
   0 -12  14   41.64   11.56
   0  12  15    9.55    5.09
   0 -12 -15   18.52    4.95
   0 -12 -15   13.47    6.44
   0 -12 -15   16.23    7.76
   0  12 -15   10.65    5.47
   0  12 -15   17.97    8.78
   0 -12  15   15.13    5.27
   0 -12  15   15.06    5.23
   0  12  16   75.43   11.35
   0 -12 -16   65.67   10.65
   0 -12 -16   39.21   12.98
   0 -12 -16   60.76   14.23
   0  12 -16   60.80   11.52
   0  12 -16   62.43   14.63
   0 -12  16   61.61   10.64
   0 -12  16   68.86   10.64
   0 -12  16   61.71   14.19
   0  12  17  173.87   16.53
   0 -12 -17  126.96   15.76
   0 -12 -17   78.56   20.60
   0 -12 -17  133.33   22.03
   0  12 -17  103.80   16.70
   0  12 -17  108.99   21.47
   0 -12  17  124.10   15.81
   0 -12  17  111.00   15.66
   0 -12  17  113.12   21.32
   0  13   0    1.71    1.68
   0  13   0   -0.97    2.47
   0 -13   0    1.44    1.56
   0 -13   0    2.23    2.37
   0  13   1   16.21    5.62
   0  13   1   15.81    5.90
   0 -13  -1   23.22    5.31
   0 -13  -1   20.56    5.56
   0  13  -1   20.32    5.62
   0  13  -1   17.51    5.94
   0 -13   1   23.11    5.31
   0 -13   1   20.60    5.69
   0  13   2 3112.59  229.30
   0  13   2 3254.01  409.01
   0 -13  -2 3230.03  228.31
   0 -13  -2 3169.39  408.88
   0  13  -2 3145.60  229.10
   0  13  -2 3270.20  409.22
   0 -13   2 3294.38  228.36
   0 -13   2 3203.67  228.46
   0 -13   2 3527.13  409.35
   0  13   3  137.69   17.13
   0  13   3  117.85   22.27
   0 -13  -3  155.50   16.72
   0 -13  -3  154.78   22.26
   0 -13  -3  154.19   22.88
   0  13  -3  133.38   17.24
   0  13  -3  142.58   22.86
   0 -13   3  162.89   17.07
   0 -13   3  143.68   16.97
   0 -13   3  161.83   22.80
   0  13   4  507.37   43.52
   0 -13  -4  514.39   42.63
   0 -13  -4  505.16   67.95
   0 -13  -4  508.38   68.57
   0  13  -4  456.76   68.44
   0 -13   4  520.44   43.00
   0 -13   4  529.50   42.81
   0 -13   4  515.77   68.15
   0  13   5  192.90   21.59
   0 -13  -5  202.95   20.91
   0 -13  -5  222.67   29.89
   0 -13  -5  209.34   29.95
   0  13  -5  197.43   30.19
   0 -13   5  200.73   21.13
   0 -13   5  201.95   21.22
   0 -13   5  208.40   29.81
   0  13   6    4.63    3.20
   0 -13  -6    3.82    2.99
   0 -13  -6    7.07    3.38
   0 -13  -6    8.53    3.50
   0  13  -6    3.55    3.30
   0  13  -6    4.36    3.75
   0 -13   6    6.86    3.13
   0 -13   6   10.56    3.15
   0 -13   6    7.87    4.07
   0  13   7  371.41   36.43
   0 -13  -7  358.67   35.62
   0 -13  -7  414.50   55.63
   0 -13  -7  418.57   55.76
   0  13  -7  413.24   36.58
   0  13  -7  426.22   56.25
   0 -13   7  427.02   35.86
   0 -13   7  445.93   36.18
   0 -13   7  423.54   55.80
   0  13   8  383.04   34.82
   0 -13  -8  359.95   33.99
   0 -13  -8  387.44   52.90
   0 -13  -8  372.09   53.01
   0  13  -8  381.43   35.00
   0  13  -8  366.97   53.18
   0 -13   8  392.21   34.37
   0 -13   8  427.97   34.37
   0 -13   8  385.39   53.05
   0  13   9  509.73   44.03
   0 -13  -9  504.09   43.26
   0 -13  -9  500.60   69.16
   0 -13  -9  510.70   69.76
   0  13  -9  529.59   44.35
   0  13  -9  489.81   69.81
   0 -13   9  540.19   43.46
   0 -13   9  536.09   43.50
   0 -13   9  507.90   69.46
   0  13  10  410.98   35.94
   0 -13 -10  398.96   35.25
   0 -13 -10  352.80   54.63
   0 -13 -10  416.71   55.08
   0  13 -10  400.80   36.35
   0  13 -10  370.81   55.26
   0 -13  10  408.60   35.35
   0 -13  10  432.07   35.44
   0 -13  10  373.15   54.96
   0  13  11  437.85   38.20
   0 -13 -11  426.14   37.44
   0 -13 -11  383.33   58.42
   0 -13 -11  462.36   58.94
   0  13 -11  460.56   38.75
   0  13 -11  366.97   59.16
   0 -13  11  439.81   37.56
   0 -13  11  466.46   37.78
   0 -13  11  389.80   58.80
   0  13  12   37.84    7.35
   0 -13 -12   29.49    7.05
   0 -13 -12   20.25    8.17
   0 -13 -12   36.28    8.81
   0  13 -12   35.24    7.68
   0  13 -12   28.07    9.18
   0 -13  12   37.45    7.22
   0 -13  12   33.73    7.20
   0 -13  12   27.11    8.53
   0  13  13  272.62   27.66
   0 -13 -13  291.97   26.95
   0 -13 -13  258.89   39.70
   0 -13 -13  297.41   40.25
   0  13 -13  289.24   28.26
   0  13 -13  271.69   40.45
   0 -13  13  284.02   26.95
   0 -13  13  266.24   27.20
   0 -13  13  261.54   40.35
   0  13  14  934.19   75.60
   0 -13 -14  921.74   74.61
   0 -13 -14  847.70  125.81
   0 -13 -14 1083.95  126.77
   0  13 -14  983.95   76.38
   0  13 -14  974.51  126.60
   0 -13  14 1044.74   74.82
   0 -13  14  963.80   74.97
   0 -13  14  946.05  126.58
   0  13  15   43.43    8.56
   0 -13 -15   37.63    8.08
   0 -13 -15   34.51    9.98
   0 -13 -15   41.50   10.45
   0  13 -15   37.26    8.98
   0  13 -15   35.34   10.99
   0 -13  15   47.05    8.36
   0 -13  15   39.62    8.32
   0 -13  15   42.79   10.74
   0  13  16  215.24   19.67
   0 -13 -16  182.29   18.84
   0 -13 -16  139.41   25.80
   0 -13 -16  145.42   26.75
   0  13 -16  151.30   19.97
   0  13 -16  147.01   26.45
   0 -13  16  155.01   18.88
   0 -13  16  141.71   18.86
   0 -13  16  165.79   26.52
   0  13  17  169.07   16.77
   0 -13 -17  141.21   16.01
   0 -13 -17   80.19   20.99
   0  13 -17  109.98   16.85
   0  13 -17  122.80   22.50
   0 -13  17  126.58   16.01
   0 -13  17  108.95   15.79
   0 -13  17  105.75   21.69
   0  14   0  487.14   45.20
   0  14   0  497.86   70.59
   0 -14   0  559.23   44.16
   0 -14   0  549.98   70.09
   0  14   1 1320.94  102.80
   0  14   1 1351.64  175.63
   0 -14  -1 1368.03  101.46
   0 -14  -1 1423.24  175.11
   0  14  -1 1303.26  103.00
   0  14  -1 1341.22  175.67
   0 -14   1 1426.82  101.48
   0 -14   1 1381.87  175.14
   0  14   2  270.24   27.11
   0  14   2  265.84   38.81
   0 -14  -2  286.67   26.38
   0 -14  -2  285.51   38.62
   0  14  -2  258.03   26.96
   0  14  -2  265.14   38.93
   0 -14   2  289.65   26.38
   0 -14   2  270.95   26.48
   0 -14   2  284.59   38.66
   0  14   3    5.05    3.30
   0  14   3    3.82    3.33
   0 -14  -3    8.07    3.13
   0 -14  -3   10.00    3.40
   0 -14  -3    5.67    3.56
   0  14  -3    6.95    3.30
   0  14  -3    6.67    3.73
   0 -14   3    6.61    3.26
   0 -14   3    6.45    3.23
   0 -14   3    8.83    3.75
   0  14   4  992.78   80.83
   0 -14  -4 1070.88   80.05
   0 -14  -4 1113.20  136.23
   0 -14  -4 1101.67  136.59
   0  14  -4  984.52  136.70
   0 -14   4 1082.85   80.46
   0 -14   4 1063.22   80.24
   0 -14   4 1020.66  136.32
   0  14   5  475.30   41.92
   0 -14  -5  466.48   41.07
   0 -14  -5  496.32   65.06
   0 -14  -5  498.65   65.54
   0  14  -5  432.17   65.72
   0 -14   5  501.66   41.17
   0 -14   5  509.87   41.26
   0 -14   5  493.41   65.31
   0  14   6 2177.27  182.90
   0 -14  -6 2468.56  181.77
   0 -14  -6 2645.72  323.87
   0 -14  -6 2559.15  324.28
   0  14  -6 2970.59  324.31
   0 -14   6 2465.42  182.32
   0 -14   6 2552.23  182.36
   0 -14   6 2862.23  324.16
   0  14   7   50.98    9.65
   0 -14  -7   53.37    9.21
   0 -14  -7   55.63   10.91
   0 -14  -7   60.93   11.00
   0  14  -7   51.92    9.74
   0  14  -7   52.51   11.62
   0 -14   7   60.51    9.39
   0 -14   7   63.34    9.52
   0 -14   7   49.98   11.20
   0  14   8  198.24   21.92
   0 -14  -8  203.63   21.14
   0 -14  -8  196.98   30.16
   0 -14  -8  201.09   30.35
   0  14  -8  201.09   22.11
   0  14  -8  192.71   30.60
   0 -14   8  204.11   21.46
   0 -14   8  232.27   21.69
   0 -14   8  206.66   30.43
   0  14   9   23.47    6.37
   0 -14  -9   21.15    6.12
   0 -14  -9   29.27    6.86
   0 -14  -9   27.32    7.04
   0  14  -9   26.31    6.54
   0  14  -9   32.26    7.65
   0 -14   9   24.45    6.26
   0 -14   9   21.41    6.31
   0 -14   9   28.46    7.25
   0  14  10   34.92    7.57
   0 -14 -10   32.84    7.16
   0 -14 -10   28.55    8.13
   0 -14 -10   36.06    8.45
   0  14 -10   39.36    7.81
   0  14 -10   23.61    8.88
   0 -14  10   35.15    7.28
   0 -14  10   39.11    7.48
   0 -14  10   32.28    8.62
   0  14  11   50.04    8.90
   0 -14 -11   48.37    8.47
   0 -14 -11   45.64   10.19
   0 -14 -11   46.51   10.14
   0  14 -11   42.19    9.17
   0  14 -11   39.55   10.92
   0 -14  11   47.05    8.52
   0 -14  11   48.98    8.74
   0 -14  11   41.08   10.17
   0  14  12    5.03    3.40
   0 -14 -12    7.55    3.14
   0 -14 -12    5.96    4.03
   0 -14 -12    6.45    4.49
   0  14 -12    2.98    3.77
   0  14 -12    6.26    5.63
   0 -14  12    3.52    3.50
   0 -14  12    5.03    3.63
   0 -14  12    2.75    4.15
   0  14  13  235.88   24.99
   0 -14 -13  251.77   24.36
   0 -14 -13  215.67   35.26
   0 -14 -13  273.05   35.79
   0  14 -13  234.10   25.43
   0  14 -13  238.01   35.93
   0 -14  13  239.01   24.36
   0 -14  13  242.30   24.47
   0 -14  13  245.17   35.77
   0  14  14   18.85    6.00
   0 -14 -14   17.19    5.76
   0 -14 -14   19.73    7.17
   0 -14 -14   20.83    8.04
   0  14 -14   23.87    6.37
   0  14 -14   21.68    8.27
   0 -14  14   18.95    5.94
   0 -14  14   16.79    5.93
   0 -14  14   24.29    7.69
   0  14  15  148.43   16.66
   0 -14 -15  136.52   15.86
   0 -14 -15  101.87   21.18
   0 -14 -15  118.46   21.93
   0  14 -15  113.13   16.87
   0  14 -15  123.88   21.80
   0 -14  15  125.47   16.01
   0 -14  15  131.16   16.00
   0 -14  15  119.73   22.17
   0  14  16  189.19   17.90
   0 -14 -16  149.11   17.10
   0 -14 -16   94.52   22.93
   0 -14 -16  140.88   23.93
   0  14 -16  115.01   18.09
   0  14 -16  121.32   23.65
   0 -14  16  132.63   17.16
   0 -14  16  150.50   17.14
   0  14  17    9.28    5.03
   0 -14 -17   13.99    5.12
   0 -14 -17    1.70    5.79
   0 -14 -17   16.93   10.41
   0  14 -17    4.85    4.32
   0  14 -17    3.37    8.74
   0 -14  17    2.93    4.39
   0 -14  17    8.12    4.15
   0 -14  17    8.00    6.11
   0  15   0    2.92    1.53
   0  15   0   -1.12    2.38
   0 -15   0   -0.74    1.40
   0 -15   0    0.99    2.32
   0  15   1  161.26   19.36
   0  15   1  158.27   25.38
   0 -15  -1  170.28   18.66
   0 -15  -1  178.73   24.91
   0  15  -1  157.13   19.26
   0  15  -1  169.00   25.70
   0 -15   1  169.71   18.70
   0 -15   1  174.52   18.39
   0 -15   1  168.35   24.98
   0  15   2 3321.83  242.97
   0  15   2 3222.24  434.02
   0 -15  -2 3453.00  241.90
   0 -15  -2 3459.39  433.87
   0  15  -2 3353.80  242.71
   0  15  -2 3515.87  434.33
   0 -15   2 3582.18  241.92
   0 -15   2 3500.94  242.38
   0 -15   2 3469.08  433.75
   0  15   3  269.59   28.00
   0  15   3  241.72   40.39
   0 -15  -3  286.21   27.25
   0 -15  -3  306.73   40.32
   0 -15  -3  313.35   40.72
   0  15  -3  255.06   27.90
   0  15  -3  278.32   40.62
   0 -15   3  319.20   27.62
   0 -15   3  300.75   27.45
   0 -15   3  318.49   40.85
   0  15   4  741.84   63.56
   0 -15  -4  802.97   62.95
   0 -15  -4  799.70  104.67
   0 -15  -4  843.42  105.33
   0  15  -4  925.74  105.37
   0 -15   4  796.75   63.34
   0 -15   4  784.74   63.40
   0 -15   4  780.89  105.01
   0  15   5  138.73   17.72
   0 -15  -5  147.51   17.01
   0 -15  -5  167.33   23.02
   0 -15  -5  137.01   23.37
   0  15  -5  179.14   23.73
   0 -15   5  133.82   17.21
   0 -15   5  149.30   17.18
   0 -15   5  164.04   23.12
   0  15   6  453.68   44.13
   0 -15  -6  466.66   43.09
   0 -15  -6  532.16   68.90
   0 -15  -6  531.65   69.70
   0  15  -6  573.50   69.61
   0 -15   6  550.00   43.50
   0 -15   6  515.11   43.59
   0 -15   6  548.11   69.33
   0  15   7  335.85   32.99
   0 -15  -7  341.07   32.20
   0 -15  -7  363.14   49.55
   0 -15  -7  329.91   49.67
   0  15  -7  428.72   50.18
   0 -15   7  353.12   32.50
   0 -15   7  370.45   32.68
   0 -15   7  378.66   49.82
   0  15   8 1814.67  141.45
   0 -15  -8 1915.76  140.39
   0 -15  -8 2002.69  247.64
   0 -15  -8 2000.10  247.69
   0  15  -8 1855.62  141.64
   0  15  -8 1942.48  247.95
   0 -15   8 1960.37  140.82
   0 -15   8 2046.56  141.16
   0 -15   8 1982.21  247.89
   0  15   9   28.72    7.09
   0 -15  -9   33.40    6.71
   0 -15  -9   30.58    7.69
   0 -15  -9   38.70    8.09
   0  15  -9   25.11    7.40
   0  15  -9   23.70    8.41
   0 -15   9   28.48    6.96
   0 -15   9   37.79    7.08
   0 -15   9   30.05    8.16
   0  15  10 3081.80  222.14
   0 -15 -10 3008.32  221.07
   0 -15 -10 3428.23  395.87
   0 -15 -10 3238.13  396.17
   0  15 -10 3037.22  222.41
   0  15 -10 2852.92  396.16
   0 -15  10 3186.21  221.18
   0 -15  10 3324.18  221.62
   0 -15  10 2949.24  396.01
   0  15  11   27.26    6.37
   0 -15 -11   20.62    5.90
   0 -15 -11   30.05    7.31
   0 -15 -11   23.90    6.95
   0  15 -11   17.09    6.62
   0  15 -11   25.20    7.65
   0 -15  11   22.55    6.00
   0 -15  11   26.17    6.36
   0 -15  11   20.82    7.01
   0  15  12   -1.90    1.89
   0 -15 -12    0.30    1.37
   0 -15 -12   -1.19    3.07
   0 -15 -12   -0.47    3.22
   0  15 -12   -5.17    2.42
   0  15 -12   -1.30    4.12
   0 -15  12    2.60    2.21
   0 -15  12    2.52    1.94
   0 -15  12   -2.74    3.19
   0  15  13   25.09    6.02
   0 -15 -13   17.86    5.79
   0 -15 -13   15.32    6.73
   0 -15 -13   21.40    7.63
   0  15 -13   17.60    6.11
   0  15 -13   30.29    9.16
   0 -15  13   21.87    5.84
   0 -15  13   13.16    5.78
   0 -15  13   22.48    7.55
   0  15  14   99.98   14.74
   0 -15 -14  118.43   14.28
   0 -15 -14  106.10   18.77
   0 -15 -14  115.00   19.38
   0  15 -14  101.70   15.14
   0  15 -14  112.07   19.32
   0 -15  14  107.02   14.26
   0 -15  14  101.66   14.30
   0 -15  14  105.03   19.46
   0  15  15  134.27   15.89
   0 -15 -15  131.75   15.30
   0 -15 -15  111.75   20.43
   0 -15 -15  111.07   20.87
   0  15 -15   98.14   16.18
   0  15 -15  109.19   20.87
   0 -15  15  115.42   15.32
   0 -15  15  125.57   15.41
   0 -15  15  114.28   20.96
   0  15  16    1.26    3.78
   0 -15 -16   -1.73    3.38
   0 -15 -16   -0.36    4.31
   0 -15 -16    6.49    6.45
   0  15 -16   -6.92    2.90
   0  15 -16    2.34    9.20
   0 -15  16    2.47    2.76
   0 -15  16   -0.93    2.99
   0 -15  16    2.23    5.40
   0  16   0  158.90   19.70
   0  16   0  160.16   26.36
   0 -16   0  192.38   19.11
   0 -16   0  179.16   25.97
   0  16   1  478.65   42.68
   0  16   1  454.07   66.08
   0 -16  -1  525.80   41.60
   0 -16  -1  496.57   65.76
   0  16  -1  471.85   42.73
   0  16  -1  479.86   66.53
   0 -16   1  504.56   41.55
   0 -16   1  511.91   41.49
   0 -16   1  484.12   65.66
   0  16   2 1135.67   89.54
   0  16   2 1077.28  151.67
   0 -16  -2 1201.56   88.50
   0 -16  -2 1206.56  151.18
   0  16  -2 1100.45   89.41
   0  16  -2 1196.58  151.76
   0 -16   2 1195.24   88.47
   0 -16   2 1214.78   88.61
   0 -16   2 1235.87  151.55
   0  16   3  390.69   37.75
   0  16   3  329.27   57.36
   0 -16  -3  423.85   36.80
   0 -16  -3  435.92   57.38
   0 -16  -3  443.06   57.69
   0  16  -3  372.29   37.54
   0  16  -3  512.81   57.96
   0 -16   3  460.84   37.20
   0 -16   3  414.10   36.96
   0 -16   3  487.68   57.83
   0  16   4  522.32   50.51
   0 -16  -4  614.70   49.83
   0 -16  -4  589.46   80.74
   0 -16  -4  657.60   81.43
   0  16  -4  697.89   81.46
   0 -16   4  602.30   50.18
   0 -16   4  594.67   50.19
   0 -16   4  667.94   81.07
   0  16   5  806.09   71.19
   0 -16  -5  872.96   70.35
   0 -16  -5  861.43  118.59
   0 -16  -5  934.81  119.04
   0  16  -5 1038.57  119.08
   0 -16   5  975.76   70.59
   0 -16   5  913.20   70.63
   0 -16   5  935.29  118.62
   0  16   6  241.71   24.40
   0 -16  -6  226.92   23.41
   0 -16  -6  230.61   33.85
   0 -16  -6  224.48   34.57
   0  16  -6  227.62   34.59
   0 -16   6  249.59   23.82
   0 -16   6  245.33   23.75
   0 -16   6  241.16   34.33
   0  16   7  466.14   42.50
   0 -16  -7  477.31   41.56
   0 -16  -7  467.21   66.17
   0 -16  -7  478.15   66.45
   0  16  -7  494.64   66.75
   0 -16   7  498.68   41.92
   0 -16   7  530.87   42.00
   0 -16   7  526.73   66.48
   0  16   8  589.59   48.64
   0 -16  -8  591.71   47.72
   0 -16  -8  535.57   77.36
   0 -16  -8  573.66   77.68
   0  16  -8  561.54   77.87
   0 -16   8  579.62   48.02
   0 -16   8  623.39   48.29
   0 -16   8  565.62   77.70
   0  16   9  246.25   24.97
   0 -16  -9  238.84   24.17
   0 -16  -9  260.51   35.37
   0 -16  -9  252.54   35.59
   0  16  -9  226.12   25.18
   0  16  -9  254.52   35.81
   0 -16   9  237.96   24.53
   0 -16   9  263.21   24.76
   0 -16   9  225.34   35.65
   0  16  10   21.87    6.55
   0 -16 -10   24.25    6.19
   0 -16 -10   28.27    7.16
   0 -16 -10   31.15    7.40
   0  16 -10   18.94    6.81
   0  16 -10   26.32    7.84
   0 -16  10   28.89    6.29
   0 -16  10   25.23    6.59
   0 -16  10   23.56    7.47
   0  16  11  123.85   15.96
   0 -16 -11  116.53   15.32
   0 -16 -11  138.55   20.50
   0 -16 -11  135.09   20.63
   0  16 -11  130.97   16.20
   0  16 -11  101.72   20.75
   0 -16  11  119.60   15.38
   0 -16  11  143.85   15.82
   0 -16  11  101.52   20.43
   0  16  12   56.28    9.57
   0 -16 -12   43.40    9.04
   0 -16 -12   52.23   11.11
   0 -16 -12   46.53   11.12
   0  16 -12   53.27    9.79
   0  16 -12   49.97   11.51
   0 -16  12   54.14    9.28
   0 -16  12   59.32    9.55
   0 -16  12   45.20   11.10
   0  16  13   10.90    4.57
   0 -16 -13   10.50    4.59
   0 -16 -13   13.36    6.06
   0 -16 -13   18.11    6.60
   0  16 -13   17.09    5.09
   0  16 -13   13.08    7.22
   0 -16  13    7.08    4.42
   0 -16  13    7.67    4.87
   0 -16  13    9.82    6.33
   0  16  14   13.95    5.55
   0 -16 -14   13.51    5.37
   0 -16 -14   15.26    6.44
   0 -16 -14   19.14    7.88
   0  16 -14   21.52    5.86
   0  16 -14   15.85    7.99
   0 -16  14   17.37    5.30
   0 -16  14   15.78    5.44
   0 -16  14   13.54    8.07
   0  16  15   18.24    6.54
   0 -16 -15   13.87    4.94
   0 -16 -15   16.77    6.82
   0  16 -15   13.26    5.72
   0  16 -15   20.66    7.95
   0 -16  15    7.43    4.94
   0 -16  15   11.16    5.35
   0 -16  15    9.91    7.34
   0  16  16   12.30    5.81
   0 -16 -16   11.55    4.96
   0 -16 -16    7.75    6.38
   0 -16 -16   -2.84    7.95
   0  16 -16   26.30    5.61
   0  16 -16   12.75    9.03
   0 -16  16   10.08    4.73
   0 -16  16   13.69    5.17
   0 -16  16    4.96    7.23
   0  17   0    2.27    1.34
   0  17   0   -0.62    3.32
   0 -17   0    0.38    1.21
   0 -17   0   -2.40    2.80
   0  17   1   26.43    7.06
   0  17   1   35.57    7.79
   0 -17  -1   33.73    6.62
   0 -17  -1   30.74    7.20
   0  17  -1   20.22    7.09
   0  17  -1   34.40    8.04
   0 -17   1   31.53    6.65
   0 -17   1   30.98    6.60
   0 -17   1   31.47    7.36
   0  17   2   62.09   10.75
   0  17   2   50.35   12.06
   0 -17  -2   65.41   10.23
   0 -17  -2   63.40   11.91
   0  17  -2   63.03   10.55
   0  17  -2   68.90   12.66
   0 -17   2   71.56   10.18
   0 -17   2   66.38   10.16
   0 -17   2   74.24   12.13
   0  17   3   42.51    8.79
   0  17   3   33.51    9.51
   0 -17  -3   49.72    8.33
   0 -17  -3   49.99    9.55
   0 -17  -3   48.71    9.75
   0  17  -3   35.17    8.70
   0  17  -3   53.66   10.05
   0 -17   3   53.14    8.56
   0 -17   3   43.80    8.40
   0 -17   3   55.68    9.91
   0  17   4  184.13   22.56
   0 -17  -4  197.84   21.94
   0 -17  -4  208.21   31.12
   0 -17  -4  233.25   31.39
   0  17  -4  244.47   31.53
   0 -17   4  231.94   22.21
   0 -17   4  211.30   22.14
   0 -17   4  210.06   31.17
   0  17   5   28.19    7.40
   0 -17  -5   32.65    7.06
   0 -17  -5   33.77    7.89
   0 -17  -5   34.23    8.17
   0  17  -5   38.91    8.70
   0 -17   5   30.61    7.20
   0 -17   5   39.37    7.34
   0 -17   5   40.02    8.43
   0  17   6   97.96   13.75
   0 -17  -6   95.21   13.05
   0 -17  -6   95.40   16.60
   0 -17  -6   90.89   16.98
   0  17  -6  106.87   17.34
   0 -17   6  103.62   13.35
   0 -17   6  109.75   13.30
   0 -17   6   94.75   17.16
   0  17   7 1834.07  142.16
   0 -17  -7 1949.10  140.91
   0 -17  -7 1956.79  248.10
   0 -17  -7 1824.35  248.52
   0  17  -7 2049.30  248.90
   0 -17   7 1975.53  141.35
   0 -17   7 1905.21  141.31
   0 -17   7 2147.55  248.56
   0  17   8    5.78    3.60
   0 -17  -8    7.83    3.54
   0 -17  -8    4.96    3.97
   0 -17  -8   10.04    4.00
   0  17  -8    1.74    5.03
   0 -17   8   10.21    3.66
   0 -17   8    7.25    3.75
   0 -17   8    8.69    4.64
   0  17   9   82.07   12.12
   0 -17  -9   73.73   11.52
   0 -17  -9   81.16   14.36
   0 -17  -9   89.42   14.75
   0  17  -9   75.97   15.04
   0 -17   9   82.22   11.83
   0 -17   9   79.89   11.89
   0 -17   9   79.23   14.74
   0  17  10   87.86   13.36
   0 -17 -10   83.48   12.82
   0 -17 -10   96.57   16.30
   0 -17 -10  114.34   16.87
   0  17 -10   92.58   13.54
   0  17 -10   93.24   17.13
   0 -17  10   92.34   12.95
   0 -17  10  103.56   13.18
   0 -17  10   85.85   16.59
   0  17  11   30.02    6.51
   0 -17 -11   16.04    6.09
   0 -17 -11   28.39    7.08
   0 -17 -11   27.43    7.63
   0  17 -11   31.05    6.81
   0  17 -11   21.72    7.78
   0 -17  11   22.02    6.23
   0 -17  11   27.23    6.54
   0 -17  11   13.39    7.41
   0  17  12   36.02    7.81
   0 -17 -12   30.33    7.26
   0 -17 -12   42.01    8.93
   0 -17 -12   49.51    9.15
   0  17 -12   35.68    8.10
   0  17 -12   30.97    9.32
   0 -17  12   26.38    7.49
   0 -17  12   36.93    7.79
   0 -17  12   26.32    8.78
   0  17  13  249.87   26.31
   0 -17 -13  268.22   25.44
   0 -17 -13  280.27   37.32
   0 -17 -13  277.46   37.64
   0  17 -13  251.67   26.63
   0  17 -13  249.27   37.85
   0 -17  13  229.13   25.43
   0 -17  13  255.04   25.95
   0 -17  13  249.48   37.63
   0  17  14  186.02   21.08
   0 -17 -14  194.21   20.24
   0 -17 -14  177.41   28.37
   0 -17 -14  203.44   29.05
   0  17 -14  191.40   21.34
   0  17 -14  156.30   29.31
   0 -17  14  172.37   20.25
   0 -17  14  191.40   20.64
   0 -17  14  162.94   29.12
   0  17  15   39.87    8.51
   0 -17 -15   25.75    7.30
   0 -17 -15   25.37    8.76
   0 -17 -15   31.19   10.16
   0  17 -15   27.88    7.76
   0  17 -15   27.18   10.85
   0 -17  15   30.77    7.29
   0 -17  15   27.46    7.34
   0 -17  15   30.61   10.02
   0  17  16  152.33   15.55
   0 -17 -16  118.47   14.25
   0 -17 -16   78.38   18.53
   0 -17 -16  106.30   19.91
   0  17 -16  105.08   15.32
   0  17 -16  110.95   20.06
   0 -17  16   84.90   14.32
   0 -17  16   81.44   14.46
   0 -17  16   80.26   19.46
   0  18   0  655.00   59.99
   0  18   0  876.09   97.77
   0 -18   0  727.25   59.07
   0 -18   0  748.05   97.32
   0  18   1    8.91    4.61
   0  18   1   14.70    5.27
   0 -18  -1   10.75    4.31
   0 -18  -1   15.61    4.99
   0  18  -1   12.01    4.66
   0  18  -1   12.16    5.65
   0 -18   1   11.65    4.38
   0 -18   1   14.84    4.34
   0 -18   1   18.81    4.91
   0  18   2 1091.27   93.54
   0  18   2 1320.39  158.38
   0 -18  -2 1179.53   92.25
   0 -18  -2 1222.87  157.98
   0 -18  -2 1417.67  159.00
   0  18  -2 1110.14   92.92
   0  18  -2 1407.95  158.98
   0 -18   2 1156.42   92.30
   0 -18   2 1275.73   92.11
   0 -18   2 1269.14  158.44
   0  18   3  432.44   44.48
   0  18   3  507.36   69.54
   0 -18  -3  493.98   43.46
   0 -18  -3  525.48   69.04
   0 -18  -3  536.43   69.77
   0  18  -3  508.43   44.26
   0  18  -3  574.28   69.91
   0 -18   3  537.74   43.85
   0 -18   3  527.17   43.68
   0 -18   3  573.54   69.60
   0  18   4  406.15   39.65
   0 -18  -4  428.25   38.67
   0 -18  -4  462.98   60.53
   0 -18  -4  484.95   60.97
   0  18  -4  468.08   60.94
   0 -18   4  476.17   38.99
   0 -18   4  433.52   38.82
   0 -18   4  448.65   60.64
   0  18   5 1582.02  125.57
   0 -18  -5 1673.52  124.71
   0 -18  -5 1660.81  218.27
   0 -18  -5 1729.15  218.50
   0  18  -5 1824.04  218.71
   0 -18   5 1764.29  124.92
   0 -18   5 1752.34  125.19
   0 -18   5 1711.97  218.29
   0  18   6   85.45   12.96
   0 -18  -6   84.43   12.37
   0 -18  -6   90.68   15.58
   0 -18  -6   91.76   15.99
   0  18  -6  104.58   16.40
   0 -18   6   95.43   12.67
   0 -18   6   91.48   12.69
   0 -18   6   93.15   16.07
   0  18   7  355.43   33.89
   0 -18  -7  347.02   32.91
   0 -18  -7  379.43   50.40
   0 -18  -7  362.21   50.81
   0  18  -7  391.92   51.18
   0 -18   7  385.46   33.30
   0 -18   7  356.37   33.19
   0 -18   7  374.02   50.84
   0  18   8  162.62   19.00
   0 -18  -8  162.92   18.14
   0 -18  -8  164.67   24.81
   0 -18  -8  190.94   25.35
   0  18  -8  159.42   25.58
   0 -18   8  148.23   18.31
   0 -18   8  164.68   18.47
   0 -18   8  155.35   25.22
   0  18   9  412.00   38.17
   0 -18  -9  418.86   37.21
   0 -18  -9  447.35   58.14
   0 -18  -9  477.61   58.60
   0  18  -9  418.49   58.88
   0 -18   9  386.91   37.54
   0 -18   9  439.36   37.71
   0 -18   9  444.08   58.70
   0  18  10  438.88   43.17
   0 -18 -10  521.98   42.34
   0 -18 -10  521.06   67.24
   0 -18 -10  633.17   67.88
   0  18 -10  467.32   67.92
   0 -18  10  463.96   42.53
   0 -18  10  512.78   42.85
   0 -18  10  456.32   67.59
   0  18  11  300.81   29.70
   0 -18 -11  315.50   28.99
   0 -18 -11  327.85   43.36
   0 -18 -11  333.50   43.84
   0  18 -11  271.08   43.94
   0 -18  11  294.67   29.04
   0 -18  11  318.70   29.41
   0 -18  11  282.92   43.63
   0  18  12  350.23   32.47
   0 -18 -12  346.33   31.68
   0 -18 -12  374.85   48.12
   0 -18 -12  374.79   48.64
   0  18 -12  360.28   32.86
   0  18 -12  309.48   48.65
   0 -18  12  317.05   31.75
   0 -18  12  355.66   32.17
   0 -18  12  293.49   48.30
   0  18  13   53.37    9.20
   0 -18 -13   49.65    8.65
   0 -18 -13   39.57   10.50
   0 -18 -13   52.18   11.21
   0  18 -13   43.01    9.24
   0  18 -13   37.16   11.68
   0 -18  13   40.15    8.73
   0 -18  13   43.53    8.88
   0 -18  13   42.50   11.03
   0  18  14   14.21    6.04
   0 -18 -14   12.60    5.33
   0 -18 -14   10.54    6.44
   0 -18 -14   16.29    7.80
   0  18 -14   15.77    5.89
   0  18 -14   15.57    7.98
   0 -18  14   14.41    5.19
   0 -18  14    9.97    5.43
   0 -18  14   15.35    8.03
   0  18  15   38.67    8.37
   0 -18 -15   38.91    7.71
   0 -18 -15   12.29    8.72
   0 -18 -15   32.96    9.63
   0  18 -15   26.67    7.83
   0  18 -15   38.73   11.16
   0 -18  15   18.39    7.33
   0 -18  15   24.36    7.36
   0 -18  15   43.05   10.91
   0  19   0    0.75    2.00
   0  19   0    2.43    3.58
   0 -19   0   -0.20    1.89
   0 -19   0    1.59    3.11
   0  19   1    2.86    2.57
   0  19   1    3.44    3.63
   0 -19  -1    2.12    2.43
   0 -19  -1    0.73    3.37
   0  19  -1    6.00    2.54
   0  19  -1    4.54    4.13
   0 -19   1    3.96    2.49
   0 -19   1   -0.66    2.28
   0 -19   1   -0.43    3.27
   0  19   2  769.38   64.56
   0  19   2  823.68  105.43
   0 -19  -2  772.94   63.35
   0 -19  -2  885.17  105.29
   0 -19  -2  808.56  105.62
   0  19  -2  712.89   63.96
   0  19  -2  801.06  105.83
   0 -19   2  793.14   63.32
   0 -19   2  827.47   63.14
   0 -19   2  906.75  105.43
   0  19   3  353.36   34.97
   0  19   3  427.45   52.37
   0 -19  -3  361.52   33.97
   0 -19  -3  390.92   51.97
   0 -19  -3  414.23   52.61
   0  19  -3  331.42   34.76
   0  19  -3  414.63   52.67
   0 -19   3  366.24   34.33
   0 -19   3  378.62   34.12
   0 -19   3  420.23   52.57
   0  19   4 1488.87  118.11
   0 -19  -4 1539.15  117.02
   0 -19  -4 1390.98  203.57
   0 -19  -4 1670.45  204.16
   0  19  -4 1692.42  204.42
   0 -19   4 1704.95  117.35
   0 -19   4 1653.85  117.16
   0 -19   4 1625.57  203.81
   0  19   5 4268.30  314.92
   0 -19  -5 4408.85  313.83
   0 -19  -5 4692.76  566.48
   0 -19  -5 4651.65  567.01
   0  19  -5 4673.24  566.97
   0 -19   5 4610.81  314.02
   0 -19   5 4354.95  314.18
   0 -19   5 4438.80  566.59
   0  19   6    7.57    3.28
   0 -19  -6    3.64    2.99
   0 -19  -6    3.13    3.77
   0 -19  -6    3.37    3.41
   0  19  -6    7.33    4.89
   0 -19   6    4.68    3.36
   0 -19   6    6.02    3.34
   0 -19   6    6.25    4.45
   0  19   7 2123.12  159.41
   0 -19  -7 2189.98  158.40
   0 -19  -7 2250.69  280.17
   0 -19  -7 2227.33  280.61
   0  19  -7 2399.88  280.82
   0 -19   7 2191.44  158.85
   0 -19   7 2079.57  158.80
   0 -19   7 2294.72  280.53
   0  19   8  839.10   67.88
   0 -19  -8  837.90   66.74
   0 -19  -8  875.10  111.66
   0 -19  -8  978.88  112.21
   0  19  -8  867.99  112.54
   0 -19   8  818.00   66.93
   0 -19   8  820.21   67.06
   0 -19   8  870.50  112.20
   0  19   9  533.58   46.33
   0 -19  -9  529.16   45.18
   0 -19  -9  578.92   72.50
   0 -19  -9  616.20   72.97
   0  19  -9  572.73   73.29
   0 -19   9  518.74   45.51
   0 -19   9  490.66   45.59
   0 -19   9  543.75   72.89
   0  19  10  638.08   53.58
   0 -19 -10  653.68   52.52
   0 -19 -10  641.96   85.64
   0 -19 -10  713.98   86.30
   0  19 -10  645.15   86.42
   0 -19  10  629.79   52.77
   0 -19  10  622.57   52.99
   0 -19  10  644.63   86.25
   0  19  11   29.55    6.74
   0 -19 -11   21.24    6.36
   0 -19 -11   28.75    7.31
   0  19 -11   29.44    8.36
   0 -19  11   19.81    6.31
   0 -19  11   28.35    6.70
   0 -19  11   25.76    7.67
   0  19  12  269.20   24.13
   0 -19 -12  205.62   23.27
   0 -19 -12  250.56   33.34
   0 -19 -12  263.92   34.01
   0  19 -12  199.26   34.05
   0 -19  12  211.09   23.35
   0 -19  12  213.95   23.64
   0 -19  12  195.93   33.59
   0  19  13  293.27   27.11
   0 -19 -13  278.17   26.24
   0 -19 -13  261.78   38.41
   0 -19 -13  214.33   38.90
   0  19 -13  271.40   39.51
   0 -19  13  254.79   26.32
   0 -19  13  273.00   26.72
   0 -19  13  243.53   38.93
   0  19  14  914.18   64.04
   0 -19 -14  916.27   63.03
   0 -19 -14  634.08  104.05
   0 -19 -14  843.83  105.00
   0  19 -14  810.26  105.06
   0 -19  14  649.34   62.84
   0 -19  14  696.09   63.43
   0 -19  14  882.99  105.12
   0  19  15  248.79   21.79
   0 -19 -15  217.92   21.12
   0 -19 -15  133.08   29.03
   0 -19 -15  214.29   30.36
   0  19 -15  164.57   21.93
   0  19 -15  218.60   30.48
   0 -19  15  140.48   20.85
   0 -19  15  161.59   21.20
   0 -19  15  215.82   30.57
   0  20   0  965.93   78.97
   0  20   0 1074.88  132.12
   0 -20   0 1019.21   77.84
   0 -20   0 1022.94  131.52
   0  20   1  894.98   76.21
   0  20   1  994.61  127.30
   0 -20  -1 1000.18   75.24
   0 -20  -1 1029.73  126.97
   0  20  -1  903.58   76.35
   0  20  -1 1063.00  127.62
   0 -20   1  996.27   75.18
   0 -20   1  978.65   75.34
   0 -20   1  978.34  126.88
   0  20   2  551.32   50.55
   0  20   2  664.84   80.25
   0 -20  -2  620.83   49.48
   0 -20  -2  612.14   79.87
   0 -20  -2  636.06   80.46
   0  20  -2  535.20   50.04
   0  20  -2  692.61   80.64
   0 -20   2  555.93   49.46
   0 -20   2  601.06   49.28
   0 -20   2  628.08   80.12
   0  20   3  230.03   25.94
   0  20   3  260.01   36.35
   0 -20  -3  256.43   24.97
   0 -20  -3  252.81   36.04
   0 -20  -3  269.22   36.51
   0  20  -3  235.64   25.65
   0  20  -3  267.58   36.97
   0 -20   3  248.88   25.30
   0 -20   3  261.99   24.99
   0 -20   3  269.06   36.49
   0  20   4    1.52    2.39
   0 -20  -4    2.50    1.98
   0 -20  -4    3.61    2.81
   0 -20  -4    1.23    3.09
   0  20  -4   -3.56    3.97
   0 -20   4   -0.43    2.54
   0 -20   4    1.81    2.47
   0 -20   4    4.91    4.01
   0  20   5  865.98   76.09
   0 -20  -5  966.71   74.99
   0 -20  -5 1039.25  126.73
   0 -20  -5 1024.50  127.16
   0  20  -5 1010.99  127.10
   0 -20   5  985.23   75.13
   0 -20   5 1007.86   75.18
   0 -20   5  928.90  126.68
   0  20   6   16.48    5.85
   0 -20  -6   15.13    5.46
   0 -20  -6   23.75    6.15
   0 -20  -6   20.36    6.24
   0  20  -6   16.15    6.99
   0 -20   6   23.28    5.72
   0 -20   6   22.40    5.77
   0 -20   6   26.26    6.74
   0  20   7  927.56   74.87
   0 -20  -7  944.84   74.05
   0 -20  -7  964.56  125.32
   0 -20  -7  870.34  125.53
   0  20  -7 1031.17  125.70
   0 -20   7 1010.50   74.47
   0 -20   7  958.93   74.59
   0 -20   7  995.93  125.46
   0  20   8  469.18   41.94
   0 -20  -8  487.21   41.10
   0 -20  -8  540.37   65.06
   0 -20  -8  527.09   65.57
   0  20  -8  495.07   65.61
   0 -20   8  454.04   41.23
   0 -20   8  425.12   41.39
   0 -20   8  501.35   65.34
   0  20   9   17.39    5.47
   0 -20  -9   15.46    5.12
   0 -20  -9   18.34    5.91
   0 -20  -9   19.36    6.03
   0  20  -9   14.00    6.82
   0 -20   9   14.08    5.09
   0 -20   9   17.64    5.22
   0 -20   9   16.33    6.35
   0  20  10    3.83    3.67
   0 -20 -10   10.41    3.63
   0 -20 -10    4.35    4.46
   0 -20 -10    7.47    4.92
   0  20 -10   11.23    5.61
   0 -20  10    9.64    3.72
   0 -20  10    1.46    3.68
   0 -20  10    7.48    4.79
   0  20  11   73.99   10.75
   0 -20 -11   66.79   10.13
   0 -20 -11   67.91   12.30
   0 -20 -11   65.77   12.90
   0  20 -11   46.60   12.85
   0 -20  11   55.10   10.03
   0 -20  11   45.89   10.23
   0 -20  11   52.15   12.40
   0  20  12  136.90   15.64
   0 -20 -12  139.95   14.90
   0 -20 -12  112.50   19.26
   0 -20 -12  119.62   20.03
   0  20 -12  102.80   20.03
   0 -20  12   83.75   14.79
   0 -20  12  111.31   15.12
   0 -20  12  100.03   19.56
   0  20  13   89.08   12.07
   0 -20 -13   79.58   11.41
   0 -20 -13   60.87   13.71
   0 -20 -13   65.72   14.19
   0  20 -13   76.69   15.56
   0 -20  13   57.61   11.25
   0 -20  13   54.31   11.53
   0 -20  13   79.72   14.99
   0  20  14  130.87   16.96
   0 -20 -14  153.18   16.16
   0 -20 -14  104.44   21.21
   0 -20 -14  143.43   22.36
   0  20 -14  138.54   22.68
   0 -20  14  114.37   16.04
   0 -20  14  101.97   16.39
   0 -20  14  131.33   22.53
   0  21   0    2.03    1.46
   0  21   0   -2.64    3.42
   0 -21   0    0.31    1.80
   0 -21   0    0.21    3.03
   0  21   1   76.56   12.29
   0  21   1   82.92   14.70
   0 -21  -1   81.97   11.74
   0 -21  -1   69.31   14.22
   0  21  -1   79.21   12.29
   0  21  -1   92.23   15.15
   0 -21   1   85.54   11.72
   0 -21   1   78.81   11.77
   0 -21   1   84.48   14.49
   0  21   2   22.81    6.30
   0  21   2   21.77    7.01
   0 -21  -2   24.25    5.90
   0 -21  -2   24.39    6.63
   0 -21  -2   24.01    6.78
   0  21  -2   18.83    6.16
   0  21  -2   20.79    7.24
   0 -21   2   24.38    5.92
   0 -21   2   24.48    5.95
   0 -21   2   27.42    6.99
   0  21   3 2056.61  158.29
   0  21   3 2092.09  277.77
   0 -21  -3 2067.23  156.87
   0 -21  -3 2248.47  277.10
   0 -21  -3 2332.17  277.37
   0  21  -3 2072.99  157.74
   0  21  -3 2291.30  277.68
   0 -21   3 2181.32  157.30
   0 -21   3 2223.38  156.74
   0 -21   3 2324.76  277.33
   0  21   4   73.60   11.72
   0 -21  -4   66.01   11.09
   0 -21  -4   74.05   13.36
   0 -21  -4   71.01   13.75
   0  21  -4   78.38   14.27
   0 -21   4   73.83   11.35
   0 -21   4   80.58   11.28
   0 -21   4   78.55   13.67
   0  21   5   67.23   11.85
   0 -21  -5   72.42   11.24
   0 -21  -5   71.69   13.53
   0 -21  -5   82.15   14.01
   0  21  -5   83.70   14.40
   0 -21   5   79.56   11.38
   0 -21   5   78.99   11.43
   0 -21   5   72.53   13.93
   0  21   6  121.83   15.74
   0 -21  -6  114.92   14.97
   0 -21  -6  119.91   19.52
   0 -21  -6  114.28   19.98
   0  21  -6  126.21   20.19
   0 -21   6  126.22   15.16
   0 -21   6  123.18   15.27
   0 -21   6  121.26   20.03
   0  21   7   31.93    7.09
   0 -21  -7   25.45    6.64
   0 -21  -7   42.73    8.46
   0 -21  -7   32.55    8.67
   0  21  -7   29.59    8.49
   0 -21   7   25.14    6.94
   0 -21   7   24.65    7.02
   0 -21   7   32.09    8.16
   0  21   8  649.79   59.57
   0 -21  -8  734.08   58.86
   0 -21  -8  805.89   97.24
   0 -21  -8  873.11   97.68
   0  21  -8  831.15   97.70
   0 -21   8  684.29   58.98
   0 -21   8  694.79   59.28
   0 -21   8  734.06   97.46
   0  21   9   53.37    9.35
   0 -21  -9   56.35    8.92
   0 -21  -9   53.73   10.63
   0 -21  -9   42.75   10.77
   0  21  -9   46.23   11.28
   0 -21   9   41.24    9.01
   0 -21   9   44.66    9.08
   0 -21   9   56.19   11.07
   0  21  10  260.94   23.69
   0 -21 -10  227.52   22.74
   0 -21 -10  274.30   33.13
   0  21 -10  209.29   33.08
   0 -21  10  190.75   22.91
   0 -21  10  184.59   22.97
   0 -21  10  207.13   32.80
   0  21  11   81.98   11.96
   0 -21 -11   79.65   11.24
   0 -21 -11   86.65   14.39
   0  21 -11   71.02   14.48
   0 -21  11   60.13   11.09
   0 -21  11   56.55   11.24
   0 -21  11   73.76   14.09
   0  21  12    6.43    4.15
   0 -21 -12    0.90    3.81
   0 -21 -12    1.01    5.32
   0 -21 -12    1.68    5.62
   0  21 -12   10.84    6.66
   0 -21  12    7.57    3.80
   0 -21  12    2.05    4.01
   0 -21  12   11.54    6.13
   0  21  13  225.81   22.22
   0 -21 -13  225.89   21.35
   0 -21 -13  178.92   30.04
   0 -21 -13  169.34   30.58
   0  21 -13  208.67   31.04
   0 -21  13  168.10   21.34
   0 -21  13  168.08   21.67
   0 -21  13  218.81   30.70
   0  21  14   -0.15    4.24
   0 -21 -14    0.55    4.11
   0 -21 -14    3.38    7.01
   0  21 -14    0.74    7.78
   0 -21  14    2.98    3.40
   0 -21  14    2.22    2.99
   0 -21  14    4.05    8.88
   0  22   0 1353.55  114.42
   0  22   0 1670.03  196.89
   0 -22   0 1544.19  113.15
   0 -22   0 1570.03  113.18
   0 -22   0 1561.99  196.59
   0  22   1  355.13   36.49
   0  22   1  460.54   55.12
   0 -22  -1  407.26   35.63
   0 -22  -1  413.57   54.65
   0  22  -1  362.74   36.39
   0  22  -1  407.06   55.43
   0 -22   1  415.89   35.55
   0 -22   1  397.92   35.67
   0 -22   1  410.43   54.93
   0  22   2  857.32   74.08
   0  22   2  990.04  123.26
   0 -22  -2  953.46   73.11
   0 -22  -2 1029.70  123.05
   0 -22  -2  990.09  123.36
   0  22  -2  853.12   73.72
   0  22  -2 1067.25  123.72
   0 -22   2  898.09   73.19
   0 -22   2  919.54   73.13
   0 -22   2 1016.41  123.36
   0  22   3   33.56    8.03
   0 -22  -3   38.78    7.41
   0 -22  -3   37.07    8.52
   0 -22  -3   36.55    8.65
   0  22  -3   27.17    7.78
   0  22  -3   38.44    9.34
   0 -22   3   39.04    7.73
   0 -22   3   40.70    7.50
   0 -22   3   37.25    8.72
   0  22   4   43.95    9.01
   0 -22  -4   44.23    8.45
   0 -22  -4   50.22    9.74
   0 -22  -4   38.71   10.01
   0  22  -4   47.49   10.51
   0 -22   4   46.72    8.58
   0 -22   4   48.32    8.56
   0 -22   4   43.35   10.02
   0  22   5  190.30   22.12
   0 -22  -5  200.71   21.33
   0 -22  -5  199.98   29.80
   0 -22  -5  206.36   30.21
   0  22  -5  199.58   30.53
   0 -22   5  203.89   21.42
   0 -22   5  203.12   21.50
   0 -22   5  220.61   30.20
   0  22   6   24.44    6.43
   0 -22  -6   22.97    5.96
   0 -22  -6   26.32    6.59
   0 -22  -6   18.43    6.96
   0  22  -6   19.63    7.50
   0 -22   6   26.80    6.18
   0 -22   6   22.20    6.10
   0 -22   6   25.86    7.35
   0  22   7   95.82   14.04
   0 -22  -7   91.60   13.39
   0 -22  -7  121.18   17.45
   0 -22  -7  107.65   17.70
   0  22  -7  108.28   17.67
   0 -22   7   93.28   13.65
   0 -22   7   95.44   13.67
   0 -22   7  103.65   17.49
   0  22   8    5.20    3.42
   0 -22  -8    2.32    2.77
   0 -22  -8    2.88    4.37
   0 -22  -8    6.16    5.57
   0  22  -8   -2.77    4.74
   0 -22   8    5.93    2.87
   0 -22   8    0.71    2.96
   0 -22   8    0.18    4.15
   0  22   9   21.06    6.09
   0 -22  -9   16.50    5.57
   0 -22  -9   22.32    6.92
   0 -22  -9   20.50    6.96
   0  22  -9   18.56    7.29
   0 -22   9   16.82    5.66
   0 -22   9   22.31    5.77
   0 -22   9   15.31    6.84
   0  22  10  373.05   32.35
   0 -22 -10  346.48   31.55
   0 -22 -10  408.11   48.05
   0 -22 -10  426.85   48.43
   0  22 -10  347.32   48.33
   0 -22  10  291.23   31.70
   0 -22  10  263.79   31.82
   0 -22  10  331.65   48.16
   0  22  11  323.05   27.77
   0 -22 -11  303.12   26.96
   0 -22 -11  318.97   39.70
   0 -22 -11  328.10   40.30
   0  22 -11  297.77   40.48
   0 -22  11  212.35   26.85
   0 -22  11  212.47   27.10
   0 -22  11  239.54   39.86
   0  22  12   98.92   13.16
   0 -22 -12   90.15   12.35
   0 -22 -12   79.30   15.78
   0 -22 -12   88.82   16.18
   0  22 -12   81.23   16.31
   0 -22  12   64.33   12.19
   0 -22  12   73.93   12.41
   0 -22  12   81.73   15.97
   0  22  13  160.47   18.80
   0 -22 -13  165.13   17.94
   0 -22 -13  138.21   24.36
   0 -22 -13  113.48   24.54
   0  22 -13  146.14   25.15
   0 -22  13  141.40   17.99
   0 -22  13  150.91   18.31
   0 -22  13  149.48   24.90
   0  23   0    2.98    2.40
   0  23   0    5.14    3.85
   0 -23   0    0.96    2.43
   0 -23   0    0.85    2.38
   0 -23   0   -0.41    3.44
   0  23   1  120.76   15.93
   0  23   1  128.22   20.04
   0 -23  -1  125.12   15.27
   0 -23  -1  120.52   19.60
   0  23  -1  103.98   15.73
   0  23  -1  120.30   20.21
   0 -23   1  124.93   15.21
   0 -23   1  127.92   15.27
   0 -23   1  135.55   19.95
   0  23   2   82.37   12.45
   0  23   2   82.88   14.92
   0 -23  -2   87.17   11.88
   0 -23  -2   93.73   14.66
   0 -23  -2   77.58   14.83
   0  23  -2   78.31   12.27
   0  23  -2   85.52   15.31
   0 -23   2   75.13   11.92
   0 -23   2   77.12   11.94
   0 -23   2   89.93   14.93
   0  23   3 1174.75   95.64
   0 -23  -3 1175.46   94.55
   0 -23  -3 1345.69  162.33
   0 -23  -3 1273.72  162.73
   0  23  -3 1170.82   95.23
   0  23  -3 1367.64  163.42
   0 -23   3 1313.11   94.93
   0 -23   3 1258.12   94.34
   0 -23   3 1357.25  162.42
   0  23   4   57.18   10.58
   0 -23  -4   54.76    9.93
   0 -23  -4   69.79   11.85
   0 -23  -4   57.06   12.04
   0  23  -4   52.23   12.58
   0 -23   4   58.94   10.12
   0 -23   4   62.60    9.96
   0 -23   4   70.57   11.99
   0  23   5   17.72    5.67
   0 -23  -5   15.30    5.27
   0 -23  -5   20.03    6.45
   0 -23  -5   18.37    6.03
   0  23  -5   12.07    6.81
   0 -23   5   18.04    5.32
   0 -23   5   22.40    5.52
   0 -23   5   18.50    6.47
   0  23   6  254.75   27.14
   0 -23  -6  254.33   26.20
   0 -23  -6  300.15   38.49
   0 -23  -6  311.79   39.16
   0  23  -6  273.92   39.12
   0 -23   6  255.12   26.34
   0 -23   6  267.46   26.43
   0 -23   6  263.15   38.78
   0  23   7  160.89   18.50
   0 -23  -7  147.49   17.59
   0 -23  -7  176.82   23.88
   0 -23  -7  170.89   24.32
   0  23  -7  145.56   24.35
   0 -23   7  140.58   17.81
   0 -23   7  136.03   17.78
   0 -23   7  152.76   24.11
   0  23   8    5.88    3.90
   0 -23  -8    9.07    3.61
   0 -23  -8    9.52    5.05
   0 -23  -8    6.77    5.39
   0  23  -8    7.29    5.23
   0 -23   8    1.92    3.68
   0 -23   8    6.98    3.80
   0 -23   8    6.58    4.83
   0  23   9 2145.29  143.00
   0 -23  -9 2081.03  142.13
   0 -23  -9 2352.21  249.87
   0 -23  -9 2077.62  250.37
   0  23  -9 1810.17  250.25
   0 -23   9 1691.26  142.28
   0 -23   9 1673.39  142.74
   0 -23   9 1934.72  250.18
   0  23  10  679.93   53.13
   0 -23 -10  667.94   52.39
   0 -23 -10  791.33   85.35
   0 -23 -10  693.85   85.71
   0  23 -10  709.79   85.80
   0 -23  10  506.32   52.52
   0 -23  10  549.75   52.84
   0 -23  10  601.12   85.59
   0  23  11  105.96   14.89
   0 -23 -11   89.76   14.22
   0 -23 -11  111.46   18.69
   0 -23 -11  111.48   19.43
   0  23 -11  110.02   19.32
   0 -23  11  110.41   14.58
   0 -23  11  114.11   14.89
   0 -23  11  101.63   18.95
   0  23  12  140.85   16.93
   0 -23 -12  153.46   16.45
   0 -23 -12  122.61   21.70
   0 -23 -12  125.18   22.35
   0  23 -12  108.06   22.27
   0 -23  12  116.80   16.30
   0 -23  12  125.67   16.60
   0 -23  12  124.70   22.08
   0  23  13  240.67   23.32
   0 -23 -13  231.42   22.47
   0 -23 -13  190.56   31.66
   0 -23 -13  178.43   32.30
   0  23 -13  225.94   32.51
   0 -23  13  192.61   22.37
   0 -23  13  164.49   22.64
   0 -23  13  231.83   32.37
   0  24   0   84.61   13.57
   0  24   0   83.86   16.47
   0 -24   0   97.75   12.98
   0 -24   0  103.07   12.98
   0 -24   0   98.67   16.29
   0  24   1   13.42    5.15
   0  24   1   19.72    6.12
   0 -24  -1   12.81    4.95
   0 -24  -1   20.66    5.64
   0 -24  -1   17.73    5.75
   0  24  -1   15.80    5.08
   0  24  -1   13.81    6.18
   0 -24   1   16.16    4.97
   0 -24   1   14.61    5.00
   0 -24   1   14.52    5.84
   0  24   2  263.68   27.17
   0  24   2  287.64   38.81
   0 -24  -2  264.44   26.33
   0 -24  -2  270.06   38.36
   0 -24  -2  274.71   38.80
   0  24  -2  249.83   26.84
   0  24  -2  299.23   39.09
   0 -24   2  269.29   26.50
   0 -24   2  261.04   26.47
   0 -24   2  287.43   38.80
   0  24   3  108.59   15.53
   0 -24  -3  113.26   14.91
   0 -24  -3  123.37   19.24
   0 -24  -3  110.80   19.49
   0  24  -3  108.13   15.32
   0  24  -3  141.28   20.04
   0 -24   3  121.64   15.20
   0 -24   3  111.36   14.83
   0 -24   3  137.80   19.60
   0  24   4   83.68   12.61
   0 -24  -4   79.91   11.79
   0 -24  -4   81.44   14.49
   0 -24  -4   72.73   14.69
   0  24  -4   82.95   15.28
   0 -24   4   79.26   11.96
   0 -24   4   75.52   11.66
   0 -24   4   89.66   14.64
   0  24   5 1411.22  101.34
   0 -24  -5 1381.28  100.11
   0 -24  -5 1403.50  172.34
   0 -24  -5 1162.21  172.75
   0  24  -5 1419.56  173.13
   0 -24   5 1245.41  100.07
   0 -24   5 1304.42  100.13
   0 -24   5 1413.51  172.55
   0  24   6  116.98   15.62
   0 -24  -6  113.37   14.81
   0 -24  -6  144.31   19.66
   0 -24  -6  133.41   19.84
   0  24  -6  111.65   19.92
   0 -24   6  108.48   14.90
   0 -24   6  104.71   14.98
   0 -24   6  110.88   19.56
   0  24   7  335.41   31.08
   0 -24  -7  308.36   30.11
   0 -24  -7  381.05   45.27
   0 -24  -7  340.49   45.78
   0  24  -7  324.81   45.87
   0 -24   7  285.75   30.33
   0 -24   7  301.07   30.39
   0 -24   7  331.21   45.58
   0  24   8    4.63    3.67
   0 -24  -8    0.63    2.64
   0 -24  -8    2.54    4.58
   0 -24  -8    1.80    5.00
   0  24  -8    1.68    4.89
   0 -24   8    8.78    3.45
   0 -24   8    2.23    3.10
   0 -24   8    0.16    4.35
   0  24   9    6.52    4.07
   0 -24  -9    5.51    3.38
   0 -24  -9    7.94    5.10
   0 -24  -9    3.38    4.44
   0  24  -9   -2.76    6.14
   0 -24   9    3.14    3.90
   0 -24   9    5.80    4.31
   0 -24   9   11.29    5.75
   0  24  10   41.14    9.34
   0 -24 -10   43.88    8.72
   0 -24 -10   44.12   11.28
   0  24 -10   51.86   11.57
   0 -24  10   49.42    9.36
   0 -24  10   46.75    9.52
   0 -24  10   47.12   11.71
   0  24  11   -3.28    3.04
   0 -24 -11    6.57    3.40
   0 -24 -11   -6.38    4.83
   0 -24 -11   -0.80    4.72
   0  24 -11    9.93    5.75
   0 -24  11   -1.11    3.82
   0 -24  11   -2.76    3.75
   0 -24  11    0.39    4.86
   0  24  12    3.83    3.64
   0 -24 -12    4.51    3.89
   0 -24 -12    4.13    5.38
   0 -24 -12   -0.62    5.05
   0  24 -12    3.70    6.31
   0 -24  12    3.70    4.30
   0 -24  12    1.28    3.86
   0 -24  12   -2.76    6.26
   0  25   0   -1.22    2.76
   0  25   0    3.88    3.89
   0 -25   0    3.50    2.74
   0 -25   0   -1.22    2.61
   0 -25   0    1.56    3.42
   0  25   1   57.33   10.10
   0  25   1   53.23   11.48
   0 -25  -1   57.81    9.60
   0 -25  -1   61.50   11.16
   0 -25  -1   50.19   11.31
   0  25  -1   55.97    9.74
   0  25  -1   50.81   11.55
   0 -25   1   55.19    9.56
   0 -25   1   55.37    9.55
   0 -25   1   50.32   11.42
   0  25   2  199.22   22.86
   0  25   2  212.88   31.38
   0 -25  -2  239.29   22.16
   0 -25  -2  212.43   31.00
   0 -25  -2  199.74   31.35
   0  25  -2  191.11   22.62
   0  25  -2  220.18   31.71
   0 -25   2  213.88   22.35
   0 -25   2  192.04   22.20
   0 -25   2  243.41   31.52
   0  25   3    6.04    4.13
   0 -25  -3   12.25    4.25
   0 -25  -3    8.47    4.76
   0 -25  -3    8.11    4.75
   0  25  -3    7.55    4.34
   0  25  -3    8.79    5.64
   0 -25   3   10.48    4.22
   0 -25   3   10.31    3.96
   0 -25   3   11.59    5.21
   0  25   4   48.56    9.49
   0 -25  -4   47.49    8.97
   0 -25  -4   45.85   10.47
   0 -25  -4   44.85   10.59
   0  25  -4   43.13   11.26
   0 -25   4   49.75    9.18
   0 -25   4   55.23    9.09
   0 -25   4   52.70   10.66
   0  25   5   22.31    6.57
   0 -25  -5   21.95    5.77
   0 -25  -5   21.24    7.36
   0 -25  -5   16.38    6.63
   0  25  -5   17.19    7.54
   0 -25   5   21.69    6.07
   0 -25   5   27.15    6.21
   0 -25   5   17.45    7.07
   0  25   6   62.78   11.25
   0 -25  -6   63.53   10.48
   0 -25  -6   79.06   13.04
   0 -25  -6   68.04   13.28
   0  25  -6   70.16   13.50
   0 -25   6   61.08   10.65
   0 -25   6   62.91   10.71
   0 -25   6   58.91   13.17
   0  25   7  636.05   52.43
   0 -25  -7  609.06   51.37
   0 -25  -7  712.99   83.36
   0 -25  -7  606.87   83.84
   0  25  -7  574.78   83.96
   0 -25   7  617.75   51.61
   0 -25   7  621.51   51.71
   0 -25   7  622.04   83.72
   0  25   8   17.62    6.44
   0 -25  -8   18.54    5.80
   0 -25  -8   22.42    7.43
   0 -25  -8   23.08    7.54
   0  25  -8   20.84    8.14
   0 -25   8   17.98    6.08
   0 -25   8   17.76    6.32
   0 -25   8   27.69    7.73
   0  25   9  283.46   26.97
   0 -25  -9  274.76   38.19
   0 -25  -9  267.50   38.70
   0  25  -9  281.65   38.88
   0 -25   9  230.63   26.22
   0 -25   9  238.00   26.50
   0 -25   9  292.03   38.70
   0  25  10  112.94   15.79
   0 -25 -10  126.65   15.33
   0 -25 -10  118.37   20.40
   0 -25 -10  109.22   20.56
   0  25 -10  129.91   20.79
   0 -25  10  116.52   15.60
   0 -25  10  114.60   15.82
   0 -25  10  110.78   20.46
   0  25  11   57.05   10.74
   0 -25 -11   70.80   10.58
   0 -25 -11   59.29   12.81
   0 -25 -11   54.09   13.72
   0  25 -11   58.11   13.45
   0 -25  11   57.42   10.66
   0 -25  11   56.65   10.91
   0 -25  11   51.54   13.05
   0  26   0   76.01   11.80
   0  26   0   58.26   13.96
   0 -26   0   76.68   11.31
   0 -26   0   78.24   11.32
   0 -26   0   76.54   13.91
   0  26   1   -2.70    2.90
   0  26   1    5.30    4.02
   0 -26  -1    0.12    2.85
   0 -26  -1    8.59    2.64
   0 -26  -1    2.00    3.62
   0 -26  -1   -0.28    3.33
   0  26  -1    0.38    2.68
   0  26  -1   -1.41    4.00
   0 -26   1    2.38    2.64
   0 -26   1   -0.42    2.70
   0 -26   1    0.42    3.66
   0  26   2   22.60    6.54
   0  26   2   22.30    7.14
   0 -26  -2   26.17    6.03
   0 -26  -2   19.49    6.84
   0 -26  -2   16.46    6.81
   0  26  -2   18.49    6.37
   0  26  -2   23.56    7.36
   0 -26   2   25.39    6.28
   0 -26   2   26.13    6.25
   0 -26   2   25.62    7.02
   0  26   3   73.92   13.04
   0 -26  -3   97.62   12.64
   0 -26  -3   83.21   15.62
   0 -26  -3   83.20   15.86
   0  26  -3   77.76   16.13
   0 -26   3  101.23   12.81
   0 -26   3   89.15   12.69
   0 -26   3   88.26   15.67
   0  26   4  370.48   36.41
   0 -26  -4  407.03   35.70
   0 -26  -4  399.71   54.79
   0 -26  -4  364.00   55.11
   0  26  -4  406.85   55.54
   0 -26   4  409.90   35.75
   0 -26   4  412.74   35.63
   0 -26   4  412.21   54.96
   0  26   5   37.34    8.07
   0 -26  -5   33.23    7.38
   0 -26  -5   43.13    9.04
   0 -26  -5   31.50    9.06
   0  26  -5   23.89    9.28
   0 -26   5   31.52    7.35
   0 -26   5   31.16    7.60
   0 -26   5   35.79    8.86
   0  26   6  705.46   55.73
   0 -26  -6  652.50   54.47
   0 -26  -6  771.61   89.06
   0 -26  -6  680.00   89.52
   0  26  -6  650.23   89.70
   0 -26   6  630.52   54.53
   0 -26   6  657.17   54.60
   0 -26   6  639.45   89.26
   0  26   7   82.21   12.28
   0 -26  -7   69.08   11.50
   0 -26  -7   82.15   15.03
   0 -26  -7   80.75   15.23
   0  26  -7   73.61   15.20
   0 -26   7   68.54   11.81
   0 -26   7   78.48   11.96
   0 -26   7   75.94   14.89
   0  26   8   31.01    7.12
   0 -26  -8   21.52    6.49
   0 -26  -8   28.69    8.98
   0 -26  -8   25.95    8.42
   0  26  -8   29.01    9.01
   0 -26   8   19.47    6.74
   0 -26   8   23.32    7.00
   0 -26   8   27.20    8.44
   0  26   9    2.08    4.09
   0 -26  -9    4.03    3.37
   0 -26  -9    6.38    5.69
   0 -26  -9    1.44    5.20
   0  26  -9   -0.70    6.32
   0 -26   9    5.16    4.44
   0 -26   9   11.08    4.61
   0 -26   9    3.68    5.73
   0  26  10   54.40   10.41
   0 -26 -10   59.37    9.51
   0 -26 -10   47.31   11.85
   0 -26 -10   24.72   11.45
   0  26 -10   51.79   12.40
   0 -26  10   50.62    9.86
   0 -26  10   50.77    9.97
   0 -26  10   51.05   11.89
   0 -26 -11   78.25   10.80
   0 -26 -11   59.47   13.35
   0 -26 -11   57.16   13.60
   0  26 -11   61.07   13.85
   0 -26  11   55.84   10.82
   0 -26  11   43.97   11.06
   0 -26  11   63.41   13.37
   0  27   0    0.19    2.59
   0  27   0   -2.37    4.03
   0 -27   0    4.06    2.66
   0 -27   0    1.47    2.50
   0 -27   0   -0.41    3.56
   0 -27   0   -1.10    3.24
   0  27   1    5.56    3.52
   0  27   1    5.78    4.48
   0 -27  -1    8.06    3.51
   0 -27  -1    2.29    3.27
   0 -27  -1    3.25    4.07
   0 -27  -1   -2.54    3.83
   0  27  -1    9.07    3.37
   0  27  -1    1.22    4.53
   0 -27   1    3.20    3.29
   0 -27   1    3.94    3.04
   0 -27   1    0.28    4.24
   0  27   2  281.93   28.85
   0 -27  -2  302.42   28.10
   0 -27  -2  297.58   41.32
   0 -27  -2  266.44   41.49
   0  27  -2  273.16   28.55
   0  27  -2  296.33   41.66
   0 -27   2  299.96   28.36
   0 -27   2  281.61   28.03
   0 -27   2  328.19   41.54
   0  27   3  232.26   25.87
   0 -27  -3  272.57   25.26
   0 -27  -3  241.65   36.19
   0 -27  -3  223.44   36.50
   0  27  -3  242.85   36.73
   0 -27   3  262.63   25.39
   0 -27   3  263.04   25.32
   0 -27   3  250.32   36.33
   0  27   4   17.27    5.80
   0 -27  -4   24.43    5.58
   0 -27  -4   15.32    6.92
   0 -27  -4   14.36    6.30
   0  27  -4   11.26    7.11
   0 -27   4   21.28    5.80
   0 -27   4   21.08    5.75
   0 -27   4   15.85    6.69
   0  27   5   51.70   10.23
   0 -27  -5   61.39    9.64
   0 -27  -5   60.84   11.90
   0 -27  -5   62.15   12.12
   0  27  -5   47.20   12.23
   0 -27   5   51.32    9.76
   0 -27   5   52.14    9.85
   0 -27   5   58.56   12.13
   0  27   6   71.92   12.33
   0 -27  -6   74.83   11.50
   0 -27  -6   83.40   14.60
   0 -27  -6   82.39   14.88
   0  27  -6   57.51   14.97
   0 -27   6   74.15   11.66
   0 -27   6   72.48   11.57
   0 -27   6   85.87   14.88
   0  27   7   16.59    6.18
   0 -27  -7   14.36    5.50
   0 -27  -7   14.19    7.34
   0 -27  -7   15.80    7.25
   0  27  -7   12.83    7.25
   0 -27   7   22.37    5.85
   0 -27   7   20.45    6.02
   0 -27   7   21.82    7.43
   0  27   8  373.68   33.03
   0 -27  -8  332.41   32.18
   0 -27  -8  376.81   48.80
   0 -27  -8  358.68   49.15
   0  27  -8  294.00   49.34
   0 -27   8  312.32   32.14
   0 -27   8  339.49   32.57
   0 -27   8  393.77   49.06
   0  27   9   16.69    6.43
   0 -27  -9   13.42    5.41
   0 -27  -9   20.65    8.23
   0 -27  -9   12.92    6.98
   0  27  -9   16.14    7.93
   0 -27   9   12.98    5.99
   0 -27   9   12.51    6.15
   0 -27   9   18.00    7.36
   0  27  10  863.71   63.97
   0 -27 -10  925.47   62.92
   0 -27 -10  781.32  103.91
   0 -27 -10  962.34  104.72
   0  27 -10  792.04  104.62
   0 -27  10  662.10   62.89
   0 -27  10  631.92   63.25
   0 -27  10  716.14  104.23
   0  28   0  368.01   34.26
   0  28   0  333.99   51.79
   0 -28   0  387.81   33.87
   0 -28   0  403.41   33.95
   0 -28   0  398.65   51.97
   0 -28   0  318.79   51.70
   0  28   1  414.41   38.86
   0  28   1  403.90   59.21
   0 -28  -1  497.95   38.15
   0 -28  -1  452.25   38.08
   0 -28  -1  464.15   59.33
   0 -28  -1  366.90   59.14
   0  28  -1  400.91   38.46
   0  28  -1  368.52   59.25
   0 -28   1  428.34   38.21
   0 -28   1  461.24   38.12
   0 -28   1  452.21   59.32
   0  28   2   13.41    3.95
   0 -28  -2    1.97    3.53
   0 -28  -2    6.52    3.68
   0 -28  -2    7.17    4.53
   0 -28  -2    0.00    4.20
   0  28  -2    9.87    3.76
   0  28  -2    0.15    4.82
   0 -28   2    0.83    3.92
   0 -28   2    7.33    3.70
   0 -28   2    6.71    4.84
   0  28   3  103.80   15.19
   0 -28  -3  124.41   14.71
   0 -28  -3  102.64   18.71
   0 -28  -3   99.68   18.91
   0  28  -3  110.43   19.28
   0 -28   3  115.35   14.83
   0 -28   3  100.52   14.75
   0 -28   3  133.38   19.06
   0  28   4   16.04    5.47
   0 -28  -4   17.43    5.26
   0 -28  -4   21.15    7.47
   0 -28  -4   16.18    7.49
   0  28  -4   10.48    6.87
   0 -28   4   17.93    5.49
   0 -28   4   10.98    5.47
   0 -28   4   16.10    6.78
   0  28   5   56.76   11.12
   0 -28  -5   70.60   10.74
   0 -28  -5   69.43   13.31
   0 -28  -5   69.90   13.58
   0  28  -5   61.32   13.62
   0 -28   5   62.40   10.65
   0 -28   5   65.20   10.75
   0 -28   5   73.82   13.58
   0  28   6  225.51   22.86
   0 -28  -6  211.04   21.98
   0 -28  -6  188.28   31.55
   0  28  -6  194.59   31.67
   0 -28   6  198.18   22.02
   0 -28   6  202.02   21.95
   0 -28   6  217.31   31.44
   0  28   7   34.68    7.82
   0 -28  -7   25.86    7.07
   0 -28  -7   34.15    8.99
   0 -28  -7   24.66    9.00
   0  28  -7   19.59    9.00
   0 -28   7   28.39    7.46
   0 -28   7   30.76    7.67
   0 -28   7   36.61    9.17
   0  28   8   13.91    4.93
   0 -28  -8   15.27    4.53
   0 -28  -8    4.53    6.12
   0 -28  -8   10.54    6.33
   0  28  -8    9.60    6.34
   0 -28   8    4.71    5.11
   0 -28   8    9.85    5.51
   0 -28   8   14.81    6.66
   0  28   9   56.89   10.32
   0 -28  -9   45.70    9.54
   0 -28  -9   38.82   12.23
   0 -28  -9   62.61   12.98
   0  28  -9   50.03   12.11
   0 -28   9   43.57    9.84
   0 -28   9   44.17   10.11
   0 -28   9   72.07   12.30
   0  29   0    3.29    3.18
   0  29   0    4.37    4.58
   0 -29   0    0.61    3.15
   0 -29   0    0.89    3.17
   0 -29   0    7.85    4.94
   0 -29   0    3.62    4.38
   0  29   1   41.15    8.58
   0  29   1   33.64    9.81
   0 -29  -1   38.31    8.24
   0 -29  -1   50.38    8.31
   0 -29  -1   41.24   10.14
   0 -29  -1   37.60    9.91
   0  29  -1   33.68    8.44
   0  29  -1   33.90    9.93
   0 -29   1   44.76    8.41
   0 -29   1   44.48    8.36
   0 -29   1   40.52   10.08
   0 -29   1   38.48    9.56
   0  29   2  175.89   20.90
   0 -29  -2  202.48   20.29
   0 -29  -2  193.02   20.28
   0 -29  -2  188.22   28.17
   0 -29  -2  173.30   28.08
   0  29  -2  170.20   20.44
   0  29  -2  177.55   28.11
   0 -29   2  183.17   20.49
   0 -29   2  165.18   20.12
   0 -29   2  191.12   27.95
   0  29   3   50.74   10.02
   0 -29  -3   53.98    9.64
   0 -29  -3   56.00   12.24
   0 -29  -3   54.56   11.81
   0  29  -3   48.48   11.87
   0 -29   3   55.30    9.78
   0 -29   3   51.10    9.66
   0 -29   3   55.66   11.69
   0  29   4  128.77   17.92
   0 -29  -4  159.70   23.40
   0 -29  -4  137.78   23.48
   0  29  -4  136.05   23.67
   0 -29   4  151.17   17.34
   0 -29   4  139.92   17.50
   0 -29   4  164.31   23.56
   0  29   5   21.41    6.87
   0 -29  -5   28.18    6.62
   0 -29  -5   32.68    8.33
   0 -29  -5   23.31    8.25
   0  29  -5   11.12    8.37
   0 -29   5   30.11    6.77
   0 -29   5   27.55    7.02
   0 -29   5   26.10    8.49
   0  29   6    9.64    5.31
   0 -29  -6   17.97    5.46
[truncated: 292,301 more chars]
