# Supplementary material for: Crystal structure and Hirshfeld surface analysis of (E)-4-{[2,2-di­chloro-1-(4-meth­oxy­phen­yl)ethen­yl]diazen­yl}benzo­nitrile
Source: Acta Crystallogr E Crystallogr Commun. 2019 Jul 16;75(Pt 8):1190–4. doi: 10.1107/S2056989019009642 (PMC6690439; doi:10.1107/S2056989019009642)
Supplement: Supplementary file 2 [file e-75-01190-Isup2.hkl]

data_I                                                                          
_shelx_title ' AUF-18 in P2(1)/c'                                               
_shelx_refln_list_code          4                                               
_shelx_F_calc_maximum      105.64                                               
_exptl_crystal_F_000       680.00                                               
_reflns_d_resolution_high  0.7822                                               
                                                                                
loop_                                                                           
 _space_group_symop_operation_xyz                                               
 'x, y, z'                                                                      
 '-x, y+1/2, -z+1/2'                                                            
 '-x, -y, -z'                                                                   
 'x, -y-1/2, z-1/2'                                                             
                                                                                
_cell_length_a     3.9117                                                       
_cell_length_b    25.1094                                                       
_cell_length_c    14.9679                                                       
_cell_angle_alpha  90.000                                                       
_cell_angle_beta   97.070                                                       
_cell_angle_gamma  90.000                                                       
                                                                                
_shelx_F_squared_multiplier     1.000                                           
                                                                                
loop_                                                                           
 _refln_index_h                                                                 
 _refln_index_k                                                                 
 _refln_index_l                                                                 
 _refln_F_squared_calc                                                          
 _refln_F_squared_meas                                                          
 _refln_F_squared_sigma                                                         
 _refln_observed_status                                                         
   2   0   0        122.90        103.48         8.06 o                         
   3   0   0         69.89         65.68         6.12 o                         
   4   0   0         50.96         52.63         5.72 o                         
   1   1   0         43.20         29.29         2.58 o                         
   2   1   0         25.31         17.63         2.03 o                         
   3   1   0        176.01        179.62         8.38 o                         
   4   1   0        640.62        707.21        25.19 o                         
   1   2   0       2355.36       2147.66        86.45 o                         
   2   2   0       2982.76       2906.09       104.37 o                         
   3   2   0         70.22         84.60         5.04 o                         
   4   2   0          4.44          6.51         2.31 o                         
   1   3   0        998.78        928.12        39.42 o                         
   2   3   0       6082.06       6395.54       247.59 o                         
   3   3   0       1489.99       1448.31        59.26 o                         
   4   3   0          0.06          2.61         1.87 o                         
   1   4   0       3326.29       3343.91       131.23 o                         
   2   4   0         19.27         11.29         2.11 o                         
   3   4   0        173.53        181.70        10.33 o                         
   4   4   0        168.82        178.32        10.46 o                         
   1   5   0       4478.77       4804.33       189.03 o                         
   2   5   0        107.56        118.46         7.49 o                         
   3   5   0        483.10        478.74        22.29 o                         
   4   5   0         70.25         71.32         5.78 o                         
   0   6   0        135.33        126.90         9.23 o                         
   1   6   0        171.61        174.71         9.29 o                         
   2   6   0       5313.71       5858.01       226.40 o                         
   3   6   0         49.32         54.58         4.56 o                         
   4   6   0         13.33         12.94         2.77 o                         
   1   7   0        282.90        225.39        12.09 o                         
   2   7   0       2463.70       2537.18       101.98 o                         
   3   7   0          9.44         10.37         2.13 o                         
   4   7   0        226.50        243.99        13.25 o                         
   0   8   0        838.64        781.44        39.11 o                         
   1   8   0        773.23        760.30        33.16 o                         
   2   8   0       4730.81       4879.65       189.81 o                         
   3   8   0         36.92         37.60         3.81 o                         
   4   8   0        203.08        226.96        12.54 o                         
   1   9   0        126.12        132.65         6.70 o                         
   2   9   0         73.21         80.18         5.39 o                         
   3   9   0        145.88        161.10        10.24 o                         
   4   9   0         52.37         51.65         4.59 o                         
   0  10   0       3973.60       4091.76       181.66 o                         
   1  10   0        212.18        198.92         8.34 o                         
   2  10   0        179.94        175.62         9.36 o                         
   3  10   0         81.71         86.60         5.81 o                         
   4  10   0          0.65          3.04         1.96 o                         
   1  11   0       5178.86       5460.56       154.87 o                         
   2  11   0        124.02        134.35         8.23 o                         
   3  11   0         78.22         76.07         5.31 o                         
   4  11   0         29.19         41.54         4.15 o                         
   0  12   0       1073.04       1301.52        60.33 o                         
   1  12   0        110.25         91.67         4.88 o                         
   2  12   0        256.26        264.72        13.55 o                         
   3  12   0        269.32        288.33        14.84 o                         
   4  12   0         41.05         45.63         5.00 o                         
   1  13   0       1096.77       1140.51        37.97 o                         
   2  13   0        645.24        669.72        29.24 o                         
   3  13   0         21.64         23.84         3.15 o                         
   4  13   0        189.33        202.05        11.56 o                         
   0  14   0        614.34        650.22        32.95 o                         
   1  14   0       1024.75        932.75        38.39 o                         
   2  14   0       1058.34       1058.53        51.80 o                         
   3  14   0         21.75         21.97         3.06 o                         
   4  14   0         72.20         76.39         6.14 o                         
   1  15   0        507.46        453.88        15.83 o                         
   2  15   0        379.82        392.13        18.71 o                         
   3  15   0        618.83        680.36        30.33 o                         
   4  15   0        115.50        118.84         8.06 o                         
   0  16   0        224.59        213.91        13.45 o                         
   1  16   0        172.94        149.67         6.76 o                         
   2  16   0       1004.65        981.82        42.10 o                         
   3  16   0         57.48         71.38         5.64 o                         
   4  16   0         29.73         32.88         4.14 o                         
   1  17   0       1300.05       1299.70        39.65 o                         
   2  17   0        399.79        412.38        19.69 o                         
   3  17   0        279.57        292.61        15.09 o                         
   4  17   0          0.62          0.99         2.04 o                         
   0  18   0        959.61        907.07        44.58 o                         
   1  18   0         47.76         47.15         3.26 o                         
   2  18   0          1.57          3.49         1.54 o                         
   3  18   0         44.14         50.41         4.63 o                         
   4  18   0          4.93          5.78         2.60 o                         
   1  19   0       1002.44        973.12        30.63 o                         
   2  19   0         18.01         23.37         3.00 o                         
   3  19   0          6.83          5.12         1.89 o                         
   0  20   0       1301.84       1257.96        59.41 o                         
   1  20   0         47.83         60.99         3.85 o                         
   2  20   0        436.96        384.03        18.66 o                         
   3  20   0         67.32         67.05         5.56 o                         
   1  21   0        195.39        185.03         7.95 o                         
   2  21   0        808.96        765.17        33.64 o                         
   3  21   0        323.12        354.69        22.08 o                         
   0  22   0       1979.08       1914.89        74.73 o                         
   1  22   0         25.21         24.22         2.40 o                         
   2  22   0       1007.03       1110.63        47.39 o                         
   3  22   0          0.72         -1.69         1.69 o                         
   1  23   0        699.85        698.13        22.91 o                         
   2  23   0        414.97        420.97        20.37 o                         
   3  23   0         51.59         61.53         6.36 o                         
   0  24   0        127.82        115.44         7.73 o                         
   1  24   0          3.84          5.91         1.51 o                         
   2  24   0         24.74         25.11         3.28 o                         
   3  24   0          3.20          5.45         2.43 o                         
   1  25   0          0.19          1.76         1.18 o                         
   2  25   0         32.21         29.84         4.77 o                         
   3  25   0        373.81        372.36        33.63 o                         
   0  26   0        108.86         90.80         6.69 o                         
   1  26   0        334.51        311.86        11.12 o                         
   2  26   0        711.50        848.31        61.61 o                         
   1  27   0         16.09         17.66         2.22 o                         
   2  27   0        405.80        448.25        32.95 o                         
   0  28   0        502.57        462.23        20.10 o                         
   1  28   0        360.18        341.97        19.16 o                         
   2  28   0         56.96         53.47         5.60 o                         
   1  29   0        314.89        306.58        11.80 o                         
   2  29   0        188.87        194.77        14.51 o                         
   0  30   0       1839.09       1604.03        60.04 o                         
   1  30   0         98.50         92.54         5.26 o                         
   1  31   0        421.05        335.43        14.79 o                         
   0  32   0          0.08          2.49         2.03 o                         
  -4   1   1        166.88        178.80         9.29 o                         
  -3   1   1         98.76        112.53         5.64 o                         
  -2   1   1         11.33          6.03         1.23 o                         
   0   1   1         24.93         22.44         2.99 o                         
   1   1   1       1425.54       1410.84        46.45 o                         
   2   1   1        312.97        291.21        11.91 o                         
   3   1   1         93.81         91.25         5.31 o                         
   4   1   1         21.44         21.65         2.89 o                         
  -4   2   1        305.19        323.09        14.50 o                         
  -3   2   1         35.07         28.39         3.17 o                         
  -2   2   1         33.32         23.40         2.74 o                         
   0   2   1        434.02        379.96        15.95 o                         
   1   2   1        440.29        368.11        14.40 o                         
   2   2   1       1671.33       1503.18        48.85 o                         
   3   2   1        231.33        243.47        10.53 o                         
   4   2   1         80.20         97.52         6.95 o                         
  -4   3   1         70.14         80.18         5.54 o                         
  -3   3   1         34.41         50.98         5.88 o                         
  -2   3   1        664.19        609.40        27.15 o                         
   0   3   1         50.08         51.70         3.92 o                         
   1   3   1       5360.93       6027.81       379.27 o                         
   2   3   1        132.09        111.11         5.96 o                         
   3   3   1          3.05          6.83         1.88 o                         
   4   3   1         10.74         13.34         2.99 o                         
  -4   4   1         18.95         18.63         2.76 o                         
  -3   4   1         86.07         81.97         5.91 o                         
  -2   4   1        981.13        902.60        38.64 o                         
  -1   4   1        227.87        238.69        16.89 o                         
   2   4   1         37.07         38.74         3.65 o                         
   3   4   1          0.17          0.76         1.44 o                         
   4   4   1        468.79        514.47        24.01 o                         
  -4   5   1        124.32        139.07         7.95 o                         
  -3   5   1       1444.89       1410.35        59.37 o                         
  -2   5   1         19.35         19.90         2.55 o                         
  -1   5   1       1600.15       1459.32        57.05 o                         
   0   5   1       1915.15       1922.88        56.53 o                         
   1   5   1       1060.92        984.14        33.40 o                         
   2   5   1        264.87        311.93        15.61 o                         
   3   5   1          0.59          1.55         1.31 o                         
   4   5   1          7.17          6.37         2.29 o                         
  -4   6   1        171.65        194.19         9.96 o                         
  -3   6   1         98.54         99.37         6.68 o                         
  -2   6   1       5957.72       6270.87       242.59 o                         
  -1   6   1       3016.68       2910.36       114.68 o                         
   0   6   1          9.35          7.99         1.31 o                         
   1   6   1       4320.01       4489.30       138.90 o                         
   2   6   1       2075.35       1914.88        77.37 o                         
   3   6   1         67.11         71.93         5.47 o                         
   4   6   1        428.30        500.01        23.27 o                         
  -4   7   1         12.33         16.18         2.73 o                         
  -3   7   1        230.41        217.40        11.82 o                         
  -2   7   1       1108.18       1076.43        43.39 o                         
  -1   7   1          0.56          1.38         0.94 o                         
   0   7   1         79.11         70.25         4.39 o                         
   1   7   1        737.31        679.08        22.18 o                         
   2   7   1       3380.41       3306.89       130.71 o                         
   3   7   1       3259.11       3597.13       140.65 o                         
   4   7   1         32.73         43.70         4.52 o                         
  -4   8   1        169.19        188.79         9.32 o                         
  -3   8   1        593.50        605.43        30.57 o                         
  -2   8   1        347.86        323.08        15.18 o                         
  -1   8   1       2878.54       2887.56       115.31 o                         
   0   8   1       3649.20       3500.65       109.52 o                         
   1   8   1        986.37       1064.18        34.70 o                         
   2   8   1        134.84        118.20         7.57 o                         
   3   8   1        741.75        805.80        35.04 o                         
   4   8   1        127.71        138.45         8.83 o                         
  -4   9   1        272.28        314.96        13.73 o                         
  -3   9   1        557.14        586.12        24.85 o                         
  -2   9   1        210.27        200.49        11.07 o                         
  -1   9   1        126.95        161.39         8.46 o                         
   0   9   1       2714.07       2620.83        82.78 o                         
   1   9   1       8028.44       9173.17       354.72 o                         
   2   9   1        171.34        182.53        10.33 o                         
   3   9   1         93.73        102.77         6.94 o                         
   4   9   1        284.16        317.70        17.27 o                         
  -4  10   1          1.90          3.21         1.92 o                         
  -3  10   1          0.17          3.30         1.49 o                         
  -2  10   1         11.13          8.30         1.75 o                         
  -1  10   1         70.55         35.12         2.90 o                         
   0  10   1       5327.33       5428.80       187.24 o                         
   1  10   1        291.71        256.05        10.86 o                         
   2  10   1         44.30         39.78         3.48 o                         
   3  10   1        125.38        133.78         8.33 o                         
   4  10   1          2.44          5.29         2.15 o                         
  -4  11   1        106.18        120.57         7.31 o                         
  -3  11   1          4.85          6.03         1.85 o                         
  -2  11   1         83.47         74.76         5.54 o                         
  -1  11   1        466.68        477.30        17.28 o                         
   0  11   1       1088.92       1006.36        34.33 o                         
   1  11   1       2850.58       2829.79        88.77 o                         
   2  11   1         89.20        118.46         7.06 o                         
   3  11   1         14.14         13.71         2.26 o                         
   4  11   1        162.71        165.05        10.45 o                         
  -4  12   1         11.27         11.10         2.72 o                         
  -3  12   1         90.55         99.95         6.87 o                         
  -2  12   1        826.42        788.69        38.91 o                         
  -1  12   1       1185.99       1297.27        44.28 o                         
   0  12   1        416.34        406.68        15.82 o                         
   1  12   1          2.91          3.14         1.59 o                         
   2  12   1        104.12        114.50         7.34 o                         
   3  12   1        332.65        345.80        16.20 o                         
   4  12   1        191.91        181.80        10.01 o                         
  -4  13   1          0.03          2.86         1.94 o                         
  -3  13   1        131.31        127.64         8.15 o                         
  -2  13   1        204.14        208.13        11.28 o                         
  -1  13   1          3.96          8.50         1.39 o                         
   0  13   1         27.45         24.48         2.41 o                         
   1  13   1        720.11        706.93        25.03 o                         
   2  13   1        538.23        519.55        23.96 o                         
   3  13   1        394.65        406.84        20.84 o                         
   4  13   1          4.74          3.65         2.20 o                         
  -4  14   1        447.39        478.39        20.09 o                         
  -3  14   1         52.33         55.92         4.90 o                         
  -2  14   1        602.88        594.33        28.03 o                         
  -1  14   1        602.93        582.68        20.48 o                         
   0  14   1       1736.73       1734.67        56.23 o                         
   1  14   1        110.27         93.80         5.30 o                         
   2  14   1        333.81        345.23        17.04 o                         
   3  14   1        219.52        230.31        12.42 o                         
   4  14   1         93.81        102.45         7.37 o                         
  -4  15   1         20.36         19.58         3.08 o                         
  -3  15   1          0.01          7.93         5.35 o                         
  -2  15   1          0.53          7.11         3.18 o                         
  -1  15   1         50.67         56.11         3.40 o                         
   0  15   1        237.74        204.87         8.57 o                         
   1  15   1        702.05        736.38        25.85 o                         
   2  15   1         63.51         74.63         5.59 o                         
   3  15   1         17.55         23.14         3.14 o                         
   4  15   1        198.91        192.91        11.25 o                         
  -4  16   1          5.26          3.67         2.61 o                         
  -3  16   1         62.38         80.07         6.02 o                         
  -2  16   1        653.03        702.66        30.94 o                         
  -1  16   1         40.85         48.87         3.16 o                         
   0  16   1        645.75        610.83        20.14 o                         
   1  16   1        267.32        294.38        11.74 o                         
   2  16   1       1075.86       1088.53        45.61 o                         
   3  16   1         47.26         44.65         4.32 o                         
   4  16   1        292.92        298.20        15.56 o                         
  -4  17   1          8.70          9.76         2.61 o                         
  -3  17   1        586.36        589.70        26.92 o                         
  -2  17   1          8.40         16.56         3.78 o                         
  -1  17   1       1360.04       1376.75        51.01 o                         
   0  17   1         41.42         37.69         2.88 o                         
   1  17   1        597.17        563.54        19.93 o                         
   2  17   1        190.07        226.00        12.26 o                         
   3  17   1          8.86         15.76         2.71 o                         
   4  17   1         90.72         83.88         6.53 o                         
  -4  18   1          3.97          3.63         2.54 o                         
  -3  18   1        383.50        372.21        18.30 o                         
  -2  18   1        236.39        240.98        12.85 o                         
  -1  18   1         94.29         99.07         4.96 o                         
   0  18   1         14.71         16.27         1.92 o                         
   1  18   1         20.01         32.89         3.34 o                         
   2  18   1          3.94          4.00         1.60 o                         
   3  18   1        268.10        265.10        14.01 o                         
   4  18   1        108.71         88.06         7.39 o                         
  -4  19   1          0.81          3.86         2.57 o                         
  -3  19   1          5.93          7.18         2.07 o                         
  -2  19   1         14.94         18.43         2.67 o                         
  -1  19   1          2.51          4.85         2.29 o                         
   0  19   1          0.09          2.99         1.13 o                         
   1  19   1        104.25        112.22         6.08 o                         
   2  19   1        747.01        784.73        34.30 o                         
   3  19   1          1.05          1.62         1.43 o                         
  -3  20   1        173.34        164.97        10.52 o                         
  -2  20   1         63.35         75.11         5.69 o                         
  -1  20   1        947.56        903.07        28.01 o                         
   0  20   1       1234.36       1209.53        37.19 o                         
   1  20   1          5.18          4.82         1.40 o                         
   2  20   1        133.18        150.89         8.21 o                         
   3  20   1          0.52          0.25         1.35 o                         
  -3  21   1          7.29          6.20         2.12 o                         
  -2  21   1        100.48        120.72        12.90 o                         
  -1  21   1          8.29         18.83         2.05 o                         
   0  21   1         91.59         98.97         5.25 o                         
   1  21   1       2511.88       2670.94        84.74 o                         
   2  21   1        526.12        523.59        24.27 o                         
   3  21   1          4.54          0.55         1.99 o                         
  -3  22   1        126.18        166.34        11.23 o                         
  -2  22   1          0.07         11.30         7.78 o                         
  -1  22   1        803.57        832.06        28.49 o                         
   0  22   1        479.59        489.02        17.01 o                         
   1  22   1          6.74          9.55         1.78 o                         
   2  22   1          7.29          5.04         1.75 o                         
   3  22   1         46.79         43.94         4.55 o                         
  -3  23   1        450.01        507.42        37.63 o                         
  -2  23   1        233.71        247.48        13.23 o                         
  -1  23   1        136.46        129.80         5.85 o                         
   0  23   1        159.45        149.84         6.92 o                         
   1  23   1        417.90        395.63        15.53 o                         
   2  23   1        912.42        930.69        47.30 o                         
   3  23   1        513.92        568.48        50.31 o                         
  -3  24   1          8.23         13.26         2.65 o                         
  -2  24   1        246.68        282.40        13.13 o                         
  -1  24   1         34.95         71.61         4.07 o                         
   0  24   1         18.86         19.39         2.08 o                         
   1  24   1        771.88        764.31        26.97 o                         
   2  24   1        590.51        578.39        27.51 o                         
   3  24   1         32.54         44.58         4.68 o                         
  -3  25   1       1173.00       1136.01        97.72 o                         
  -2  25   1         30.86         26.41         3.15 o                         
  -1  25   1          9.65         19.72         2.15 o                         
   0  25   1         71.38         67.14         4.01 o                         
   1  25   1         37.04         39.09         3.36 o                         
   2  25   1        452.86        562.63        32.51 o                         
   3  25   1        200.70        208.84        13.15 o                         
  -2  26   1        190.72        239.29        13.78 o                         
  -1  26   1         31.46         40.10         2.94 o                         
   0  26   1          2.26          1.72         1.12 o                         
   1  26   1         11.00          9.51         1.86 o                         
   2  26   1         21.11         21.20         3.05 o                         
  -2  27   1         72.48         80.81         6.28 o                         
  -1  27   1        381.02        352.35        12.22 o                         
   0  27   1          2.48          4.59         1.34 o                         
   1  27   1         31.09         30.93         3.03 o                         
   2  27   1        133.43        150.52        16.66 o                         
  -2  28   1        127.29        141.18         9.67 o                         
  -1  28   1         64.29         57.90         3.70 o                         
   0  28   1        526.91        535.99        16.49 o                         
   1  28   1          3.76          4.04         1.66 o                         
   2  28   1         54.51         51.74         6.06 o                         
  -2  29   1         60.04         52.35         4.61 o                         
  -1  29   1         45.42         54.02         3.62 o                         
   0  29   1         57.76         49.63         3.17 o                         
   1  29   1        144.26        139.98        10.39 o                         
   2  29   1        169.72        154.87        16.09 o                         
  -1  30   1         16.83         14.76         2.10 o                         
   0  30   1         12.91          9.21         2.11 o                         
   1  30   1          0.06          2.31         1.59 o                         
  -1  31   1         42.95         37.11         5.09 o                         
   0  31   1         15.65         14.50         2.06 o                         
   1  31   1        128.64        107.41         6.56 o                         
   0  32   1        356.48        239.44        15.12 o                         
  -4   0   2        127.78        124.76        11.52 o                         
  -3   0   2        438.67        429.59        19.73 o                         
  -2   0   2        164.91        154.28         9.95 o                         
  -1   0   2        711.17        635.04        37.03 o                         
   0   0   2        156.62        139.27        12.34 o                         
   1   0   2        454.73        455.78        24.12 o                         
   2   0   2       2484.17       2233.83       100.30 o                         
   3   0   2          6.28         15.50         2.95 o                         
   4   0   2         59.14         55.99         5.88 o                         
  -4   1   2        238.78        247.91        13.12 o                         
  -3   1   2         23.27         25.22         2.37 o                         
  -2   1   2        953.83        839.13        24.74 o                         
  -1   1   2         13.46         13.50         1.53 o                         
   0   1   2       2636.24       2678.92       138.09 o                         
   2   1   2        161.16        132.30         6.67 o                         
   3   1   2          1.20          3.73         1.28 o                         
   4   1   2          4.52          8.99         1.98 o                         
  -4   2   2        157.67        160.65         8.65 o                         
  -3   2   2        166.73        167.42         8.60 o                         
  -2   2   2       3789.85       3736.98       127.75 o                         
   0   2   2        522.79        463.01        17.19 o                         
   1   2   2      10082.19      12772.09      1604.00 o                         
   2   2   2       1408.84       1304.00        42.97 o                         
   3   2   2       1147.03       1234.49        40.80 o                         
   4   2   2        396.79        403.73        18.70 o                         
  -4   3   2          0.20          2.33         1.85 o                         
  -3   3   2        470.85        452.92        18.53 o                         
  -2   3   2         45.50         46.76         4.08 o                         
  -1   3   2       1427.56       1198.97        43.03 o                         
   0   3   2        324.03        294.62        11.97 o                         
   1   3   2       4667.28       4943.88       152.25 o                         
   2   3   2        190.09        120.40         6.27 o                         
   3   3   2       1773.41       1890.88        60.57 o                         
   4   3   2          0.03          1.85         1.86 o                         
  -4   4   2         10.13         11.46         2.31 o                         
  -3   4   2          0.53          3.79         1.30 o                         
  -2   4   2       2145.15       1951.34        79.07 o                         
  -1   4   2       1081.71       1020.36        37.55 o                         
   0   4   2        456.35        433.87        14.67 o                         
   1   4   2        275.54        240.08        10.35 o                         
   2   4   2       2091.59       1994.46        63.58 o                         
   3   4   2        989.03        992.54        33.57 o                         
   4   4   2        238.41        258.16        13.67 o                         
  -4   5   2        260.91        268.94        12.64 o                         
  -3   5   2         31.01         54.53         7.40 o                         
  -2   5   2        682.91        668.76        31.37 o                         
  -1   5   2       2628.81       2555.93       101.13 o                         
   0   5   2       1402.46       1346.54        40.74 o                         
   1   5   2        732.20        670.13        23.78 o                         
   2   5   2       2403.47       2279.61        72.17 o                         
   3   5   2         72.00         67.10         5.23 o                         
   4   5   2          8.04         11.07         2.66 o                         
  -4   6   2         91.18        103.20         6.14 o                         
  -3   6   2        274.11        270.90        14.07 o                         
  -2   6   2        223.90        243.23        12.03 o                         
  -1   6   2       2661.48       2565.86       101.39 o                         
   0   6   2          6.30          7.86         1.16 o                         
   1   6   2         16.29         25.12         2.42 o                         
   2   6   2         16.59         21.22         2.62 o                         
   3   6   2        777.10        848.70        36.57 o                         
   4   6   2         36.12         38.13         4.17 o                         
  -4   7   2        357.34        411.56        17.68 o                         
  -3   7   2        692.81        723.97        30.27 o                         
  -2   7   2       1034.23        984.89        39.65 o                         
  -1   7   2       2699.04       2604.87        98.03 o                         
   0   7   2        173.08        167.36         7.02 o                         
   1   7   2       3375.99       3356.57        95.92 o                         
   2   7   2       1123.74       1109.70        46.43 o                         
   3   7   2       1485.24       1570.51        64.35 o                         
   4   7   2        311.15        330.88        17.72 o                         
  -4   8   2         46.71         58.15         4.43 o                         
  -3   8   2          2.25         13.45         3.49 o                         
  -2   8   2       1194.01       1082.80        45.24 o                         
  -1   8   2         23.12         25.10         2.43 o                         
   0   8   2       1865.75       1715.10        49.58 o                         
   1   8   2       1521.80       1411.31        42.46 o                         
   2   8   2       2171.63       2018.67        81.02 o                         
   3   8   2        825.84        880.80        37.81 o                         
   4   8   2        290.52        324.95        16.42 o                         
  -4   9   2         12.08         14.01         2.61 o                         
  -3   9   2        257.46        268.42        13.94 o                         
  -2   9   2       1162.69       1205.34        50.38 o                         
  -1   9   2        582.71        537.62        19.22 o                         
   0   9   2         12.55          8.93         1.37 o                         
   1   9   2        445.90        448.92        15.15 o                         
   2   9   2         39.23         39.75         3.78 o                         
   3   9   2        773.97        826.95        35.99 o                         
   4   9   2         90.41         91.94         6.79 o                         
  -4  10   2         28.82         32.73         3.78 o                         
  -3  10   2        617.75        663.82        31.19 o                         
  -2  10   2          9.21          9.48         1.84 o                         
  -1  10   2        107.48        115.51         5.83 o                         
   0  10   2       1298.97       1202.94        36.72 o                         
   1  10   2        559.37        601.66        21.66 o                         
   2  10   2         52.53         37.15         3.63 o                         
   3  10   2        240.72        255.10        13.49 o                         
   4  10   2        107.41         91.01         6.82 o                         
  -4  11   2        189.26        226.50        11.22 o                         
  -3  11   2        357.48        361.83        17.59 o                         
  -2  11   2         15.66         19.13         2.53 o                         
  -1  11   2       1181.42       1155.55        41.43 o                         
   0  11   2       1945.77       1802.92        53.29 o                         
   1  11   2       1653.54       1422.86        46.63 o                         
   2  11   2        197.87        220.25        11.09 o                         
   3  11   2        102.10        111.30         7.36 o                         
   4  11   2        133.44        133.09         8.06 o                         
  -4  12   2        436.64        518.94        26.41 o                         
  -3  12   2       1171.95       1295.58        53.89 o                         
  -2  12   2          0.41         14.84         5.26 o                         
  -1  12   2        471.56        451.13        16.50 o                         
   0  12   2       4193.48       4215.60       119.66 o                         
   1  12   2        178.13        163.48         7.79 o                         
   2  12   2        626.85        646.28        27.48 o                         
   3  12   2          4.15          4.87         1.63 o                         
   4  12   2          3.16          5.85         2.29 o                         
  -4  13   2          2.34          5.33         2.18 o                         
  -3  13   2         55.24         64.68         5.26 o                         
  -2  13   2        212.15        236.48        12.43 o                         
  -1  13   2        140.89        141.63         6.74 o                         
   0  13   2       4126.06       4374.86       124.23 o                         
   1  13   2        465.41        406.20        15.72 o                         
   2  13   2         35.68         38.30         3.73 o                         
   3  13   2          9.23          9.71         2.01 o                         
   4  13   2          5.82          5.85         2.29 o                         
  -4  14   2          1.47          4.85         2.40 o                         
  -3  14   2        125.42        129.32         8.20 o                         
  -2  14   2       1348.79       1376.19        55.93 o                         
  -1  14   2         65.28         46.44         3.26 o                         
   0  14   2        376.66        338.39        12.46 o                         
   1  14   2        910.78        838.14        29.09 o                         
   2  14   2        198.23        205.05        11.35 o                         
   3  14   2        558.02        582.26        31.38 o                         
   4  14   2        548.50        549.04        25.56 o                         
  -4  15   2          0.51          3.42         2.03 o                         
  -3  15   2        706.87        779.36        34.25 o                         
  -2  15   2         33.84         36.98         3.66 o                         
  -1  15   2       4598.21       4669.18       143.70 o                         
   0  15   2       4638.84       4666.91       131.54 o                         
   1  15   2        162.54        148.17         7.25 o                         
   2  15   2       1524.99       1591.92        65.25 o                         
   3  15   2        585.75        586.78        26.62 o                         
   4  15   2        136.53        144.30         9.29 o                         
  -4  16   2        199.70        216.95        15.79 o                         
  -3  16   2        214.17        236.68        11.48 o                         
  -2  16   2       1057.28       1065.41        52.86 o                         
  -1  16   2          2.49          2.43         1.13 o                         
   0  16   2       1492.45       1478.04        44.33 o                         
   1  16   2        179.93        171.04         8.09 o                         
   2  16   2         30.23         31.00         2.85 o                         
   3  16   2        276.87        288.01        14.94 o                         
   4  16   2        424.94        432.90        20.98 o                         
  -4  17   2        174.58        190.94        13.57 o                         
  -3  17   2         36.41         45.82         3.93 o                         
  -2  17   2         93.46         85.08         6.11 o                         
  -1  17   2         19.73         20.24         2.02 o                         
   0  17   2         89.78         79.99         4.49 o                         
   1  17   2       1639.12       1694.41        55.55 o                         
   2  17   2        554.90        530.69        19.63 o                         
   3  17   2        164.09        168.08        10.00 o                         
   4  17   2         19.64         21.94         3.58 o                         
  -4  18   2        201.75        215.85        15.33 o                         
  -3  18   2         10.60         19.64         2.74 o                         
  -2  18   2          0.05          2.35         1.50 o                         
  -1  18   2        206.94        208.58         8.40 o                         
   0  18   2       1622.63       1526.20        45.00 o                         
   1  18   2        677.69        675.22        24.07 o                         
   2  18   2        687.93        738.90        28.84 o                         
   3  18   2         72.82         73.68         5.79 o                         
   4  18   2          1.13          0.75         3.29 o                         
  -4  19   2        154.56        133.53         9.08 o                         
  -3  19   2         18.40         28.56         3.16 o                         
  -1  19   2        108.00        121.34         5.74 o                         
   0  19   2       1011.69        988.94        30.24 o                         
   1  19   2       2980.88       2947.02        93.42 o                         
   2  19   2         16.51         23.15         2.69 o                         
   3  19   2        135.44        126.31         8.21 o                         
  -3  20   2         29.13         27.63         3.12 o                         
  -2  20   2          0.04          2.86         1.42 o                         
  -1  20   2        312.21        342.01        12.32 o                         
   0  20   2        758.38        736.29        23.32 o                         
   1  20   2        156.72        154.18         7.57 o                         
   2  20   2        159.62        155.08         7.66 o                         
   3  20   2         19.75         19.17         3.08 o                         
  -3  21   2        117.67        114.33         7.60 o                         
  -2  21   2         22.36         41.15         3.74 o                         
  -1  21   2         86.31        108.13         5.04 o                         
   0  21   2         26.24         28.58         2.47 o                         
   1  21   2          6.43          6.93         1.54 o                         
   2  21   2         34.49         31.13         3.09 o                         
   3  21   2         23.93         23.36         3.49 o                         
  -3  22   2          9.77         13.06         2.57 o                         
  -2  22   2         31.01         45.85         3.94 o                         
  -1  22   2        302.80        300.46        10.45 o                         
   0  22   2       1167.77       1157.92        35.02 o                         
   1  22   2          2.32         10.35         1.79 o                         
   2  22   2        500.75        492.96        24.00 o                         
   3  22   2        114.54        134.25        13.60 o                         
  -3  23   2        160.72        182.89        12.39 o                         
  -2  23   2         94.63        106.57         6.58 o                         
  -1  23   2        797.43        804.85        23.46 o                         
   0  23   2        116.42        100.70         5.11 o                         
   1  23   2        177.10        203.06         9.27 o                         
   2  23   2         41.81         39.52         3.43 o                         
   3  23   2         51.83         56.41         5.26 o                         
  -3  24   2          0.08         -0.06         1.62 o                         
  -2  24   2        599.15        617.33        25.74 o                         
  -1  24   2          9.23         11.49         1.68 o                         
   0  24   2        369.17        329.22        12.00 o                         
   1  24   2        132.29        146.48         7.34 o                         
   2  24   2        148.42        140.84        11.68 o                         
   3  24   2          6.38          9.97         2.80 o                         
  -3  25   2         63.15         71.69         5.42 o                         
  -2  25   2        208.05        253.01        11.96 o                         
  -1  25   2        490.26        540.69        16.66 o                         
   0  25   2        284.16        259.01         9.96 o                         
   1  25   2         85.01         81.79         5.06 o                         
   2  25   2        142.76        168.96        19.26 o                         
   3  25   2        400.74        347.09        35.00 o                         
  -2  26   2         70.41         98.77         6.34 o                         
  -1  26   2          3.50          6.21         1.45 o                         
   0  26   2         24.67         28.04         2.54 o                         
   1  26   2        198.82        175.94         8.44 o                         
   2  26   2         88.33        111.22         9.20 o                         
  -2  27   2          4.53          8.62         2.24 o                         
  -1  27   2       1109.39       1062.16        30.66 o                         
   0  27   2        403.63        355.93        13.23 o                         
   1  27   2          0.52          1.00         1.20 o                         
   2  27   2        508.12        545.83        50.04 o                         
  -2  28   2         57.01         67.74         5.14 o                         
  -1  28   2        395.13        397.91        13.44 o                         
   0  28   2          4.01          6.78         1.54 o                         
   1  28   2          1.91          2.68         1.58 o                         
   2  28   2         26.88         28.71         3.21 o                         
  -2  29   2        250.15        242.46        12.59 o                         
  -1  29   2          0.63          1.41         1.24 o                         
   0  29   2        225.14        222.57         8.73 o                         
   1  29   2       1381.29       1318.19        82.79 o                         
   2  29   2         78.92         49.40        10.95 o                         
  -1  30   2         80.02         74.10         4.17 o                         
   0  30   2        364.16        330.08        11.66 o                         
   1  30   2         13.61         10.38         2.23 o                         
  -1  31   2          0.46         -0.58         1.38 o                         
   0  31   2        115.25        104.40         5.43 o                         
   1  31   2        130.37         92.52         7.79 o                         
  -4   1   3         19.34         23.92         3.24 o                         
  -3   1   3        554.36        591.71        19.41 o                         
  -2   1   3        499.36        488.35        16.78 o                         
  -1   1   3       2938.49       2880.87        91.40 o                         
   0   1   3        792.19        758.99        26.35 o                         
   1   1   3       6951.03       7476.45       254.10 o                         
   2   1   3        105.69         94.36         5.30 o                         
   3   1   3         70.26         76.30         4.76 o                         
   4   1   3        210.24        196.27         9.15 o                         
  -4   2   3        433.56        455.89        21.58 o                         
  -3   2   3        962.55       1015.21        37.39 o                         
  -2   2   3         40.98         32.10         2.62 o                         
  -1   2   3       2216.35       2049.71        62.85 o                         
   1   2   3       3684.48       3622.67       113.32 o                         
   2   2   3        502.40        407.59        15.60 o                         
   3   2   3         24.79         33.56         3.01 o                         
   4   2   3        102.74        102.40         5.96 o                         
  -4   3   3        238.42        246.86        13.19 o                         
  -3   3   3        235.19        255.81        12.55 o                         
  -2   3   3        177.04        188.40         9.44 o                         
  -1   3   3         26.51         27.07         2.48 o                         
   0   3   3       3910.36       3819.18       134.88 o                         
   1   3   3        609.25        492.80        18.34 o                         
   2   3   3        208.85        206.50         9.14 o                         
   3   3   3          3.87         10.10         1.81 o                         
   4   3   3        359.42        354.41        17.06 o                         
  -4   4   3         24.17         28.30         3.29 o                         
  -3   4   3        699.99        707.22        28.63 o                         
  -2   4   3        718.77        683.47        25.23 o                         
  -1   4   3        232.29        206.00         8.48 o                         
   0   4   3         35.83         27.56         2.50 o                         
   1   4   3        460.22        432.87        16.41 o                         
   2   4   3          3.51          7.01         1.32 o                         
   3   4   3        721.45        741.41        25.99 o                         
   4   4   3         14.26         20.73         3.51 o                         
  -4   5   3        194.06        216.95        10.25 o                         
  -3   5   3       2068.21       2029.02        69.57 o                         
  -2   5   3         47.75         34.74         3.12 o                         
  -1   5   3       6360.55       6639.63       194.81 o                         
   0   5   3       1096.09        989.50        29.71 o                         
   1   5   3          3.54          8.49         1.43 o                         
   2   5   3       8905.71       9572.17       291.00 o                         
   3   5   3         91.74        109.60         6.51 o                         
   4   5   3        128.76        145.21         9.09 o                         
  -4   6   3         10.58         14.55         2.46 o                         
  -3   6   3        278.08        256.21        11.42 o                         
  -2   6   3       2702.32       2587.24        92.95 o                         
  -1   6   3         82.10         71.21         4.15 o                         
   0   6   3        552.20        499.46        16.93 o                         
   1   6   3        545.89        484.37        18.15 o                         
   2   6   3       1957.17       1818.95        58.40 o                         
   3   6   3       1352.96       1380.12        50.28 o                         
   4   6   3        339.77        362.24        17.95 o                         
  -4   7   3        137.23        173.24         9.14 o                         
  -3   7   3         86.63         90.67         5.69 o                         
  -2   7   3        501.95        470.53        19.28 o                         
  -1   7   3       2260.50       2047.96        59.47 o                         
   0   7   3        721.13        591.07        19.66 o                         
   1   7   3        820.26        800.29        27.83 o                         
   2   7   3        373.47        377.25        14.75 o                         
   3   7   3         39.47         42.63         4.10 o                         
   4   7   3         63.52         68.75         5.75 o                         
  -4   8   3        424.68        483.79        20.15 o                         
  -3   8   3        607.54        632.55        26.05 o                         
  -2   8   3        852.04        781.84        34.03 o                         
  -1   8   3         74.94         69.54         4.07 o                         
   0   8   3        790.57        736.70        23.83 o                         
   1   8   3        329.16        252.57        10.81 o                         
   2   8   3       2647.50       2381.31        75.63 o                         
   3   8   3         60.67         64.65         5.19 o                         
   4   8   3        703.65        715.63        31.58 o                         
  -4   9   3          6.84          6.83         2.16 o                         
  -3   9   3        848.80        913.51        34.18 o                         
  -2   9   3        331.05        264.21        12.08 o                         
  -1   9   3        425.07        406.47        14.34 o                         
   0   9   3       2655.80       2453.67        78.17 o                         
   1   9   3       5053.73       5013.06       140.72 o                         
   2   9   3        393.39        389.98        15.20 o                         
   3   9   3        272.45        272.39        14.18 o                         
   4   9   3        536.74        513.38        23.86 o                         
  -4  10   3        613.92        685.11        26.85 o                         
  -3  10   3          3.37         14.92         4.41 o                         
  -2  10   3        970.56        897.60        33.31 o                         
  -1  10   3        681.37        691.75        22.44 o                         
   0  10   3         87.75         64.39         3.90 o                         
   1  10   3       1982.55       1783.72        51.59 o                         
   2  10   3        821.21        775.42        27.21 o                         
   3  10   3        413.86        442.73        20.95 o                         
   4  10   3         91.84         85.88         6.62 o                         
  -4  11   3         14.15         27.76         4.43 o                         
  -3  11   3          2.59          6.70         2.02 o                         
  -2  11   3         44.62         41.04         3.48 o                         
  -1  11   3        855.56        770.69        24.73 o                         
   0  11   3        334.95        299.78        11.42 o                         
   1  11   3        134.93        116.96         5.53 o                         
   2  11   3         99.09        116.66         6.76 o                         
   3  11   3         48.11         50.06         4.53 o                         
   4  11   3        122.52        123.84         8.38 o                         
  -4  12   3         73.36         90.85         6.65 o                         
  -3  12   3       1240.90       1313.37        47.30 o                         
  -2  12   3        506.84        449.48        18.28 o                         
  -1  12   3         56.94         59.46         3.71 o                         
   0  12   3        110.19        100.05         4.94 o                         
   1  12   3         36.41         32.09         2.76 o                         
   2  12   3        201.46        222.01         9.47 o                         
   3  12   3        426.22        449.62        21.29 o                         
   4  12   3        183.49        167.78         9.56 o                         
  -4  13   3          8.00         13.98         2.73 o                         
  -3  13   3        746.52        793.23        30.03 o                         
  -2  13   3        165.25        177.47         8.91 o                         
  -1  13   3       2982.26       2908.01        84.13 o                         
   0  13   3        202.21        180.30         7.43 o                         
   1  13   3        507.40        434.49        16.45 o                         
   2  13   3        327.15        343.50        14.47 o                         
   3  13   3        912.76        989.99        40.22 o                         
   4  13   3         22.02         15.41         2.96 o                         
  -4  14   3        125.30        129.17         8.77 o                         
  -3  14   3         15.34         21.05         2.70 o                         
  -2  14   3         13.38         20.84         2.45 o                         
  -1  14   3         44.47         52.77         3.65 o                         
   0  14   3         11.16          8.25         1.30 o                         
   1  14   3          2.93          5.99         1.32 o                         
   2  14   3         88.48         93.85         5.39 o                         
   3  14   3          2.90          5.35         1.71 o                         
   4  14   3         12.44         16.46         3.38 o                         
  -4  15   3         16.13         12.74         2.66 o                         
  -3  15   3         29.94         38.18         6.31 o                         
  -2  15   3         10.86          5.64         1.52 o                         
  -1  15   3        142.30        161.76         7.20 o                         
   0  15   3        333.60        355.34        12.51 o                         
   1  15   3        191.51        209.66         9.39 o                         
   2  15   3        384.32        364.58        14.56 o                         
   3  15   3          0.10          3.46         1.70 o                         
   4  15   3         92.05         90.13         6.94 o                         
  -4  16   3          0.08          4.25         2.27 o                         
  -3  16   3         46.42         58.76         4.56 o                         
  -2  16   3        204.92        213.11        10.41 o                         
  -1  16   3         16.91         13.91         1.80 o                         
   0  16   3        542.97        523.86        17.21 o                         
   1  16   3         26.25         33.78         2.91 o                         
   2  16   3         41.20         47.81         3.63 o                         
   3  16   3        173.50        195.72        11.09 o                         
   4  16   3         16.20         18.80         3.45 o                         
  -4  17   3          2.20          6.07         2.46 o                         
  -3  17   3        383.51        420.73        17.83 o                         
  -2  17   3         38.41         38.36         3.39 o                         
  -1  17   3       1750.66       1759.27        52.97 o                         
   0  17   3         63.72         57.67         3.50 o                         
   1  17   3        214.61        227.71         9.97 o                         
   2  17   3         68.54         74.90         5.15 o                         
   3  17   3          3.15          4.42         1.73 o                         
   4  17   3         86.24         84.51         6.70 o                         
  -4  18   3         41.78         40.88         4.23 o                         
  -3  18   3          2.64          0.16         1.20 o                         
  -2  18   3        568.69        596.79        23.89 o                         
  -1  18   3          0.02          2.73         1.13 o                         
   0  18   3        644.40        634.93        20.46 o                         
   1  18   3        385.87        360.70        14.33 o                         
   2  18   3        228.28        204.27         9.35 o                         
   3  18   3        339.14        371.73        18.38 o                         
  -4  19   3          5.50         10.29         3.43 o                         
  -3  19   3         50.63         57.19         4.50 o                         
  -2  19   3        248.35        261.32        12.29 o                         
  -1  19   3        137.75        144.24         6.71 o                         
   0  19   3        435.60        462.31        15.77 o                         
   1  19   3        720.12        764.61        26.94 o                         
   2  19   3          1.17          2.78         1.25 o                         
   3  19   3          3.87          6.57         2.00 o                         
  -3  20   3         62.00         67.34         5.03 o                         
  -2  20   3        236.46        251.28        11.97 o                         
  -1  20   3        246.18        276.06        10.71 o                         
   0  20   3        285.77        309.06        11.37 o                         
   1  20   3        913.96       1014.07        34.36 o                         
   2  20   3        205.02        209.34        10.33 o                         
   3  20   3         19.37         19.09         3.16 o                         
  -3  21   3        152.88        155.86         8.77 o                         
  -2  21   3        131.24        142.12         7.88 o                         
  -1  21   3        825.46        816.58        25.42 o                         
   0  21   3       2688.62       2755.37        78.16 o                         
   1  21   3       2073.73       2216.72        70.95 o                         
   2  21   3         61.44         68.84         4.52 o                         
   3  21   3        104.18        126.05         8.31 o                         
  -3  22   3        266.01        315.27        24.09 o                         
  -2  22   3          5.77          4.93         1.67 o                         
  -1  22   3         37.89         29.06         2.50 o                         
   0  22   3         43.91         44.87         3.29 o                         
   1  22   3         53.33         68.68         4.52 o                         
   2  22   3        588.16        586.62        25.56 o                         
   3  22   3        242.51        265.97        14.31 o                         
  -3  23   3         21.91         20.59         3.02 o                         
  -2  23   3        656.33        722.53        28.21 o                         
  -1  23   3       1147.84       1161.92        34.90 o                         
   0  23   3       1510.31       1556.46        46.94 o                         
   1  23   3        128.25        123.67         6.58 o                         
   2  23   3         58.03         60.70         4.24 o                         
   3  23   3         19.49         21.23         3.39 o                         
  -3  24   3         37.15         31.89         3.92 o                         
  -2  24   3       1300.91       1338.73        49.04 o                         
  -1  24   3          1.67          4.59         1.34 o                         
   0  24   3        141.35        144.37         6.78 o                         
   1  24   3        192.73        191.90         8.93 o                         
   2  24   3         94.36         98.13         6.94 o                         
   3  24   3        180.70        178.22        10.72 o                         
  -3  25   3         37.62         37.63         3.97 o                         
  -2  25   3         92.13         96.62         6.51 o                         
  -1  25   3       2171.41       2177.02        58.32 o                         
   0  25   3          9.39         11.27         1.82 o                         
   1  25   3        235.17        238.57        10.48 o                         
   2  25   3        541.06        579.94        53.75 o                         
  -2  26   3       1011.03       1112.75        62.34 o                         
  -1  26   3        278.10        286.95        10.15 o                         
   0  26   3        112.11        107.85         6.05 o                         
   1  26   3          1.48          0.52         1.07 o                         
   2  26   3          0.42          3.28         1.96 o                         
  -2  27   3        190.60        204.27        11.22 o                         
  -1  27   3         74.34         80.94         4.14 o                         
   0  27   3        333.77        308.72        12.74 o                         
   1  27   3        399.18        357.06        14.33 o                         
   2  27   3         98.69         95.48         9.63 o                         
  -2  28   3        233.44        217.91        16.11 o                         
  -1  28   3         20.52         15.03         1.93 o                         
   0  28   3        141.60        136.70         7.12 o                         
   1  28   3        179.71        189.27         9.08 o                         
   2  28   3          3.54          1.31         1.84 o                         
  -2  29   3         20.78         15.78         2.84 o                         
  -1  29   3         89.52         73.71         4.55 o                         
   0  29   3         70.56         64.74         4.59 o                         
   1  29   3        244.93        248.51        14.64 o                         
  -1  30   3         13.17         12.05         1.99 o                         
   0  30   3         19.08         13.98         2.39 o                         
   1  30   3         10.01          7.53         2.13 o                         
  -1  31   3         23.11         17.29         2.26 o                         
   0  31   3        344.43        267.51        10.66 o                         
  -4   0   4        705.20        747.23        71.03 o                         
  -3   0   4        192.75        187.24        14.86 o                         
  -2   0   4        317.98        324.60        18.57 o                         
  -1   0   4       5332.39       5736.46       284.66 o                         
   0   0   4       3412.04       3391.31       148.97 o                         
   1   0   4       3170.74       2852.11       126.95 o                         
   2   0   4       2687.69       2458.05       109.07 o                         
   3   0   4          2.24          6.84         2.31 o                         
   4   0   4        130.99        115.28        10.85 o                         
  -4   1   4         30.39         31.65         4.13 o                         
  -3   1   4        177.91        162.65         7.79 o                         
  -2   1   4        253.35        266.49        11.20 o                         
  -1   1   4       1701.32       1569.12        49.04 o                         
   0   1   4       3111.29       3035.52        95.38 o                         
   1   1   4       3157.73       2860.87        89.95 o                         
   2   1   4          0.50          2.65         0.98 o                         
   3   1   4          3.53          3.22         1.29 o                         
   4   1   4         16.62         15.48         2.40 o                         
  -4   2   4          3.54         11.29         3.29 o                         
  -3   2   4         25.22         23.64         2.43 o                         
  -2   2   4       1189.65       1093.77        35.23 o                         
  -1   2   4        754.49        713.09        23.47 o                         
   0   2   4          0.57          3.20         0.96 o                         
   1   2   4         28.75         16.16         1.94 o                         
   2   2   4       1466.37       1367.12        44.83 o                         
   3   2   4        168.62        166.39         8.00 o                         
   4   2   4        185.64        166.47         8.16 o                         
  -4   3   4          0.06          6.74         2.08 o                         
  -3   3   4        507.59        560.36        23.96 o                         
  -2   3   4       1526.24       1413.89        47.50 o                         
  -1   3   4        900.98        701.51        24.14 o                         
   0   3   4         74.95         73.02         4.49 o                         
   1   3   4          7.18         11.96         1.69 o                         
   2   3   4         64.88         51.92         3.66 o                         
   3   3   4         36.02         40.19         3.33 o                         
   4   3   4        218.60        202.22        12.91 o                         
  -4   4   4        226.31        246.84        12.34 o                         
  -3   4   4        756.29        836.50        30.38 o                         
  -2   4   4       3774.20       3606.70       127.60 o                         
  -1   4   4          6.89         12.34         1.76 o                         
   1   4   4        283.52        282.44        11.67 o                         
   2   4   4         28.33         27.11         2.74 o                         
   3   4   4        633.76        635.73        25.12 o                         
   4   4   4         39.96         41.38         4.65 o                         
  -4   5   4        165.92        190.13        10.84 o                         
  -3   5   4         16.42         22.85         2.62 o                         
  -2   5   4        182.69        162.38         8.42 o                         
  -1   5   4        900.71        843.59        28.37 o                         
   0   5   4       2217.69       2083.73        66.62 o                         
   1   5   4         30.13         35.69         2.94 o                         
   2   5   4         44.62         36.28         2.99 o                         
   3   5   4        308.75        321.85        13.08 o                         
   4   5   4        149.35        145.05         9.00 o                         
  -4   6   4        175.35        195.55        11.11 o                         
  -3   6   4        345.29        353.59        16.33 o                         
  -2   6   4         14.55         12.83         1.86 o                         
  -1   6   4          0.62          1.83         0.76 o                         
   0   6   4          0.43          1.77         0.81 o                         
   1   6   4       1768.95       1640.17        53.06 o                         
   2   6   4         59.75         54.53         3.79 o                         
   3   6   4        478.75        498.71        18.60 o                         
   4   6   4        241.27        248.61        13.40 o                         
  -4   7   4        700.29        781.84        29.84 o                         
  -3   7   4       1420.33       1468.30        53.38 o                         
  -2   7   4        261.10        233.63        11.01 o                         
  -1   7   4       2335.10       2168.65        63.22 o                         
   0   7   4         75.52         66.72         3.77 o                         
   1   7   4        828.05        698.70        24.74 o                         
   2   7   4        327.44        281.33        11.69 o                         
   3   7   4        713.64        692.56        24.66 o                         
   4   7   4          1.20          3.58         2.14 o                         
  -4   8   4         70.92         84.80         6.20 o                         
  -3   8   4        240.95        246.77        11.59 o                         
  -2   8   4         34.15         39.20         3.30 o                         
  -1   8   4        717.56        732.15        23.56 o                         
   0   8   4         37.03         39.23         2.88 o                         
   1   8   4       1031.12        924.90        31.54 o                         
   2   8   4        338.11        305.12        13.74 o                         
   3   8   4         10.13         10.67         2.01 o                         
   4   8   4        245.76        250.41        13.53 o                         
  -4   9   4         28.08         27.23         3.32 o                         
  -3   9   4        989.09       1024.56        37.98 o                         
  -2   9   4         63.65         65.42         4.53 o                         
  -1   9   4        658.12        549.91        18.51 o                         
   0   9   4         54.32         45.21         3.12 o                         
   1   9   4         62.64         59.55         3.98 o                         
   2   9   4        279.37        259.54        10.99 o                         
   3   9   4        383.46        408.44        19.63 o                         
   4   9   4        236.30        248.09        13.55 o                         
  -4  10   4        576.99        667.64        29.94 o                         
  -3  10   4        579.12        581.39        23.03 o                         
  -2  10   4         16.30         15.01         2.03 o                         
  -1  10   4         70.46         73.05         4.20 o                         
   0  10   4         74.01         66.56         3.95 o                         
   1  10   4        379.60        309.16        11.60 o                         
   2  10   4       1172.33       1210.68        40.37 o                         
   3  10   4        793.10        840.92        36.38 o                         
   4  10   4         33.35         39.30         4.51 o                         
  -4  11   4        107.89        124.96         8.52 o                         
  -3  11   4        153.84        140.09         7.65 o                         
  -2  11   4        494.30        473.96        20.82 o                         
  -1  11   4        824.80        794.24        25.27 o                         
   0  11   4       1110.51        941.46        32.01 o                         
   1  11   4        945.47        781.52        24.36 o                         
   2  11   4       1430.88       1489.86        44.70 o                         
   3  11   4        740.85        788.01        34.43 o                         
   4  11   4        223.88        224.81        12.66 o                         
  -4  12   4        209.14        238.98        15.78 o                         
  -3  12   4        482.25        465.62        19.10 o                         
  -2  12   4        251.85        236.75        11.92 o                         
  -1  12   4         16.90         38.16         2.85 o                         
   0  12   4        256.09        232.58        10.00 o                         
   1  12   4       1260.92       1205.68        35.90 o                         
   2  12   4       1627.18       1659.18        49.47 o                         
   3  12   4        119.28        132.08         8.39 o                         
   4  12   4         81.36         81.48         6.60 o                         
  -4  13   4          8.53          9.52         2.46 o                         
  -3  13   4        263.63        266.57        12.31 o                         
  -2  13   4       1074.94       1049.56        38.40 o                         
  -1  13   4       3312.30       3153.69        90.05 o                         
   0  13   4        721.76        634.67        22.52 o                         
   1  13   4         21.35         36.27         2.98 o                         
   2  13   4         31.54         35.54         2.76 o                         
   3  13   4       1193.19       1317.06        52.24 o                         
   4  13   4        338.25        345.22        16.49 o                         
  -4  14   4         73.43         75.45         6.08 o                         
  -3  14   4         72.79         77.36         5.20 o                         
  -2  14   4        215.82        234.44        11.05 o                         
  -1  14   4        979.21        946.49        29.37 o                         
   0  14   4       1399.84       1327.34        43.58 o                         
   1  14   4       1349.82       1314.03        43.45 o                         
   2  14   4         23.48         27.67         2.60 o                         
   3  14   4        583.97        607.59        26.05 o                         
   4  14   4         47.26         46.44         4.56 o                         
  -4  15   4          7.17          5.35         2.14 o                         
  -3  15   4          3.81          6.55         1.74 o                         
  -2  15   4        210.67        230.59        10.94 o                         
  -1  15   4       5696.77       6057.19       204.82 o                         
   0  15   4       1016.27        994.30        33.75 o                         
   1  15   4       1083.42       1041.28        35.42 o                         
   2  15   4         44.81         49.06         3.71 o                         
   3  15   4          7.75         13.92         2.36 o                         
   4  15   4        285.94        271.02        13.72 o                         
  -4  16   4          9.14          9.46         2.79 o                         
  -3  16   4         38.04         39.42         3.63 o                         
  -2  16   4        546.31        562.94        22.46 o                         
  -1  16   4        335.76        314.44        12.29 o                         
   0  16   4        804.24        750.74        26.40 o                         
   1  16   4        905.26        845.38        29.39 o                         
   2  16   4          6.71         10.05         1.78 o                         
   3  16   4        719.30        750.10        32.94 o                         
   4  16   4         38.61         34.91         4.38 o                         
  -4  17   4         72.49         67.11         5.29 o                         
  -3  17   4        423.05        415.34        17.71 o                         
  -2  17   4        815.05        859.70        32.53 o                         
  -1  17   4       1304.51       1318.52        41.12 o                         
   0  17   4        253.93        261.21        11.06 o                         
   1  17   4        552.62        543.59        20.62 o                         
   2  17   4         58.08         62.08         4.26 o                         
   3  17   4        470.64        469.13        22.05 o                         
  -4  18   4        143.82        117.43         9.77 o                         
  -3  18   4         80.93         84.68         5.71 o                         
  -2  18   4        290.93        275.52        12.69 o                         
  -1  18   4         39.94         41.66         3.08 o                         
   0  18   4        550.93        548.56        20.17 o                         
   1  18   4         32.60         35.46         3.02 o                         
   2  18   4        647.62        639.09        23.12 o                         
   3  18   4         13.42         11.95         2.42 o                         
  -3  19   4        111.40        114.84         7.84 o                         
  -2  19   4          6.94          7.45         1.77 o                         
  -1  19   4        108.78        116.70         5.80 o                         
   0  19   4       1896.20       2020.81        64.17 o                         
   1  19   4       3571.62       3850.18       120.56 o                         
   2  19   4        116.59        122.08         6.51 o                         
   3  19   4         46.98         60.91         5.29 o                         
  -3  20   4         18.14         19.45         2.80 o                         
  -2  20   4         49.91         64.81         4.73 o                         
  -1  20   4        303.95        323.71        12.09 o                         
   0  20   4          1.69          1.87         1.15 o                         
   1  20   4        406.16        422.95        16.29 o                         
   2  20   4         43.13         46.76         3.63 o                         
   3  20   4        111.69        123.96         8.22 o                         
  -3  21   4        103.83        128.13        10.10 o                         
  -2  21   4        126.50        123.05         7.16 o                         
  -1  21   4        397.49        395.08        14.26 o                         
   0  21   4         86.56         90.64         5.32 o                         
   1  21   4        377.82        395.50        15.38 o                         
   2  21   4          4.03          3.12         1.49 o                         
   3  21   4        309.82        336.04        17.23 o                         
  -3  22   4          3.42          9.30         2.37 o                         
  -2  22   4        539.02        542.29        23.27 o                         
  -1  22   4        521.04        560.74        19.04 o                         
   0  22   4         56.10         55.53         3.98 o                         
   1  22   4        249.76        265.24        11.33 o                         
   2  22   4        104.23        111.63         6.51 o                         
   3  22   4        328.34        331.49        17.04 o                         
  -3  23   4        393.01        455.66        40.78 o                         
  -2  23   4          5.07          8.37         1.95 o                         
  -1  23   4        692.51        701.67        22.35 o                         
   0  23   4         62.03         73.85         4.72 o                         
   1  23   4        574.76        621.94        22.54 o                         
   2  23   4          3.66          6.26         1.66 o                         
   3  23   4         58.75         70.40         5.95 o                         
  -3  24   4          9.07         10.46         2.50 o                         
  -2  24   4        181.03        163.97         8.80 o                         
  -1  24   4        570.73        621.42        19.56 o                         
   0  24   4         97.68         98.01         5.66 o                         
   1  24   4        161.74        176.14         8.45 o                         
   2  24   4        114.89        121.60        11.66 o                         
  -3  25   4        113.81         88.58        10.41 o                         
  -2  25   4        254.59        284.45        13.15 o                         
  -1  25   4        240.20        250.35         9.44 o                         
   0  25   4         65.28         59.62         4.24 o                         
   1  25   4         13.73         14.12         2.14 o                         
   2  25   4        184.09        212.94        17.82 o                         
  -2  26   4        994.93       1112.18        61.19 o                         
  -1  26   4         58.41         62.14         3.88 o                         
   0  26   4        474.67        489.09        18.39 o                         
   1  26   4         81.55         73.80         4.82 o                         
   2  26   4         33.86         34.78         3.43 o                         
  -2  27   4        207.00        223.55        13.80 o                         
  -1  27   4        182.92        181.09         7.03 o                         
   0  27   4         22.23         22.42         2.65 o                         
   1  27   4          0.04          1.56         1.43 o                         
   2  27   4        187.22        180.16        17.06 o                         
  -2  28   4         17.33         20.03         3.00 o                         
  -1  28   4         41.04         40.75         2.89 o                         
   0  28   4         20.09         19.16         2.62 o                         
   1  28   4          5.44          4.65         1.84 o                         
   2  28   4         18.75         20.00         3.11 o                         
  -1  29   4          1.26          2.27         1.34 o                         
   0  29   4        201.56        176.73         9.36 o                         
   1  29   4         38.19         35.32         3.39 o                         
  -1  30   4         43.49         33.43         3.18 o                         
   0  30   4         50.49         42.95         3.74 o                         
   1  30   4        173.20        145.16        11.96 o                         
   0  31   4        105.69         68.00         4.75 o                         
  -4   1   5          0.50          2.31         1.54 o                         
  -3   1   5        123.73        119.11         6.01 o                         
  -2   1   5        825.80        789.35        26.93 o                         
  -1   1   5       1219.05       1135.35        42.42 o                         
   0   1   5          7.25          2.46         0.90 o                         
   1   1   5         13.84         13.80         1.83 o                         
   2   1   5          4.18          1.49         0.87 o                         
   3   1   5         78.14         81.32         5.01 o                         
   4   1   5         23.79         23.71         2.85 o                         
  -4   2   5         51.43         59.49         5.40 o                         
  -3   2   5         34.82         38.80         3.40 o                         
  -2   2   5       4519.84       4528.92       142.21 o                         
  -1   2   5        166.74        152.52         8.24 o                         
   0   2   5       2021.89       1850.35        59.53 o                         
   1   2   5       1216.29       1013.66        34.15 o                         
   2   2   5        587.60        517.26        19.11 o                         
   3   2   5        129.25        133.94         6.91 o                         
   4   2   5         56.70         50.26         4.00 o                         
  -4   3   5         19.25         19.75         2.97 o                         
  -3   3   5        119.54        115.09         7.32 o                         
  -2   3   5        381.10        338.68        14.69 o                         
  -1   3   5        358.49        322.43        14.18 o                         
   0   3   5       7537.36       8185.21       317.39 o                         
   1   3   5       1245.99       1117.62        37.23 o                         
   2   3   5        926.79        848.30        29.47 o                         
   3   3   5        217.73        236.29        10.32 o                         
   4   3   5         20.19         17.73         2.59 o                         
  -4   4   5         14.75         11.99         2.58 o                         
  -3   4   5          5.10          5.48         1.80 o                         
  -2   4   5         25.50         27.89         2.38 o                         
  -1   4   5       1009.37        936.56        31.08 o                         
   0   4   5       4013.42       3844.45       118.85 o                         
   1   4   5       1248.69       1144.11        38.03 o                         
   2   4   5         63.51         80.14         4.80 o                         
   3   4   5        149.05        161.65         7.87 o                         
   4   4   5          0.53         -0.36         1.60 o                         
  -4   5   5        284.80        316.66        21.98 o                         
  -3   5   5        152.54        154.89         9.10 o                         
  -2   5   5         30.65         16.01         2.20 o                         
  -1   5   5        977.57        826.45        27.94 o                         
   0   5   5       6055.34       6251.80       189.21 o                         
   1   5   5        601.93        521.72        19.29 o                         
   2   5   5        321.60        280.63        11.70 o                         
   3   5   5        104.46        119.73         6.44 o                         
   4   5   5        504.35        481.98        31.56 o                         
  -4   6   5         86.04        114.96         8.29 o                         
  -3   6   5         11.38         11.89         2.11 o                         
  -2   6   5        833.39        761.43        42.25 o                         
  -1   6   5        713.25        640.76        20.91 o                         
   0   6   5       5335.90       5299.52       162.12 o                         
   1   6   5        819.67        746.41        26.18 o                         
   2   6   5          1.41          2.63         1.06 o                         
   3   6   5       1008.99       1049.41        35.62 o                         
   4   6   5         23.62         27.25         3.72 o                         
  -4   7   5         45.32         43.97         4.75 o                         
  -3   7   5         79.77         84.72         6.02 o                         
  -2   7   5       1205.88       1029.23        55.54 o                         
  -1   7   5       2570.88       2486.35        74.20 o                         
   0   7   5       1797.96       1878.44        60.45 o                         
   1   7   5         79.62         66.53         4.28 o                         
   2   7   5         56.90         67.48         8.90 o                         
   3   7   5        907.04        928.56        31.76 o                         
   4   7   5        124.82        133.27         8.63 o                         
  -4   8   5        101.78        102.11        10.05 o                         
  -3   8   5         13.18         16.91         2.33 o                         
  -2   8   5        497.35        420.28        17.88 o                         
  -1   8   5         14.98         13.57         1.77 o                         
   0   8   5       2538.62       2570.61        72.14 o                         
   1   8   5       2304.50       2010.59        64.31 o                         
   2   8   5        740.77        721.11        25.52 o                         
   3   8   5          1.04          2.61         1.25 o                         
   4   8   5         20.09         15.18         3.12 o                         
  -4   9   5         80.81         88.97        10.75 o                         
  -3   9   5        975.15       1039.24        45.40 o                         
  -2   9   5          0.91          3.10         1.06 o                         
  -1   9   5        188.39        172.70         7.67 o                         
   0   9   5       1847.44       1773.95        52.34 o                         
   1   9   5        953.05        835.51        28.81 o                         
   2   9   5        619.78        566.07        20.70 o                         
   3   9   5        604.23        604.82        21.99 o                         
   4   9   5         32.19         29.69         3.97 o                         
  -4  10   5       2504.49       2999.66       255.35 o                         
  -3  10   5        304.74        323.40        19.52 o                         
  -2  10   5       1504.83       1585.41        55.88 o                         
  -1  10   5        413.33        389.42        14.30 o                         
   0  10   5        576.23        567.79        19.00 o                         
   1  10   5       5325.38       5214.88       146.08 o                         
   2  10   5       1874.91       1927.35        62.09 o                         
   3  10   5         82.78         78.87         5.33 o                         
   4  10   5        194.99        164.76        10.17 o                         
  -4  11   5        202.41        217.51        25.77 o                         
  -3  11   5       1370.49       1481.53        72.41 o                         
  -2  11   5       2071.01       2262.08        77.09 o                         
  -1  11   5        395.53        365.48        13.59 o                         
   0  11   5        953.84       1033.19        32.10 o                         
   1  11   5        173.27        185.69         7.94 o                         
   2  11   5        219.47        217.22         9.05 o                         
   3  11   5        196.69        190.92         9.74 o                         
   4  11   5        131.46        134.97         8.82 o                         
  -4  12   5         47.65         51.13         6.09 o                         
  -3  12   5        248.47        263.67        14.48 o                         
  -2  12   5       3078.25       3356.74       112.70 o                         
  -1  12   5         52.32         54.94         3.55 o                         
   0  12   5       1325.41       1122.31        34.44 o                         
   1  12   5          3.49          4.08         1.04 o                         
   2  12   5         17.05         23.48         2.38 o                         
   3  12   5         33.69         33.16         3.68 o                         
   4  12   5        252.50        241.49        13.39 o                         
  -4  13   5        222.15        226.68        16.91 o                         
  -3  13   5         37.17         42.29         3.93 o                         
  -2  13   5       4210.15       4606.82       155.37 o                         
  -1  13   5       2225.83       2017.89        56.76 o                         
   0  13   5        266.88        248.54        10.58 o                         
   1  13   5        412.36        376.49        13.58 o                         
   2  13   5       1078.51       1142.67        35.20 o                         
   3  13   5        169.35        176.49        10.31 o                         
   4  13   5        699.97        666.18        28.75 o                         
  -4  14   5         13.93         15.89         4.47 o                         
  -3  14   5          0.02          0.98         1.18 o                         
  -2  14   5        483.26        545.21        21.65 o                         
  -1  14   5         37.58         32.43         2.52 o                         
   0  14   5        675.76        601.32        21.58 o                         
   1  14   5         45.55         40.45         3.01 o                         
   2  14   5        251.09        261.11        10.05 o                         
   3  14   5          0.59          2.54         1.54 o                         
   4  14   5         26.77         22.28         3.42 o                         
  -4  15   5          1.12          2.10         2.04 o                         
  -3  15   5         76.13         91.81         8.93 o                         
  -2  15   5          8.09         15.80         2.25 o                         
  -1  15   5        225.84        228.16        10.69 o                         
   0  15   5        207.70        183.76         8.47 o                         
   1  15   5        189.35        190.87         8.73 o                         
   2  15   5        320.17        343.93        13.40 o                         
   3  15   5         12.47         10.53         2.15 o                         
   4  15   5         13.09          9.76         2.70 o                         
  -4  16   5         21.92         19.20         3.20 o                         
  -3  16   5          1.34          1.96         1.40 o                         
  -2  16   5        869.06        887.08        33.40 o                         
  -1  16   5        476.88        449.88        21.62 o                         
   0  16   5       1183.21       1134.75        37.87 o                         
   1  16   5          0.31          1.11         0.88 o                         
   2  16   5       1270.55       1295.57        43.21 o                         
   3  16   5        216.26        237.10        12.14 o                         
  -4  17   5        118.43         97.03        11.13 o                         
  -3  17   5         18.60         21.52         2.94 o                         
  -2  17   5        911.52        962.79        36.02 o                         
  -1  17   5       1797.45       1828.45        69.32 o                         
   0  17   5         39.32         42.35         3.31 o                         
   1  17   5        492.75        467.32        17.55 o                         
   2  17   5       1408.65       1499.92        67.17 o                         
   3  17   5         21.24         18.66         2.89 o                         
  -4  18   5         14.39         14.50         3.05 o                         
  -3  18   5          6.15          7.81         2.07 o                         
  -2  18   5          3.16          3.70         1.51 o                         
  -1  18   5       1480.21       1490.40        58.02 o                         
   0  18   5       2083.76       2160.26        68.74 o                         
   1  18   5        130.86        138.10         7.00 o                         
   2  18   5         81.75         90.13         5.38 o                         
   3  18   5        124.52        155.11        10.76 o                         
  -3  19   5        282.53        296.39        28.47 o                         
  -2  19   5        242.36        274.73        12.71 o                         
  -1  19   5        366.93        383.47        13.41 o                         
   0  19   5       5356.15       5980.77       184.11 o                         
   1  19   5         10.56         10.89         1.90 o                         
   2  19   5        518.75        530.14        22.96 o                         
   3  19   5        128.24        160.73         9.76 o                         
  -3  20   5         31.01         40.00         4.31 o                         
  -2  20   5        433.97        460.64        19.16 o                         
  -1  20   5         22.88         24.70         2.36 o                         
   0  20   5       1159.33       1206.03        40.21 o                         
   1  20   5        813.21        905.41        31.02 o                         
   2  20   5        739.14        733.12        37.65 o                         
   3  20   5          0.10          1.94         1.89 o                         
  -3  21   5       1036.13       1164.83        71.57 o                         
  -2  21   5        668.99        694.34        27.16 o                         
  -1  21   5          0.35          1.04         1.07 o                         
   0  21   5         74.68         92.54         5.39 o                         
   1  21   5         13.47         13.66         2.06 o                         
   2  21   5        990.60        987.97        45.80 o                         
   3  21   5        123.55        143.13         9.07 o                         
  -3  22   5          0.39          0.63         1.61 o                         
  -2  22   5         12.55         12.61         2.32 o                         
  -1  22   5         65.45         70.72         4.15 o                         
   0  22   5        239.54        246.66        10.70 o                         
   1  22   5        129.04        135.41         6.99 o                         
   2  22   5         25.21         24.59         2.73 o                         
   3  22   5          0.00         -1.98         1.98 o                         
  -3  23   5          1.35          2.05         1.95 o                         
  -2  23   5         10.43         11.63         2.10 o                         
  -1  23   5        411.22        470.87        15.95 o                         
   0  23   5         18.18         21.96         2.52 o                         
   1  23   5         25.36         28.91         2.87 o                         
   2  23   5         38.08         39.86         3.70 o                         
   3  23   5         77.06         71.95         6.05 o                         
  -3  24   5        143.61        149.01        16.14 o                         
  -2  24   5         66.45         61.84         4.36 o                         
  -1  24   5        308.87        342.77        13.20 o                         
   0  24   5       1590.32       1674.96        54.11 o                         
   1  24   5          0.80          0.94         1.22 o                         
   2  24   5         22.22         29.10         3.59 o                         
  -2  25   5         44.33         56.21         4.21 o                         
  -1  25   5        711.77        705.32        25.01 o                         
   0  25   5         19.64         25.80         2.82 o                         
   1  25   5        522.32        512.26        19.22 o                         
   2  25   5          6.34          9.29         2.22 o                         
  -2  26   5        174.04        168.24        11.68 o                         
  -1  26   5         16.27         20.19         2.41 o                         
   0  26   5         39.80         41.27         3.53 o                         
   1  26   5         61.12         56.06         4.15 o                         
   2  26   5        130.02        140.66        13.14 o                         
  -2  27   5        122.71         94.11         7.57 o                         
  -1  27   5         22.67         22.55         2.62 o                         
   0  27   5         65.49         67.98         4.64 o                         
   1  27   5         61.93         60.78         4.59 o                         
   2  27   5        704.99        643.80        61.34 o                         
  -2  28   5        137.37        113.31        11.80 o                         
  -1  28   5         15.40         11.68         2.11 o                         
   0  28   5         92.96         80.43         5.13 o                         
   1  28   5        395.46        382.78        20.93 o                         
  -1  29   5         21.58         18.72         2.46 o                         
   0  29   5         40.38         31.51         3.21 o                         
   1  29   5         81.38         68.07         5.30 o                         
  -1  30   5         46.42         36.69         3.17 o                         
   0  30   5         16.05         16.70         2.63 o                         
   1  30   5          1.38         -1.51         2.20 o                         
  -4   0   6        217.61        173.94        13.33 o                         
  -3   0   6          0.03          4.83         2.10 o                         
  -2   0   6       1241.84       1056.08        44.89 o                         
  -1   0   6        322.42        368.44        24.65 o                         
   0   0   6        959.46        913.74        43.90 o                         
   1   0   6       2569.65       2316.24       103.57 o                         
   2   0   6       2187.69       2179.91        98.91 o                         
   3   0   6        787.64        845.12        41.37 o                         
   4   0   6         16.91         18.60         3.75 o                         
  -4   1   6        166.41        144.37         8.84 o                         
  -3   1   6       1495.70       1613.89        53.87 o                         
  -2   1   6        213.24        205.50         9.24 o                         
  -1   1   6         11.84         23.34         2.88 o                         
   0   1   6         13.80          6.70         1.31 o                         
   1   1   6          3.35          7.96         1.42 o                         
   2   1   6        676.40        570.60        21.71 o                         
   3   1   6        550.20        606.05        21.87 o                         
   4   1   6         10.10         12.37         2.41 o                         
  -4   2   6         11.64          8.27         2.19 o                         
  -3   2   6         22.25         25.11         2.35 o                         
  -2   2   6       1556.93       1406.79        44.35 o                         
  -1   2   6       6715.96       7235.96       242.65 o                         
   0   2   6        931.00        836.38        28.83 o                         
   1   2   6        227.62        203.21         9.11 o                         
   2   2   6         15.14         15.87         2.03 o                         
   3   2   6        151.36        154.33         7.65 o                         
   4   2   6         39.75         40.99         3.68 o                         
  -4   3   6        232.36        231.84        13.53 o                         
  -3   3   6        268.18        295.92        14.78 o                         
  -2   3   6        441.86        385.89        14.75 o                         
  -1   3   6       2936.87       2841.23        95.06 o                         
   0   3   6         35.75         37.46         3.01 o                         
   1   3   6       2651.37       2498.80        78.78 o                         
   2   3   6        259.95        276.08        11.83 o                         
   3   3   6         22.02         21.89         2.52 o                         
   4   3   6        658.26        661.20        23.85 o                         
  -4   4   6         88.20        100.38         7.44 o                         
  -3   4   6         70.26         84.31         5.99 o                         
  -2   4   6        469.84        403.60        16.01 o                         
  -1   4   6       5396.28       5874.63       173.34 o                         
   0   4   6       5617.33       5710.51       175.09 o                         
   1   4   6       2186.45       2378.07        75.03 o                         
   2   4   6         18.07         18.43         2.19 o                         
   3   4   6        235.88        238.45        10.45 o                         
   4   4   6          1.97          3.93         1.96 o                         
  -4   5   6        176.79        176.60        15.63 o                         
  -3   5   6         17.42         18.33         2.55 o                         
  -2   5   6         25.02         22.87         2.42 o                         
  -1   5   6        579.96        639.34        22.47 o                         
   0   5   6         13.77         20.64         2.19 o                         
   1   5   6          1.29          7.00         1.38 o                         
   2   5   6         48.49         48.63         3.60 o                         
   3   5   6         42.07         39.85         3.39 o                         
   4   5   6        218.75        208.90         9.69 o                         
  -4   6   6        219.95        209.17        20.91 o                         
  -3   6   6         52.92         52.26         5.01 o                         
  -2   6   6        631.61        523.90        20.86 o                         
  -1   6   6       1819.01       1757.14        55.01 o                         
   0   6   6        300.46        298.31        12.16 o                         
   1   6   6       1300.18       1197.89        39.87 o                         
   2   6   6         40.61         38.89         3.17 o                         
   3   6   6        358.80        384.24        15.16 o                         
   4   6   6         17.93         18.26         3.01 o                         
  -4   7   6         68.11         51.42         7.48 o                         
  -3   7   6        139.46        145.52         9.87 o                         
  -2   7   6          4.65          4.34         1.34 o                         
  -1   7   6        108.52        139.21         6.43 o                         
   0   7   6        365.59        292.45        12.08 o                         
   1   7   6         82.20         86.86         5.10 o                         
   2   7   6        332.74        313.87        12.78 o                         
   3   7   6          5.04          6.69         1.70 o                         
   4   7   6         12.28          6.51         2.59 o                         
  -4   8   6        315.32        317.81        36.39 o                         
  -3   8   6         11.46         14.65         2.58 o                         
  -2   8   6        124.24        103.31         7.04 o                         
  -1   8   6       2810.56       2984.86        85.41 o                         
   0   8   6       2623.71       2400.11        73.50 o                         
   1   8   6        177.18        198.05         8.98 o                         
   2   8   6        158.76        159.14         7.70 o                         
   3   8   6        102.06         99.72         5.78 o                         
   4   8   6        179.52        168.62        10.33 o                         
  -4   9   6        161.36        151.64        20.44 o                         
  -3   9   6        173.17        188.48        14.21 o                         
  -2   9   6        114.55        119.48         8.00 o                         
  -1   9   6         76.66         46.90         3.38 o                         
   0   9   6          0.67          2.62         1.07 o                         
   1   9   6        255.65        229.93        10.03 o                         
   2   9   6         61.37         64.07         4.32 o                         
   3   9   6          5.33          7.78         1.74 o                         
   4   9   6         20.73         11.85         3.03 o                         
  -4  10   6          0.04          0.25         2.07 o                         
  -3  10   6       1632.04       1834.27       128.70 o                         
  -2  10   6        540.55        516.91        32.38 o                         
  -1  10   6        515.18        558.02        20.23 o                         
   0  10   6          3.06          4.03         1.02 o                         
   1  10   6       1139.29        987.45        33.39 o                         
   2  10   6        939.02        964.47        32.77 o                         
   3  10   6         86.45         82.03         5.09 o                         
   4  10   6         30.94         29.82         4.04 o                         
  -4  11   6          1.61          1.90         1.99 o                         
  -3  11   6        543.36        595.02        48.50 o                         
  -2  11   6        426.90        438.12        22.58 o                         
  -1  11   6         60.66         90.74         5.18 o                         
   0  11   6        112.28        113.26         5.60 o                         
   1  11   6        151.02        153.22         6.96 o                         
   2  11   6       1548.79       1601.21        52.12 o                         
   3  11   6        652.88        634.04        28.09 o                         
   4  11   6        158.05        163.54        10.15 o                         
  -4  12   6        102.85         97.13        10.26 o                         
  -3  12   6        751.64        798.18        94.47 o                         
  -2  12   6       1289.87       1357.65        62.52 o                         
  -1  12   6        363.03        316.00        12.67 o                         
   0  12   6          2.06          4.14         1.06 o                         
   1  12   6       1859.84       1708.36        49.52 o                         
   2  12   6        717.68        752.66        24.47 o                         
   3  12   6         32.86         32.23         2.81 o                         
   4  12   6        417.74        403.79        19.85 o                         
  -4  13   6         86.73         87.00        13.03 o                         
  -3  13   6         16.82         14.91         2.88 o                         
  -2  13   6        634.95        641.94        32.02 o                         
  -1  13   6         16.63         22.66         2.32 o                         
   0  13   6          7.63          7.76         1.35 o                         
   1  13   6         78.49         81.60         4.39 o                         
   2  13   6        157.82        156.95         7.21 o                         
   3  13   6         61.48         57.34         4.14 o                         
   4  13   6         57.97         62.34         5.82 o                         
  -4  14   6          0.02          1.95         2.25 o                         
  -3  14   6        780.31        879.19        35.26 o                         
  -2  14   6         13.45         17.51         2.57 o                         
  -1  14   6        557.57        550.35        21.33 o                         
   0  14   6       3313.26       3288.87       103.87 o                         
   1  14   6        383.07        367.87        13.40 o                         
   2  14   6        204.89        210.11         8.57 o                         
   3  14   6         16.06         17.25         2.57 o                         
  -4  15   6         97.82         85.42        12.74 o                         
  -3  15   6        133.14        140.91        11.62 o                         
  -2  15   6        983.07       1014.46        36.98 o                         
  -1  15   6         96.89        105.78         5.77 o                         
   0  15   6        699.76        633.79        22.76 o                         
   1  15   6        177.75        154.59         7.02 o                         
   2  15   6        998.32       1018.71        31.15 o                         
   3  15   6         69.87         64.85         4.49 o                         
  -4  16   6         68.48         59.40         9.33 o                         
  -3  16   6          0.23         -0.16         1.19 o                         
  -2  16   6          0.14          3.26         1.47 o                         
  -1  16   6        362.13        342.51        14.05 o                         
   0  16   6        275.77        290.64        11.96 o                         
   1  16   6        785.76        795.14        27.53 o                         
   2  16   6         37.45         42.41         3.43 o                         
   3  16   6         36.49         40.27         3.84 o                         
  -4  17   6         67.30         51.08         9.52 o                         
  -3  17   6        265.39        268.26        21.87 o                         
  -2  17   6        756.76        796.38        30.77 o                         
  -1  17   6       3020.02       3303.68       114.52 o                         
   0  17   6        116.19        121.95         6.39 o                         
   1  17   6       1272.30       1250.88        41.80 o                         
   2  17   6        887.53        877.37        30.39 o                         
   3  17   6        316.78        376.89        19.89 o                         
  -3  18   6         97.71        107.31        12.47 o                         
  -2  18   6        707.06        745.49        33.87 o                         
  -1  18   6          4.87          6.75         1.57 o                         
   0  18   6        105.04        111.60         6.04 o                         
   1  18   6         12.66         12.53         1.92 o                         
   2  18   6        764.23        761.87        26.89 o                         
   3  18   6         19.01         33.40         3.96 o                         
  -3  19   6        551.21        567.43        46.76 o                         
  -2  19   6          0.38          0.84         1.26 o                         
  -1  19   6        589.97        629.41        22.72 o                         
   0  19   6          2.13          6.25         1.53 o                         
   1  19   6        141.71        155.61         7.64 o                         
   2  19   6        265.58        290.28        12.21 o                         
   3  19   6        321.15        343.15        20.69 o                         
  -3  20   6         15.07         16.00         2.98 o                         
  -2  20   6         44.42         43.00         5.08 o                         
  -1  20   6        117.96        137.26         7.03 o                         
   0  20   6         19.77         25.34         2.60 o                         
   1  20   6       1704.71       1850.21        59.78 o                         
   2  20   6         82.12         85.21         5.23 o                         
   3  20   6         32.19         35.62         4.23 o                         
  -3  21   6         12.38         18.43         2.96 o                         
  -2  21   6         14.96         17.64         2.42 o                         
  -1  21   6          4.33          5.92         1.59 o                         
   0  21   6        148.49        147.58         7.38 o                         
   1  21   6         80.71         88.79         5.34 o                         
   2  21   6          5.87          7.07         1.77 o                         
   3  21   6         10.06         11.35         2.86 o                         
  -3  22   6         12.75         20.39         3.52 o                         
  -2  22   6         16.48         15.74         2.61 o                         
  -1  22   6        624.45        696.74        24.77 o                         
   0  22   6         26.97         28.78         2.82 o                         
   1  22   6        131.22        144.33         8.01 o                         
   2  22   6         83.06         93.26         5.97 o                         
   3  22   6         44.50         46.53         4.75 o                         
  -3  23   6        190.57        215.68        26.12 o                         
  -2  23   6         96.06         87.06         5.70 o                         
  -1  23   6       1009.37       1085.44        36.73 o                         
   0  23   6        316.32        327.73        13.37 o                         
   1  23   6        519.85        549.85        20.39 o                         
   2  23   6        139.73        164.21        12.22 o                         
  -3  24   6         46.31         41.15         5.77 o                         
  -2  24   6        123.23        119.59        12.81 o                         
  -1  24   6         85.27         84.14         5.22 o                         
   0  24   6        131.40        142.63         7.29 o                         
   1  24   6         40.29         40.37         3.44 o                         
   2  24   6         48.67         56.34         4.20 o                         
  -2  25   6        149.66        138.06        11.60 o                         
  -1  25   6         19.90         23.78         2.69 o                         
   0  25   6         75.34         79.80         5.08 o                         
   1  25   6        162.12        157.73         7.89 o                         
   2  25   6        102.86        119.34         9.00 o                         
  -2  26   6        202.57        196.34        18.33 o                         
  -1  26   6        224.56        214.15         9.74 o                         
   0  26   6        816.17        823.67        28.74 o                         
   1  26   6         68.95         78.65         5.03 o                         
   2  26   6         12.69          8.25         2.16 o                         
  -2  27   6         17.32         17.13         3.22 o                         
  -1  27   6        174.82        172.37         8.34 o                         
   0  27   6         99.19         92.02         5.60 o                         
   1  27   6         93.40         95.85         6.47 o                         
  -2  28   6         11.91          7.62         2.25 o                         
  -1  28   6        448.40        443.00        16.37 o                         
   0  28   6        284.74        252.61        11.56 o                         
   1  28   6        208.69        183.89         8.76 o                         
  -1  29   6        294.02        243.34        10.31 o                         
   0  29   6         16.21         14.52         2.57 o                         
   1  29   6         23.17         19.60         3.18 o                         
  -1  30   6         20.85         16.36         8.21 o                         
   0  30   6         17.63         14.20         2.52 o                         
  -4   1   7         62.47         43.42         3.99 o                         
  -3   1   7        199.84        199.53        10.62 o                         
  -2   1   7         43.12         44.10         3.65 o                         
  -1   1   7         40.95         38.70         3.80 o                         
   0   1   7        140.56        106.05         5.78 o                         
   1   1   7        288.87        291.84        11.98 o                         
   2   1   7       2303.16       2242.70        72.16 o                         
   3   1   7         17.13         22.57         2.60 o                         
   4   1   7         50.61         43.99         3.83 o                         
  -4   2   7        108.25         93.15         7.86 o                         
  -3   2   7        247.14        258.21        12.01 o                         
  -2   2   7        318.97        218.97         8.95 o                         
  -1   2   7         42.81         52.11         4.13 o                         
   0   2   7       1989.62       1882.73        60.50 o                         
   1   2   7       1704.09       1551.78        50.45 o                         
   2   2   7        148.77        154.66         7.54 o                         
   3   2   7        112.49        120.77         6.50 o                         
   4   2   7         17.35         13.43         2.65 o                         
  -4   3   7          7.65          6.53         2.12 o                         
  -3   3   7        102.52        112.42         6.72 o                         
  -2   3   7         66.35         62.05         3.96 o                         
  -1   3   7       3446.10       3551.18       121.92 o                         
   0   3   7        192.44        222.19        10.16 o                         
   1   3   7        902.88        856.50        29.41 o                         
   2   3   7        667.06        675.98        26.50 o                         
   3   3   7          7.71          8.35         1.89 o                         
   4   3   7         12.02         12.16         2.44 o                         
  -4   4   7         23.69         19.86         3.69 o                         
  -3   4   7        117.11        117.51         7.76 o                         
  -2   4   7         86.23         74.96         5.58 o                         
  -1   4   7        689.31        620.92        24.04 o                         
   0   4   7       1417.94       1279.43        42.32 o                         
   1   4   7        327.58        307.65        12.51 o                         
   2   4   7          3.88          9.30         1.71 o                         
   3   4   7          2.43          5.51         1.67 o                         
   4   4   7         32.93         31.56         3.40 o                         
  -4   5   7         59.15         69.02         6.63 o                         
  -3   5   7         87.71        103.75         9.18 o                         
  -2   5   7        487.50        449.21        19.39 o                         
  -1   5   7        354.91        319.40        12.82 o                         
   0   5   7        173.94        112.99         6.00 o                         
   1   5   7       2198.35       1931.12        61.92 o                         
   2   5   7         11.42         13.03         1.93 o                         
   3   5   7          1.27          3.10         1.47 o                         
   4   5   7        148.20        121.50         7.31 o                         
  -4   6   7        254.91        240.65        15.01 o                         
  -3   6   7         55.55         72.96         6.59 o                         
  -2   6   7          9.36         16.61         2.26 o                         
  -1   6   7       3129.81       2995.10        90.46 o                         
   0   6   7       5678.13       5896.59       180.61 o                         
   1   6   7       3169.64       3117.68        97.70 o                         
   2   6   7        374.97        379.74        14.89 o                         
   3   6   7         98.99        110.77         6.23 o                         
   4   6   7         12.76         10.48         2.41 o                         
  -4   7   7        247.00        252.42        15.60 o                         
  -3   7   7         21.92         20.60         3.42 o                         
  -2   7   7        129.33        121.76         7.03 o                         
  -1   7   7        566.79        597.54        20.40 o                         
   0   7   7        672.91        768.52        26.59 o                         
   1   7   7        177.58        148.42         7.32 o                         
   2   7   7         51.28         48.72         3.64 o                         
   3   7   7         64.33         57.33         4.18 o                         
   4   7   7         70.66         63.45         5.09 o                         
  -4   8   7          0.48          2.93         3.01 o                         
  -3   8   7        545.86        618.41        31.64 o                         
  -2   8   7       1367.29       1444.24        53.00 o                         
  -1   8   7        946.05        895.22        28.02 o                         
   0   8   7       1377.75       1289.52        42.47 o                         
   1   8   7        236.61        196.10         8.93 o                         
   2   8   7        115.04        116.52         6.24 o                         
   3   8   7        271.35        279.64        11.95 o                         
   4   8   7        177.82        148.08        10.03 o                         
  -4   9   7        150.75        146.44        10.67 o                         
  -3   9   7       1746.78       2047.38        93.59 o                         
  -2   9   7         19.58         27.43         2.96 o                         
  -1   9   7       2188.79       2080.32        60.48 o                         
   0   9   7         98.75         98.58         4.90 o                         
   1   9   7         58.94         53.24         3.78 o                         
   2   9   7       1941.60       2014.69        64.44 o                         
   3   9   7        167.81        168.17         8.21 o                         
   4   9   7        171.33        162.27        10.17 o                         
  -4  10   7         26.44         27.13         4.31 o                         
  -3  10   7         20.80         30.16         4.17 o                         
  -2  10   7       1219.76       1253.63        43.71 o                         
  -1  10   7        412.42        425.00        14.95 o                         
   0  10   7          4.16          4.56         1.07 o                         
   1  10   7       2460.12       2456.03        77.24 o                         
   2  10   7        337.53        361.74        14.43 o                         
   3  10   7       1112.05       1098.64        43.86 o                         
   4  10   7        322.78        295.97        15.59 o                         
  -4  11   7         42.44         39.27         5.07 o                         
  -3  11   7        541.84        624.30        32.07 o                         
  -2  11   7         41.74         48.93         4.08 o                         
  -1  11   7        153.09        157.43         7.89 o                         
   0  11   7        197.50        181.91         7.78 o                         
   1  11   7        402.47        374.44        14.67 o                         
   2  11   7       1107.37       1166.34        39.03 o                         
   3  11   7       1151.22       1141.37        49.94 o                         
   4  11   7          0.96          2.04         2.54 o                         
  -4  12   7        147.46        160.85        11.44 o                         
  -3  12   7         81.89         92.93         7.68 o                         
  -2  12   7        133.23        138.44         7.48 o                         
  -1  12   7       1946.54       1963.37        64.21 o                         
   0  12   7       1390.01       1225.54        37.47 o                         
   1  12   7        611.39        583.82        19.55 o                         
   2  12   7       1437.65       1568.14        51.12 o                         
   3  12   7        382.54        332.69        19.15 o                         
   4  12   7         25.59         30.44        11.10 o                         
  -4  13   7        126.87        130.73         9.98 o                         
  -3  13   7         43.88         62.75         7.36 o                         
  -2  13   7        607.50        650.43        27.22 o                         
  -1  13   7        858.85        849.53        29.08 o                         
   0  13   7        546.88        503.80        17.20 o                         
   1  13   7       1765.54       1667.07        48.30 o                         
   2  13   7        284.32        286.00        11.20 o                         
   3  13   7        406.31        368.90        29.82 o                         
  -4  14   7          0.34          1.58         3.90 o                         
  -3  14   7        223.13        242.62        31.77 o                         
  -2  14   7       2218.53       2380.70        88.15 o                         
  -1  14   7        624.85        630.19        22.48 o                         
   0  14   7         63.29         68.12         4.11 o                         
   1  14   7        241.66        242.20         9.36 o                         
   2  14   7        179.28        202.11         8.67 o                         
   3  14   7        914.31        821.58        57.99 o                         
  -4  15   7         29.21         21.54         4.35 o                         
  -3  15   7          0.13          0.28         1.90 o                         
  -2  15   7          0.64          2.06         1.04 o                         
  -1  15   7        621.32        624.51        22.26 o                         
   0  15   7        403.58        440.06        16.70 o                         
   1  15   7          0.60          2.09         1.07 o                         
   2  15   7         96.67        106.41         5.42 o                         
   3  15   7        288.70        279.51        22.92 o                         
  -4  16   7        183.04        156.20        11.39 o                         
  -3  16   7         11.61         14.63         3.15 o                         
  -2  16   7        134.68        145.05         8.14 o                         
  -1  16   7        455.75        463.17        17.39 o                         
   0  16   7        564.62        606.90        21.81 o                         
   1  16   7        484.24        469.04        16.32 o                         
   2  16   7        365.00        383.70        13.62 o                         
   3  16   7        284.65        327.65        14.38 o                         
  -4  17   7         42.76         31.96         5.00 o                         
  -3  17   7        120.31        123.93        12.02 o                         
  -2  17   7         74.24         63.69         4.62 o                         
  -1  17   7       1182.50       1227.38        40.45 o                         
   0  17   7       2457.31       2469.26        78.27 o                         
   1  17   7       2845.97       2976.42        93.03 o                         
   2  17   7          7.53          8.29         1.81 o                         
   3  17   7         23.14         24.91         3.33 o                         
  -3  18   7         59.87         58.52         7.52 o                         
  -2  18   7         38.25         36.41         3.01 o                         
  -1  18   7        636.70        671.38        23.78 o                         
   0  18   7        440.12        448.73        17.06 o                         
   1  18   7       1631.04       1758.43        56.33 o                         
   2  18   7         10.36         12.17         2.05 o                         
   3  18   7         20.59         19.29         2.91 o                         
  -3  19   7        153.96        164.08        18.82 o                         
  -2  19   7         32.76         38.22         3.94 o                         
  -1  19   7        588.14        629.99        22.57 o                         
   0  19   7       2671.72       2784.69        88.09 o                         
   1  19   7         87.34         90.05         5.36 o                         
   2  19   7        354.41        375.61        14.97 o                         
   3  19   7        312.00        336.41        17.45 o                         
  -3  20   7         89.01         92.26        10.77 o                         
  -2  20   7        778.10        774.88        36.03 o                         
  -1  20   7          8.32          9.34         1.87 o                         
   0  20   7       1147.66       1194.36        39.70 o                         
   1  20   7       1092.98       1193.61        39.78 o                         
   2  20   7        159.74        163.88         8.09 o                         
   3  20   7        403.05        418.34        20.30 o                         
  -3  21   7        246.44        238.84        25.10 o                         
  -2  21   7         69.64         68.38         4.96 o                         
  -1  21   7         10.57         11.90         2.05 o                         
   0  21   7         32.51         37.30         3.25 o                         
   1  21   7        442.25        482.52        18.16 o                         
   2  21   7       1323.88       1393.10        45.94 o                         
   3  21   7        256.07        250.82        15.67 o                         
  -3  22   7         56.69         60.58         7.49 o                         
  -2  22   7        363.62        352.58        16.18 o                         
  -1  22   7         27.98         33.99         3.18 o                         
   0  22   7        116.43        122.77         6.57 o                         
   1  22   7          6.11          7.34         1.75 o                         
   2  22   7         45.95         56.97         4.27 o                         
  -3  23   7         15.07         12.40         2.91 o                         
  -2  23   7         31.55         29.57         3.28 o                         
  -1  23   7          0.11          0.31         1.26 o                         
   0  23   7        170.95        185.85         8.76 o                         
   1  23   7        255.14        271.07        11.62 o                         
   2  23   7         13.29         14.25         2.49 o                         
  -2  24   7        127.56        131.05         8.84 o                         
  -1  24   7         71.91         77.85         4.98 o                         
   0  24   7        376.69        392.02        15.48 o                         
   1  24   7         35.79         36.34         3.26 o                         
   2  24   7          8.26          8.67         2.24 o                         
  -2  25   7        381.94        411.90        34.22 o                         
  -1  25   7        176.20        173.81         8.42 o                         
   0  25   7        700.34        766.83        27.03 o                         
   1  25   7        621.13        639.67        25.44 o                         
   2  25   7         33.76         30.07         4.22 o                         
  -2  26   7        180.50        183.31        15.07 o                         
  -1  26   7         24.15         23.82         2.84 o                         
   0  26   7         94.64         92.61         5.67 o                         
   1  26   7          1.18         -0.34         1.53 o                         
   2  26   7          5.91          4.76         1.89 o                         
  -2  27   7         17.48         15.01         2.60 o                         
  -1  27   7         25.46         20.68         2.75 o                         
   0  27   7         19.41         21.39         2.78 o                         
   1  27   7          8.29          8.48         2.13 o                         
  -1  28   7         93.92         82.08         5.31 o                         
   0  28   7         45.07         36.27         3.50 o                         
   1  28   7        100.55         91.34         8.45 o                         
  -1  29   7         37.47         25.11         2.85 o                         
   0  29   7          9.03          4.55         1.97 o                         
  -4   0   8         11.07          8.76         2.87 o                         
  -3   0   8        881.31        909.11        65.92 o                         
  -2   0   8       4091.64       4157.93       169.98 o                         
  -1   0   8        242.30        191.64        12.41 o                         
   0   0   8        478.55        395.47        21.56 o                         
   1   0   8        645.35        606.35        30.92 o                         
   2   0   8        478.33        488.67        25.90 o                         
   3   0   8        644.64        656.50        34.04 o                         
   4   0   8        106.16         85.35         8.68 o                         
  -4   1   8          8.78          6.84         2.10 o                         
  -3   1   8         12.03         14.71         2.77 o                         
  -2   1   8        421.11        394.96        15.07 o                         
  -1   1   8       2417.54       2412.48        81.15 o                         
   0   1   8        203.22        196.52         8.91 o                         
   1   1   8          2.76          4.18         1.18 o                         
   2   1   8          4.86          1.89         1.16 o                         
   3   1   8        145.18        163.40         8.06 o                         
   4   1   8        310.28        233.44        11.56 o                         
  -4   2   8        117.34         88.67         8.59 o                         
  -3   2   8        207.30        208.97        10.39 o                         
  -2   2   8        856.02        814.88        26.40 o                         
  -1   2   8        761.23        707.75        28.02 o                         
   0   2   8       1419.49       1442.44        47.19 o                         
   1   2   8         90.77         69.16         4.41 o                         
   2   2   8       1287.96       1361.64        44.88 o                         
   3   2   8        275.99        291.73        13.40 o                         
   4   2   8         26.08         23.90         3.19 o                         
  -4   3   8         14.32         10.98         3.02 o                         
  -3   3   8        245.89        275.66        12.61 o                         
  -2   3   8          5.05          6.78         1.38 o                         
  -1   3   8        428.40        428.64        17.79 o                         
   0   3   8       1109.47        972.04        32.76 o                         
   1   3   8        125.22         98.36         5.53 o                         
   2   3   8        253.83        297.28        12.31 o                         
   3   3   8        136.35        141.87         7.33 o                         
   4   3   8         31.91         30.17         3.35 o                         
  -4   4   8         99.07         98.97         9.10 o                         
  -3   4   8        186.54        193.09         9.78 o                         
  -2   4   8         50.06         45.83         3.60 o                         
  -1   4   8        650.35        582.93        22.92 o                         
   0   4   8         78.90         45.95         3.44 o                         
   1   4   8       2944.59       2808.79        87.14 o                         
   2   4   8       1299.43       1339.32        44.33 o                         
   3   4   8         10.50          9.38         1.98 o                         
   4   4   8         41.82         22.78         3.05 o                         
  -4   5   8         26.29         23.37         3.89 o                         
  -3   5   8         99.50        108.33         7.79 o                         
  -2   5   8        549.34        523.32        19.09 o                         
  -1   5   8         66.84         84.76         5.63 o                         
   0   5   8       3400.11       3352.91       104.12 o                         
   1   5   8        106.41         88.09         5.61 o                         
   2   5   8        204.47        225.25        10.00 o                         
   3   5   8        168.33        182.21         8.72 o                         
   4   5   8        239.15        174.45         9.55 o                         
  -4   6   8        114.37         97.40         8.13 o                         
  -3   6   8          3.43          5.23         2.20 o                         
  -2   6   8         59.88         61.13         4.60 o                         
  -1   6   8        521.16        525.01        19.08 o                         
   0   6   8        132.49        139.54         6.97 o                         
   1   6   8        640.11        572.37        20.77 o                         
   2   6   8         12.60         14.32         2.08 o                         
   3   6   8        194.66        205.39         9.55 o                         
   4   6   8        161.92        123.55         8.68 o                         
  -4   7   8         51.55         55.73         6.01 o                         
  -3   7   8         79.34         92.91         7.71 o                         
  -2   7   8         45.95         52.04         4.20 o                         
  -1   7   8        554.86        520.07        18.77 o                         
   0   7   8       2121.94       2047.55        65.02 o                         
   1   7   8        105.70        103.08         5.72 o                         
   2   7   8        621.26        612.17        22.27 o                         
   3   7   8        249.11        262.39        11.36 o                         
   4   7   8         69.45         48.70         5.19 o                         
  -4   8   8        662.18        685.76        34.79 o                         
  -3   8   8        454.87        553.33        28.49 o                         
  -2   8   8        366.28        376.97        16.00 o                         
  -1   8   8        112.64         96.75         5.30 o                         
   0   8   8         41.24         62.14         4.12 o                         
   1   8   8        834.18        812.17        28.01 o                         
   2   8   8        127.83        135.81         7.03 o                         
   3   8   8        201.50        203.67         9.53 o                         
   4   8   8        364.81        276.69        20.39 o                         
  -4   9   8          2.43          4.69         2.94 o                         
  -3   9   8        367.19        433.23        23.37 o                         
  -2   9   8         78.32         77.26         5.75 o                         
  -1   9   8          5.30         17.69         1.95 o                         
   0   9   8        897.08        846.26        29.07 o                         
   1   9   8        140.37        130.21         6.68 o                         
   2   9   8          0.37          1.66         1.28 o                         
   3   9   8        488.57        480.12        18.37 o                         
   4   9   8         53.19         37.42         4.40 o                         
  -4  10   8        173.11        168.50        11.83 o                         
  -3  10   8        231.07        266.43        16.04 o                         
  -2  10   8        646.10        734.13        27.63 o                         
  -1  10   8         86.17         85.82         4.67 o                         
   0  10   8        256.59        266.01        10.69 o                         
   1  10   8          9.98          9.01         1.65 o                         
   2  10   8        596.10        683.43        24.30 o                         
   3  10   8        577.21        569.57        21.00 o                         
  -4  11   8        138.64        130.59        10.02 o                         
  -3  11   8       1387.34       1536.46        71.27 o                         
  -2  11   8         32.58         33.51         3.36 o                         
  -1  11   8        593.08        557.46        18.52 o                         
   0  11   8         65.42         82.79         4.59 o                         
   1  11   8        172.44        205.17         9.23 o                         
   2  11   8        682.01        724.69        25.52 o                         
   3  11   8         45.58         56.36         5.82 o                         
  -4  12   8          3.37          7.76         3.20 o                         
  -3  12   8        909.21       1071.36        57.01 o                         
  -2  12   8        600.52        678.08        26.07 o                         
  -1  12   8          5.21          7.80         1.48 o                         
   0  12   8         14.87         18.82         2.09 o                         
   1  12   8        478.59        518.89        17.71 o                         
   2  12   8         64.84         80.51         5.11 o                         
   3  12   8        571.89        561.20        21.39 o                         
  -4  13   8        255.52        231.82        14.91 o                         
  -3  13   8        479.96        564.16        29.45 o                         
  -2  13   8          2.41          1.99         1.37 o                         
  -1  13   8         48.46         46.58         3.49 o                         
   0  13   8        459.88        474.89        16.36 o                         
   1  13   8       1743.82       1751.75        50.31 o                         
   2  13   8        963.83       1069.65        33.06 o                         
   3  13   8          8.67          8.49         1.91 o                         
  -4  14   8         60.94         54.98         6.20 o                         
  -3  14   8        130.22        133.84         9.80 o                         
  -2  14   8         79.31         78.30         5.27 o                         
  -1  14   8       1827.00       1816.68        58.30 o                         
   0  14   8        243.91        251.50         9.97 o                         
   1  14   8          2.64          7.28         1.44 o                         
   2  14   8        763.61        841.54        26.95 o                         
   3  14   8          0.12          1.40         1.38 o                         
  -4  15   8          9.67         13.95         3.73 o                         
  -3  15   8         67.68         77.02         6.95 o                         
  -2  15   8       1409.67       1519.88        96.51 o                         
  -1  15   8          0.01          1.37         1.02 o                         
   0  15   8       2356.52       2462.00        71.54 o                         
   1  15   8       2523.78       2578.39        74.28 o                         
   2  15   8         43.67         48.51         3.39 o                         
   3  15   8        182.29        189.01        15.12 o                         
  -4  16   8         71.69         54.21         6.34 o                         
  -3  16   8        158.28        182.15        13.55 o                         
  -2  16   8        250.02        267.51        17.71 o                         
  -1  16   8       1836.93       1982.53        63.20 o                         
   0  16   8        682.50        722.01        25.19 o                         
   1  16   8         16.78         20.76         2.25 o                         
   2  16   8          2.64          6.44         1.58 o                         
   3  16   8          0.82          0.45         1.52 o                         
  -3  17   8          7.85          7.91         2.59 o                         
  -2  17   8        285.19        290.35        22.03 o                         
  -1  17   8       1616.72       1762.34        56.21 o                         
   0  17   8          7.69          8.74         1.69 o                         
   1  17   8        839.85        883.30        27.96 o                         
   2  17   8          4.46          5.61         1.55 o                         
   3  17   8         51.68         50.78         4.41 o                         
  -3  18   8         67.48         68.69         6.48 o                         
  -2  18   8        200.75        211.30        16.05 o                         
  -1  18   8        592.62        624.74        22.27 o                         
   0  18   8        188.39        198.64         9.08 o                         
   1  18   8        476.23        522.04        19.31 o                         
   2  18   8         39.33         48.33         3.81 o                         
   3  18   8        355.72        377.72        17.94 o                         
  -3  19   8        345.27        360.51        43.24 o                         
  -2  19   8        280.89        296.00        22.35 o                         
  -1  19   8       1185.40       1323.77        43.58 o                         
   0  19   8        977.99       1049.09        35.60 o                         
   1  19   8        223.87        257.25        11.08 o                         
   2  19   8        658.63        671.95        23.98 o                         
   3  19   8          4.78          7.26         2.20 o                         
  -3  20   8         10.78         10.17         2.69 o                         
  -2  20   8        118.85        125.26         9.60 o                         
  -1  20   8        922.35       1033.58        34.88 o                         
   0  20   8        560.28        585.72        21.45 o                         
   1  20   8         41.73         52.41         3.94 o                         
   2  20   8          8.28          9.76         2.10 o                         
   3  20   8         46.07         35.28         3.85 o                         
  -3  21   8        189.85        168.25        20.72 o                         
  -2  21   8          1.18          2.60         1.47 o                         
  -1  21   8         37.97         43.59         3.59 o                         
   0  21   8        833.16        897.88        31.15 o                         
   1  21   8          2.49          5.91         1.64 o                         
   2  21   8         11.68         10.40         2.25 o                         
  -3  22   8         62.36         60.26         7.47 o                         
  -2  22   8         94.47        108.81         8.43 o                         
  -1  22   8        190.13        209.43         9.56 o                         
   0  22   8          0.84          3.25         1.52 o                         
   1  22   8        367.54        389.76        15.35 o                         
   2  22   8        442.59        467.86        27.95 o                         
  -3  23   8         42.34         25.63         4.44 o                         
  -2  23   8        335.01        342.52        24.05 o                         
  -1  23   8        416.36        406.18        15.88 o                         
   0  23   8          5.42          8.06         1.83 o                         
   1  23   8        113.09        115.68         6.42 o                         
   2  23   8        317.61        313.43        23.21 o                         
  -2  24   8        195.94        202.68        17.62 o                         
  -1  24   8         87.57         83.73         5.27 o                         
   0  24   8          3.60          3.48         1.58 o                         
   1  24   8        123.42        132.06         7.02 o                         
   2  24   8        102.15         96.74         9.92 o                         
  -2  25   8         35.58         27.69         3.69 o                         
  -1  25   8          0.01          0.51         1.54 o                         
   0  25   8         26.90         25.01         2.92 o                         
   1  25   8        241.58        260.43        11.25 o                         
   2  25   8        133.72        103.58         9.45 o                         
  -2  26   8         15.69         12.01         2.57 o                         
  -1  26   8        193.69        188.80         8.96 o                         
   0  26   8         32.85         31.26         3.26 o                         
   1  26   8        748.14        769.69        53.64 o                         
  -1  27   8        138.67        122.21         8.05 o                         
   0  27   8        448.61        423.66        16.55 o                         
   1  27   8        176.91        175.41        15.25 o                         
  -1  28   8        107.26         74.67         5.11 o                         
   0  28   8         18.46         12.88         2.38 o                         
   0  29   8         56.15         32.04         3.53 o                         
  -4   1   9         28.75         19.18         4.13 o                         
  -3   1   9         83.44         91.83         7.00 o                         
  -2   1   9        341.83        324.97        13.10 o                         
  -1   1   9        350.56        273.85        11.34 o                         
   0   1   9       2377.33       2253.96        71.41 o                         
   1   1   9        718.64        766.72        26.39 o                         
   2   1   9        391.76        395.69        15.49 o                         
   3   1   9         71.37         79.62         5.09 o                         
   4   1   9         77.38         57.51         4.76 o                         
  -4   2   9          0.16          1.31         2.30 o                         
  -3   2   9        563.74        603.55        36.33 o                         
  -2   2   9       1225.03       1122.78        39.16 o                         
  -1   2   9        204.93        171.45         8.95 o                         
   0   2   9        879.15        783.89        27.21 o                         
   1   2   9          5.83         24.67         3.88 o                         
   2   2   9        162.44        162.85         7.91 o                         
   3   2   9       2693.55       3018.65        93.78 o                         
   4   2   9          6.41          6.93         2.32 o                         
  -4   3   9          0.05         -2.30         2.30 o                         
  -3   3   9          0.07         -1.15         1.15 o                         
  -2   3   9        542.57        474.98        18.53 o                         
  -1   3   9       1743.79       1516.15        52.62 o                         
   0   3   9        759.10        686.74        24.24 o                         
   1   3   9         49.03         52.46         3.78 o                         
   2   3   9          8.85          8.42         1.79 o                         
   3   3   9         73.17         79.27         5.07 o                         
   4   3   9        188.97        132.51         7.33 o                         
  -4   4   9         49.99         45.42         5.40 o                         
  -3   4   9        317.11        342.77        17.55 o                         
  -2   4   9         11.26         10.38         1.76 o                         
  -1   4   9        702.65        687.93        26.47 o                         
   0   4   9        432.86        396.02        15.27 o                         
   1   4   9       1009.48       1054.05        35.01 o                         
   2   4   9        284.80        288.81        12.11 o                         
   3   4   9        184.29        189.76         9.02 o                         
   4   4   9         78.05         53.95         4.39 o                         
  -4   5   9         10.73          6.35         2.82 o                         
  -3   5   9        488.39        477.35        27.16 o                         
  -2   5   9        266.38        265.82        16.21 o                         
  -1   5   9         21.61         18.33         2.40 o                         
   0   5   9       1581.43       1381.98        45.26 o                         
   1   5   9       1906.11       2008.11        63.60 o                         
   2   5   9         73.99         77.94         4.94 o                         
   3   5   9        245.01        257.36        11.28 o                         
   4   5   9          0.82          3.23         2.79 o                         
  -4   6   9        593.60        556.54        41.59 o                         
  -3   6   9        504.58        511.01        38.66 o                         
  -2   6   9         79.35         98.94         5.75 o                         
  -1   6   9       1363.18       1401.05        45.91 o                         
   0   6   9         25.29         27.57         2.57 o                         
   1   6   9       1044.55        950.31        32.23 o                         
   2   6   9       1258.08       1314.20        43.67 o                         
   3   6   9         27.93         30.17         3.10 o                         
  -4   7   9         28.53         30.25         4.52 o                         
  -3   7   9         11.44         15.19         3.47 o                         
  -2   7   9         67.97         78.39         5.41 o                         
  -1   7   9        132.72        129.77         6.76 o                         
   0   7   9       1384.31       1266.54        41.04 o                         
   1   7   9       1344.40       1430.44        46.68 o                         
   2   7   9         94.72         91.51         5.44 o                         
   3   7   9         32.87         33.66         3.24 o                         
  -4   8   9         47.74         48.32         6.51 o                         
  -3   8   9         51.66         62.24         6.04 o                         
  -2   8   9       1659.50       1914.36        64.85 o                         
  -1   8   9         31.07         24.03         2.40 o                         
   0   8   9        288.35        308.88        12.37 o                         
   1   8   9          2.17          6.64         1.54 o                         
   2   8   9        381.66        422.57        16.24 o                         
   3   8   9        442.98        461.46        17.75 o                         
  -4   9   9        327.62        313.09        22.12 o                         
  -3   9   9        407.98        468.74        24.68 o                         
  -2   9   9        227.27        243.81        11.54 o                         
  -1   9   9        802.01        726.64        23.18 o                         
   0   9   9         31.74         34.80         2.98 o                         
   1   9   9        257.77        277.48        11.65 o                         
   2   9   9       1256.73       1365.84        44.53 o                         
   3   9   9        453.18        421.58        16.51 o                         
  -4  10   9          7.39         10.36         3.48 o                         
  -3  10   9          9.71         14.11         3.11 o                         
  -2  10   9        369.13        400.62        16.84 o                         
  -1  10   9         91.81        103.42         5.30 o                         
   0  10   9        413.43        420.18        14.13 o                         
   1  10   9         75.44        103.51         5.80 o                         
   2  10   9         64.14         69.15         4.66 o                         
   3  10   9        136.67        125.04         6.78 o                         
  -4  11   9        162.28        138.60        10.90 o                         
  -3  11   9        327.04        371.13        20.83 o                         
  -2  11   9        109.87        120.42         7.16 o                         
  -1  11   9        169.01        179.37         7.70 o                         
   0  11   9        208.32        196.76         7.95 o                         
   1  11   9         93.98         93.15         5.45 o                         
   2  11   9        123.35        137.01         7.16 o                         
   3  11   9        159.52        148.30         8.14 o                         
  -4  12   9        190.87        145.51        13.87 o                         
  -3  12   9         24.03         22.91         4.13 o                         
  -2  12   9        146.85        162.80         8.30 o                         
  -1  12   9        206.51        221.70         9.03 o                         
   0  12   9        258.48        256.74        10.01 o                         
   1  12   9         20.64         22.51         2.54 o                         
   2  12   9         37.11         41.85         3.56 o                         
   3  12   9          6.35          5.25         2.10 o                         
  -4  13   9        103.72         85.29         7.94 o                         
  -3  13   9        525.40        605.78        31.21 o                         
  -2  13   9         56.54         66.88         4.70 o                         
  -1  13   9        286.16        302.66        11.44 o                         
   0  13   9        589.42        638.16        20.94 o                         
   1  13   9        272.80        274.20        10.38 o                         
   2  13   9        342.41        375.08        13.80 o                         
   3  13   9        752.82        725.01        52.69 o                         
  -4  14   9         54.02         41.12         5.59 o                         
  -3  14   9          6.28          5.08         2.38 o                         
  -2  14   9         16.68         16.73         2.42 o                         
  -1  14   9         51.24         62.69         4.23 o                         
   0  14   9         29.66         31.61         2.70 o                         
   1  14   9        499.15        544.54        18.41 o                         
   2  14   9          5.64          5.74         1.56 o                         
   3  14   9         25.07         28.45         2.97 o                         
  -3  15   9          8.60         11.12         3.03 o                         
  -2  15   9        322.80        361.98        15.03 o                         
  -1  15   9         81.87        106.75         5.92 o                         
   0  15   9         32.45         38.32         3.02 o                         
   1  15   9         83.42         85.75         4.66 o                         
   2  15   9         88.17         95.55         5.12 o                         
   3  15   9         42.68         42.78         3.88 o                         
  -3  16   9          1.11          5.52         2.44 o                         
  -2  16   9         52.27         61.39         4.26 o                         
  -1  16   9         74.79         70.48         4.59 o                         
   0  16   9        274.26        298.77        11.46 o                         
   1  16   9        271.41        266.09        10.51 o                         
   2  16   9        293.98        303.94        11.44 o                         
   3  16   9          4.52          3.88         1.77 o                         
  -3  17   9         41.62         42.98         5.14 o                         
  -2  17   9        364.32        395.31        26.44 o                         
  -1  17   9         56.27         73.12         4.69 o                         
   0  17   9         98.14         97.83         5.61 o                         
   1  17   9        193.00        203.71         8.67 o                         
   2  17   9         45.59         44.87         3.35 o                         
   3  17   9         54.53         48.97         6.75 o                         
  -3  18   9         18.76         20.08         3.86 o                         
  -2  18   9         75.09         77.86         5.92 o                         
  -1  18   9        175.44        175.00         8.34 o                         
   0  18   9        506.11        521.03        19.40 o                         
   1  18   9        532.15        579.11        19.47 o                         
   2  18   9          0.48          4.53         1.54 o                         
   3  18   9         73.44         57.62         7.50 o                         
  -3  19   9          0.03         -0.89         1.98 o                         
  -2  19   9         20.54         22.66         2.76 o                         
  -1  19   9        344.85        359.30        14.26 o                         
   0  19   9        661.25        659.50        23.76 o                         
   1  19   9         77.23         84.48         5.23 o                         
   2  19   9         42.17         40.46         3.49 o                         
  -3  20   9        193.98        197.58        13.16 o                         
  -2  20   9        232.66        222.85        16.02 o                         
  -1  20   9        224.85        232.38        10.30 o                         
   0  20   9         16.67         20.18         2.43 o                         
   1  20   9          1.94          5.65         1.71 o                         
   2  20   9         50.77         61.20         4.43 o                         
  -3  21   9          2.31          1.73         2.51 o                         
  -2  21   9        856.27        884.53        69.93 o                         
  -1  21   9       1453.09       1603.10        52.15 o                         
   0  21   9         60.26         60.70         4.25 o                         
   1  21   9        281.52        303.38        12.62 o                         
   2  21   9        717.77        746.61        52.12 o                         
  -3  22   9        459.85        359.29        20.56 o                         
  -2  22   9        151.25        145.25        12.70 o                         
  -1  22   9          0.04          3.29         1.66 o                         
   0  22   9         18.71         23.46         2.70 o                         
   1  22   9        691.53        691.59        24.74 o                         
   2  22   9        142.90        137.67         9.45 o                         
  -2  23   9         65.85         70.50         6.08 o                         
  -1  23   9        512.35        523.74        20.35 o                         
   0  23   9       2358.83       2467.16        92.03 o                         
   1  23   9       1136.47       1227.09        41.15 o                         
   2  23   9          0.56          1.45         1.79 o                         
  -2  24   9         27.81         27.64         3.64 o                         
  -1  24   9         55.13         48.96         3.98 o                         
   0  24   9          3.41          6.26         1.89 o                         
   1  24   9       1134.24       1247.34        49.21 o                         
   2  24   9        434.64        355.16        32.40 o                         
  -2  25   9         70.63         50.27         5.32 o                         
  -1  25   9         75.32         76.95         5.10 o                         
   0  25   9        314.91        321.39        14.65 o                         
   1  25   9        774.84        808.14        37.66 o                         
  -2  26   9         27.23         15.75         4.34 o                         
  -1  26   9          3.43          3.74         1.85 o                         
   0  26   9          1.37          5.19         2.00 o                         
   1  26   9        248.38        217.41        12.55 o                         
  -1  27   9        945.09        815.91        28.35 o                         
   0  27   9         18.87         18.39         2.84 o                         
   1  27   9         29.23         21.21         4.68 o                         
   0  28   9         79.67         63.81         4.71 o                         
  -4   0  10         44.69         26.61         9.35 o                         
  -3   0  10        748.66        927.47        52.56 o                         
  -2   0  10       1126.61       1275.80        97.09 o                         
  -1   0  10        926.25        836.83        40.96 o                         
   0   0  10        436.11        469.14        28.79 o                         
   1   0  10       1057.10       1122.54        53.12 o                         
   2   0  10       1348.18       1388.92        65.05 o                         
   3   0  10        412.44        410.48        28.14 o                         
  -4   1  10         50.05         21.89         3.82 o                         
  -3   1  10          1.34          1.01         1.76 o                         
  -2   1  10        936.75        996.89        70.82 o                         
  -1   1  10       1407.48       1356.39        44.34 o                         
   0   1  10        116.68        120.99         6.36 o                         
   1   1  10         57.92         77.11         4.79 o                         
   2   1  10       1099.93       1182.75        39.81 o                         
   3   1  10        102.63        113.07         6.42 o                         
  -4   2  10        369.96        247.23        44.65 o                         
  -3   2  10        161.43        169.29        13.30 o                         
  -2   2  10        121.55        119.62         9.02 o                         
  -1   2  10         10.26         14.88         1.86 o                         
   0   2  10        561.77        539.63        19.45 o                         
   1   2  10       2120.25       2180.43        69.17 o                         
   2   2  10        270.59        287.09        12.10 o                         
   3   2  10          7.65         10.17         2.15 o                         
  -4   3  10        210.88        166.55        14.75 o                         
  -3   3  10        772.18        876.43        53.03 o                         
  -2   3  10         56.89         58.29         4.81 o                         
  -1   3  10        106.71        111.61         6.73 o                         
   0   3  10        131.77        126.01         6.50 o                         
   1   3  10         66.64         70.11         4.57 o                         
   2   3  10        229.13        244.59        10.72 o                         
   3   3  10         48.55         47.59         3.92 o                         
  -4   4  10        214.54        171.68        15.00 o                         
  -3   4  10          0.34          3.27         2.04 o                         
  -2   4  10        134.12        149.68         9.13 o                         
  -1   4  10       1222.00       1245.72        61.25 o                         
   0   4  10         86.99         76.90         4.74 o                         
   1   4  10       2809.17       3052.47        94.74 o                         
   2   4  10        351.57        377.60        14.98 o                         
   3   4  10          6.85         10.01         2.06 o                         
  -4   5  10         66.99         48.95         7.58 o                         
  -3   5  10          5.66          6.63         1.82 o                         
  -2   5  10         24.40         41.47         3.48 o                         
  -1   5  10        148.27        176.48         9.65 o                         
   0   5  10        663.77        658.30        22.96 o                         
   1   5  10        371.86        410.82        15.90 o                         
   2   5  10         44.17         50.62         3.91 o                         
   3   5  10          0.37          1.69         1.55 o                         
  -4   6  10         81.44         59.83        11.14 o                         
  -3   6  10         27.52         30.97         5.17 o                         
  -2   6  10        857.10        941.27        39.49 o                         
  -1   6  10        241.24        248.74        12.49 o                         
   0   6  10        176.03        176.45         8.60 o                         
   1   6  10        115.79        121.50         6.48 o                         
   2   6  10         68.79         66.96         4.56 o                         
   3   6  10        238.08        230.82        10.49 o                         
  -4   7  10          5.86          2.89         2.50 o                         
  -3   7  10        533.06        543.30        45.43 o                         
  -2   7  10       2337.46       2748.94        81.99 o                         
  -1   7  10        378.77        407.71        21.47 o                         
   0   7  10        522.80        489.39        17.95 o                         
   1   7  10         69.66         83.50         5.10 o                         
   2   7  10       1539.94       1668.11        53.89 o                         
   3   7  10          4.57          5.21         1.84 o                         
  -4   8  10        403.61        324.30        33.35 o                         
  -3   8  10         10.74         10.17         2.74 o                         
  -2   8  10       1221.26       1464.97        50.48 o                         
  -1   8  10         36.01         43.25         3.30 o                         
   0   8  10        116.35        130.75         6.67 o                         
   1   8  10        910.58        942.89        31.96 o                         
   2   8  10          8.17          8.34         1.94 o                         
   3   8  10         67.04         69.43         4.78 o                         
  -4   9  10        317.37        223.25        22.77 o                         
  -3   9  10         64.70         72.08         6.66 o                         
  -2   9  10          1.06          0.94         1.23 o                         
  -1   9  10        217.80        232.76         9.91 o                         
   0   9  10        520.23        530.95        19.17 o                         
   1   9  10         11.00         10.72         1.84 o                         
   2   9  10        152.21        161.25         8.02 o                         
   3   9  10          0.89          3.08         1.74 o                         
  -4  10  10        346.98        257.65        15.88 o                         
  -3  10  10         36.66         44.29         6.55 o                         
  -2  10  10         13.79         19.28         2.45 o                         
  -1  10  10        280.24        283.44        11.24 o                         
   0  10  10        116.62        108.93         5.64 o                         
   1  10  10          8.71         11.75         1.94 o                         
   2  10  10          2.93          4.57         1.55 o                         
   3  10  10        636.96        558.69        25.26 o                         
  -4  11  10          0.20          2.67         2.90 o                         
  -3  11  10          8.43          9.68         3.04 o                         
  -2  11  10       1029.36       1103.45        38.12 o                         
  -1  11  10        457.01        457.18        15.74 o                         
   0  11  10         71.28         65.69         3.90 o                         
   1  11  10         74.21         77.22         4.88 o                         
   2  11  10         74.43         87.58         5.41 o                         
   3  11  10        217.16        208.74        11.84 o                         
  -4  12  10        151.41        107.49         9.96 o                         
  -3  12  10         10.17         14.45         3.41 o                         
  -2  12  10        235.98        262.53        11.75 o                         
  -1  12  10        447.34        490.79        16.63 o                         
   0  12  10        783.52        714.50        22.87 o                         
   1  12  10         97.42         99.82         5.77 o                         
   2  12  10        229.75        239.34        10.62 o                         
   3  12  10        857.41        834.67        52.48 o                         
  -4  13  10          9.86          6.65         4.42 o                         
  -3  13  10          3.99          4.94         2.41 o                         
  -2  13  10        418.58        456.08        18.14 o                         
  -1  13  10        857.33        914.88        28.27 o                         
   0  13  10        517.12        494.73        16.92 o                         
   1  13  10         70.74         70.33         4.35 o                         
   2  13  10         36.61         43.51         3.67 o                         
   3  13  10          0.23          2.55         1.74 o                         
  -3  14  10         15.78         19.63         3.93 o                         
  -2  14  10        230.46        246.80        11.27 o                         
  -1  14  10         11.15         17.41         2.38 o                         
   0  14  10         36.66         41.81         3.19 o                         
   1  14  10        642.86        706.98        22.34 o                         
   2  14  10        645.16        695.45        22.91 o                         
   3  14  10          0.55          0.54         1.55 o                         
  -3  15  10        521.04        527.83        27.94 o                         
  -2  15  10         67.08         65.96         4.74 o                         
  -1  15  10          4.01          4.81         1.48 o                         
   0  15  10       3840.77       4070.13       115.19 o                         
   1  15  10        110.91        112.22         5.55 o                         
   2  15  10       1163.09       1186.02        35.44 o                         
   3  15  10         27.67         20.51         2.81 o                         
  -3  16  10         13.88         16.52         3.57 o                         
  -2  16  10         40.19         40.49         3.68 o                         
  -1  16  10        361.27        380.45        15.53 o                         
   0  16  10         41.86         31.25         2.78 o                         
   1  16  10        301.26        329.45        12.28 o                         
   2  16  10        399.78        399.08        14.11 o                         
   3  16  10         30.42         22.38         2.73 o                         
  -3  17  10         55.80         52.38         5.90 o                         
  -2  17  10        872.72        930.46        33.25 o                         
  -1  17  10       1123.71       1267.64        41.67 o                         
   0  17  10         91.13        114.92         5.85 o                         
   1  17  10          7.42          7.05         1.70 o                         
   2  17  10          2.30          4.17         1.57 o                         
  -3  18  10        104.88         93.05         8.17 o                         
  -2  18  10        453.65        456.69        18.11 o                         
  -1  18  10        147.56        180.92         8.54 o                         
   0  18  10        548.36        612.38        22.14 o                         
   1  18  10         99.55         92.58         5.21 o                         
   2  18  10         25.20         31.81         2.97 o                         
  -3  19  10         24.88         25.69         4.45 o                         
  -2  19  10        162.10        196.22        15.02 o                         
  -1  19  10        900.23       1004.50        33.86 o                         
   0  19  10        800.82        792.27        27.76 o                         
   1  19  10         14.42         17.39         2.38 o                         
   2  19  10          2.43          4.80         1.89 o                         
  -3  20  10         80.92         62.80         6.52 o                         
  -2  20  10          1.61          1.10         1.54 o                         
  -1  20  10         72.29         78.26         4.99 o                         
   0  20  10          9.17          8.27         1.78 o                         
   1  20  10          3.97          4.40         1.65 o                         
   2  20  10        164.70        181.13        14.54 o                         
  -3  21  10          0.04         -0.78         3.06 o                         
  -2  21  10          6.33          7.89         2.03 o                         
  -1  21  10        266.10        283.51        11.93 o                         
   0  21  10        242.97        272.69        13.84 o                         
   1  21  10         57.46         59.94         4.29 o                         
   2  21  10        126.61        107.92         9.15 o                         
  -2  22  10        484.79        440.40        30.43 o                         
  -1  22  10        197.10        200.16         9.22 o                         
   0  22  10        434.99        420.66        18.89 o                         
   1  22  10        237.35        245.08        10.83 o                         
   2  22  10        224.02        184.82        12.98 o                         
  -2  23  10         20.09         20.65         2.74 o                         
  -1  23  10         42.32         42.33         3.81 o                         
   0  23  10        777.86        785.65        35.24 o                         
   1  23  10         31.48         31.30         3.33 o                         
  -2  24  10          1.41          2.74         2.28 o                         
  -1  24  10         32.83         35.32         3.44 o                         
   0  24  10         44.26         56.19         4.60 o                         
   1  24  10          6.73          8.17         2.22 o                         
  -2  25  10          0.03          1.44         2.90 o                         
  -1  25  10          0.16          2.51         1.73 o                         
   0  25  10        136.06        143.40         7.57 o                         
   1  25  10         24.83         22.66         2.95 o                         
  -1  26  10        139.54        110.60         6.37 o                         
   0  26  10         59.99         61.64         4.63 o                         
   0  27  10       1117.87        986.88        44.76 o                         
  -4   1  11         12.30          7.25         3.21 o                         
  -3   1  11          0.39          1.84         1.78 o                         
  -2   1  11        780.47        901.44        32.60 o                         
  -1   1  11        232.07        262.66        11.21 o                         
   0   1  11        521.62        497.94        22.41 o                         
   1   1  11       1745.20       1892.41        60.53 o                         
   2   1  11         19.30         18.81         2.39 o                         
   3   1  11          6.54          7.24         2.10 o                         
  -4   2  11         62.77         37.06         5.41 o                         
  -3   2  11         48.43         64.58         7.51 o                         
  -2   2  11        110.18        123.33         7.59 o                         
  -1   2  11         29.53         37.35         3.22 o                         
   0   2  11       1269.06       1267.62        44.18 o                         
   1   2  11         31.12         39.27         3.31 o                         
   2   2  11         78.19         75.13         4.89 o                         
   3   2  11        144.09        151.27         7.83 o                         
  -4   3  11          0.47         -0.80         1.93 o                         
  -3   3  11         62.15         63.87         7.68 o                         
  -2   3  11        188.39        216.21        10.86 o                         
  -1   3  11        588.80        656.88        27.52 o                         
   0   3  11          6.64          9.15         1.64 o                         
   1   3  11         66.75         76.16         4.84 o                         
   2   3  11         32.07         36.10         3.27 o                         
   3   3  11         34.94         39.18         3.67 o                         
  -4   4  11        153.58         95.82        16.76 o                         
  -3   4  11          7.50          8.97         2.35 o                         
  -2   4  11        255.76        282.62        22.56 o                         
  -1   4  11       2790.21       3055.38       100.39 o                         
   0   4  11       1386.48       1424.01        54.11 o                         
   1   4  11        825.86        835.23        28.83 o                         
   2   4  11        714.82        763.81        26.79 o                         
   3   4  11          2.96          4.52         1.88 o                         
  -4   5  11        193.01        136.19        13.14 o                         
  -3   5  11          7.41          4.20         1.86 o                         
  -2   5  11          8.57          6.46         1.58 o                         
  -1   5  11         28.99         42.48         3.84 o                         
   0   5  11       1217.23       1254.53        58.03 o                         
   1   5  11         44.94         49.61         3.78 o                         
   2   5  11        976.26       1028.57        34.82 o                         
   3   5  11         62.07         66.92         4.81 o                         
  -4   6  11        130.85         89.63        10.33 o                         
  -3   6  11        191.07        214.58        20.16 o                         
  -2   6  11        379.24        434.60        22.07 o                         
  -1   6  11        250.39        309.34        13.71 o                         
   0   6  11        103.70        112.17         6.37 o                         
   1   6  11       2307.39       2409.45        75.68 o                         
   2   6  11        551.36        611.34        22.25 o                         
   3   6  11         39.87         43.57         3.95 o                         
  -4   7  11         56.95         39.18         6.81 o                         
  -3   7  11       1535.27       1559.05       152.32 o                         
  -2   7  11        186.36        210.06        12.59 o                         
  -1   7  11        760.17        859.52        31.37 o                         
   0   7  11        436.55        468.17        17.45 o                         
   1   7  11         15.97         15.85         2.22 o                         
   2   7  11        243.45        259.79        11.30 o                         
   3   7  11        193.47        179.50        11.49 o                         
  -4   8  11         15.32          8.44         4.41 o                         
  -3   8  11          3.00          1.46         1.45 o                         
  -2   8  11          0.11          2.42         1.38 o                         
  -1   8  11        217.41        289.77        11.90 o                         
   0   8  11       1031.51       1081.18        36.11 o                         
   1   8  11         75.51         76.66         4.87 o                         
   2   8  11        180.27        191.66         9.08 o                         
   3   8  11        238.33        244.94        14.82 o                         
  -4   9  11         24.22         11.69         3.86 o                         
  -3   9  11        541.83        508.46        44.57 o                         
  -2   9  11        294.41        319.02        13.51 o                         
  -1   9  11       1150.19       1121.70        33.67 o                         
   0   9  11        193.43        200.12         9.10 o                         
   1   9  11         16.28         20.64         2.42 o                         
   2   9  11         84.94         91.56         5.60 o                         
   3   9  11         49.46         42.82         3.85 o                         
  -4  10  11          9.41         12.71         4.06 o                         
  -3  10  11       1061.04       1009.45        81.42 o                         
  -2  10  11        134.46        148.71         7.82 o                         
  -1  10  11       1075.03       1149.66        36.34 o                         
   0  10  11        373.37        448.37        16.81 o                         
   1  10  11         17.38         16.44         2.23 o                         
   2  10  11         59.29         69.72         4.73 o                         
   3  10  11         41.45         49.31         4.13 o                         
  -4  11  11         28.86         15.25         4.07 o                         
  -3  11  11         15.50         11.40         2.62 o                         
  -2  11  11         32.60         36.55         3.42 o                         
  -1  11  11        225.58        223.00         9.14 o                         
   0  11  11         45.41         49.48         3.48 o                         
   1  11  11        184.80        180.39         8.60 o                         
   2  11  11         89.62         87.31         5.44 o                         
   3  11  11          0.55          2.45         1.84 o                         
  -3  12  11          2.52          4.41         2.56 o                         
  -2  12  11         78.51         94.26         5.89 o                         
  -1  12  11          7.13          8.35         1.57 o                         
   0  12  11         39.48         28.85         2.62 o                         
   1  12  11         21.75         34.91         3.22 o                         
   2  12  11          8.87          9.36         2.00 o                         
   3  12  11          0.55          0.41         1.78 o                         
  -3  13  11         80.44         66.25         6.52 o                         
  -2  13  11         72.94         83.39         5.48 o                         
  -1  13  11          9.82         12.84         1.86 o                         
   0  13  11        465.49        534.82        18.00 o                         
   1  13  11         47.09         39.34         3.19 o                         
   2  13  11        543.98        548.76        20.32 o                         
   3  13  11          0.04          5.13         2.12 o                         
  -3  14  11         53.07         49.34         5.68 o                         
  -2  14  11          0.43          4.18         1.63 o                         
  -1  14  11        540.01        538.46        18.20 o                         
   0  14  11         50.46         56.11         3.79 o                         
   1  14  11        249.83        288.05        10.90 o                         
   2  14  11         55.02         55.66         3.96 o                         
   3  14  11         41.56         36.07         4.85 o                         
  -3  15  11          3.29         19.09         8.92 o                         
  -2  15  11         39.31         44.32         3.90 o                         
  -1  15  11         54.05         40.09         3.44 o                         
   0  15  11         21.83         29.16         2.68 o                         
   1  15  11        134.43        135.33         6.35 o                         
   2  15  11          0.01          3.87         1.53 o                         
  -3  16  11        338.27        318.54        18.53 o                         
  -2  16  11        157.98        178.36         8.98 o                         
  -1  16  11        966.08       1050.57        35.29 o                         
   0  16  11        153.05        153.09         7.07 o                         
   1  16  11        116.56        125.65         6.28 o                         
   2  16  11         11.16         13.58         2.07 o                         
  -3  17  11          7.69          6.79         2.95 o                         
  -2  17  11         34.02         43.57         3.91 o                         
  -1  17  11         22.29         18.36         2.38 o                         
   0  17  11         23.60         30.37         2.76 o                         
   1  17  11          0.23          2.44         1.65 o                         
   2  17  11        244.18        251.01        13.18 o                         
  -3  18  11         19.39         18.32         3.96 o                         
  -2  18  11         91.50         98.80         6.18 o                         
  -1  18  11        104.97         92.48         5.53 o                         
   0  18  11        367.65        375.45        14.86 o                         
   1  18  11        250.13        279.75        11.09 o                         
   2  18  11         50.08         52.77         3.93 o                         
  -3  19  11         31.84         24.43         5.23 o                         
  -2  19  11        117.15        134.47         7.48 o                         
  -1  19  11         13.70         11.15         2.08 o                         
   0  19  11         35.24         31.93         3.20 o                         
   1  19  11         89.08         89.51         5.16 o                         
   2  19  11          2.43          1.69         1.59 o                         
  -2  20  11          6.40          7.54         2.18 o                         
  -1  20  11        210.11        214.59         9.77 o                         
   0  20  11         62.34         74.18         4.84 o                         
   1  20  11        141.47        155.74         7.88 o                         
   2  20  11          0.61          0.34         1.59 o                         
  -2  21  11       1376.02       1411.76        66.29 o                         
  -1  21  11        810.22        941.32        33.41 o                         
   0  21  11         97.40         89.14         5.70 o                         
   1  21  11        184.73        189.52         8.99 o                         
   2  21  11         11.70          6.25         2.10 o                         
  -2  22  11          0.18          1.54         1.75 o                         
  -1  22  11        291.66        307.29        13.44 o                         
   0  22  11        341.62        343.42        19.83 o                         
   1  22  11        651.14        664.50        28.85 o                         
  -2  23  11        142.58        105.26         9.99 o                         
  -1  23  11        100.76        106.02         6.19 o                         
   0  23  11        119.69        129.91         7.06 o                         
   1  23  11          0.04          3.28         1.99 o                         
  -1  24  11          8.87          6.94         2.10 o                         
   0  24  11          0.08          0.09         1.80 o                         
   1  24  11        187.56        157.46         8.01 o                         
  -1  25  11        120.66        105.68         6.83 o                         
   0  25  11         87.92         71.99         5.06 o                         
   0  26  11        108.39         75.11         5.60 o                         
  -4   0  12        149.01         71.65         9.50 o                         
  -3   0  12         60.85         40.00         6.49 o                         
  -2   0  12         11.90         14.26         5.35 o                         
  -1   0  12       6155.03       7140.12       474.73 o                         
   0   0  12      11159.27      14089.48       851.13 o                         
   1   0  12          1.08          1.56         2.72 o                         
   2   0  12         68.49         74.30         6.93 o                         
   3   0  12        479.13        467.46        25.72 o                         
  -4   1  12        105.11         44.32         5.44 o                         
  -3   1  12        111.64         89.98         7.10 o                         
  -2   1  12        183.34        208.17        10.69 o                         
  -1   1  12        212.06        262.16        12.03 o                         
   0   1  12       1053.38       1150.38        38.02 o                         
   1   1  12        365.58        399.24        15.56 o                         
   2   1  12         25.51         30.38         3.02 o                         
   3   1  12        395.65        395.17        15.89 o                         
  -4   2  12          1.60          7.02         3.22 o                         
  -3   2  12         37.19         34.73         4.13 o                         
  -2   2  12       1035.36       1254.59        43.53 o                         
  -1   2  12        627.99        720.01        39.34 o                         
   0   2  12       2141.94       2311.18        76.85 o                         
   1   2  12       1101.33       1192.00        39.40 o                         
   2   2  12         81.33         88.58         5.45 o                         
   3   2  12          9.12          8.36         2.36 o                         
  -4   3  12          9.67          9.26         3.44 o                         
  -3   3  12        455.71        473.14        21.96 o                         
  -2   3  12        139.70        177.43         9.53 o                         
  -1   3  12          0.01          3.72         1.39 o                         
   0   3  12       1650.25       1797.66        56.32 o                         
   1   3  12        240.10        253.64        10.95 o                         
   2   3  12       1573.56       1643.88        52.53 o                         
   3   3  12        119.12        109.01         6.39 o                         
  -4   4  12        143.71         76.50        15.77 o                         
  -3   4  12        340.86        368.79        24.48 o                         
  -2   4  12        354.86        430.59        17.83 o                         
  -1   4  12        432.96        463.21        26.34 o                         
   0   4  12         77.99         95.27         5.78 o                         
   1   4  12        433.45        473.62        17.83 o                         
   2   4  12        286.67        286.98        12.20 o                         
   3   4  12        184.82        190.13         9.19 o                         
  -4   5  12         53.67         25.22        13.37 o                         
  -3   5  12        162.67        160.28        15.47 o                         
  -2   5  12          1.24          5.25         1.62 o                         
  -1   5  12       1364.10       1586.35        54.08 o                         
   0   5  12         70.57         71.92         4.62 o                         
   1   5  12          6.70          7.86         1.72 o                         
   2   5  12         55.23         54.98         4.17 o                         
   3   5  12        117.64        110.15         6.49 o                         
  -4   6  12         54.50         29.78         7.76 o                         
  -3   6  12        209.33        213.43        17.34 o                         
  -2   6  12       2021.83       2347.88       141.90 o                         
  -1   6  12        605.46        656.90        24.95 o                         
   0   6  12        200.77        221.48         9.78 o                         
   1   6  12         32.75         31.81         3.03 o                         
   2   6  12        114.02        119.85         6.64 o                         
   3   6  12         52.12         49.49         4.55 o                         
  -4   7  12          1.59          7.91         4.43 o                         
  -3   7  12        463.40        465.99        48.78 o                         
  -2   7  12         58.72         83.82         6.40 o                         
  -1   7  12         32.78         30.43         3.04 o                         
   0   7  12        479.11        495.29        18.26 o                         
   1   7  12         10.53         11.02         2.11 o                         
   2   7  12        495.87        550.11        20.47 o                         
   3   7  12         90.95         75.41         5.22 o                         
  -4   8  12         32.45         18.05         5.17 o                         
  -3   8  12         20.83         16.50         2.85 o                         
  -2   8  12        534.22        584.41        27.25 o                         
  -1   8  12        139.96        184.25         8.71 o                         
   0   8  12         69.32         60.20         4.17 o                         
   1   8  12       1766.58       1860.37        59.11 o                         
   2   8  12        574.28        601.98        22.01 o                         
   3   8  12        108.48        117.23         8.08 o                         
  -3   9  12          1.72          2.48         1.54 o                         
  -2   9  12         26.63         26.05         2.63 o                         
  -1   9  12         11.08         11.28         1.81 o                         
   0   9  12          3.11          8.78         1.84 o                         
   1   9  12         12.50         16.80         2.29 o                         
   2   9  12         23.66         30.65         3.14 o                         
   3   9  12         38.02         37.25         3.71 o                         
  -3  10  12          2.24          1.73         1.51 o                         
  -2  10  12        113.24        110.62         7.26 o                         
  -1  10  12        616.39        631.49        21.45 o                         
   0  10  12        108.80        104.39         5.88 o                         
   1  10  12         57.22         55.15         4.07 o                         
   2  10  12         22.25         21.69         2.72 o                         
   3  10  12         14.31          9.31         2.37 o                         
  -3  11  12          0.64          2.04         1.50 o                         
  -2  11  12       1184.19       1355.01        45.35 o                         
  -1  11  12        355.40        386.05        13.85 o                         
   0  11  12        464.71        549.80        17.88 o                         
   1  11  12        418.21        408.81        15.91 o                         
   2  11  12         35.58         35.92         3.38 o                         
   3  11  12         88.93         71.80         6.23 o                         
  -3  12  12         10.37          6.10         2.09 o                         
  -2  12  12         31.06         36.77         3.57 o                         
  -1  12  12        583.23        713.90        23.02 o                         
   0  12  12         12.06          4.41         1.44 o                         
   1  12  12        108.96        104.45         6.04 o                         
   2  12  12          0.38          2.77         1.52 o                         
   3  12  12        173.83        124.83        18.35 o                         
  -3  13  12          0.07         -1.45         1.71 o                         
  -2  13  12         80.10         81.45         5.44 o                         
  -1  13  12          0.02          3.67         1.34 o                         
   0  13  12         31.09         39.92         3.16 o                         
   1  13  12       1146.89       1115.45        34.47 o                         
   2  13  12        105.96        101.20         6.08 o                         
  -3  14  12        143.99        152.24        15.00 o                         
  -2  14  12        222.59        257.50        11.65 o                         
  -1  14  12          4.40          3.92         1.36 o                         
   0  14  12          0.61          6.13         1.55 o                         
   1  14  12       1111.04       1125.84        34.02 o                         
   2  14  12         43.00         41.19         3.44 o                         
  -3  15  12        592.94        615.66        38.52 o                         
  -2  15  12          2.70          3.62         1.65 o                         
  -1  15  12        110.29        118.03         5.98 o                         
   0  15  12          0.72         -0.68         0.90 o                         
   1  15  12         52.68         53.39         3.66 o                         
   2  15  12        855.05        849.44        42.63 o                         
  -3  16  12        230.27        252.66        25.09 o                         
  -2  16  12        416.98        483.20        20.63 o                         
  -1  16  12         68.06         67.00         4.58 o                         
   0  16  12         57.30         63.10         4.10 o                         
   1  16  12        333.01        354.18        13.18 o                         
   2  16  12         45.97         42.92         3.48 o                         
  -3  17  12         38.78         29.15         4.80 o                         
  -2  17  12          5.07          7.95         2.22 o                         
  -1  17  12        265.59        283.71        12.40 o                         
   0  17  12         43.59         43.39         3.32 o                         
   1  17  12        326.99        324.68        12.38 o                         
   2  17  12        125.72        118.13         9.20 o                         
  -3  18  12         29.19         18.27         3.80 o                         
  -2  18  12         16.52         27.68         3.34 o                         
  -1  18  12        295.81        333.05        13.51 o                         
   0  18  12        434.73        422.15        15.12 o                         
   1  18  12         21.82         24.48         2.66 o                         
   2  18  12         96.81         84.24         7.02 o                         
  -2  19  12        841.16        856.66        52.92 o                         
  -1  19  12        131.40        126.77         6.82 o                         
   0  19  12        260.79        278.68        12.38 o                         
   1  19  12        196.41        198.19         8.73 o                         
   2  19  12         34.66         23.24         2.84 o                         
  -2  20  12         76.80         81.05         5.87 o                         
  -1  20  12         42.27         47.40         3.91 o                         
   0  20  12        141.31        142.92         7.29 o                         
   1  20  12        117.69        123.34         6.78 o                         
  -2  21  12        252.36        208.88        15.04 o                         
  -1  21  12          1.55          3.89         1.79 o                         
   0  21  12          5.85          5.94         1.98 o                         
   1  21  12         22.82         27.99         3.20 o                         
  -2  22  12         98.10         77.08         5.53 o                         
  -1  22  12        331.85        329.28        13.59 o                         
   0  22  12         91.73        101.18         6.00 o                         
   1  22  12        595.48        600.04        25.76 o                         
  -1  23  12          1.06          4.93         2.03 o                         
   0  23  12        177.04        158.91         8.07 o                         
   1  23  12         16.52         15.64         2.69 o                         
  -1  24  12         79.94         57.42         5.43 o                         
   0  24  12          1.07          2.95         1.95 o                         
  -4   1  13         18.40          6.94         3.26 o                         
  -3   1  13         39.73         30.00         3.73 o                         
  -2   1  13        284.54        325.44        14.65 o                         
  -1   1  13        677.12        754.66        36.16 o                         
   0   1  13        848.49        930.40        31.58 o                         
   1   1  13        191.07        216.96         9.82 o                         
   2   1  13          1.88          4.70         1.63 o                         
   3   1  13         55.13         41.72         4.09 o                         
  -4   2  13         32.24          9.59         5.03 o                         
  -3   2  13         51.91         46.03         4.55 o                         
  -2   2  13        114.05        129.84         7.94 o                         
  -1   2  13       3739.96       4343.82       193.09 o                         
   0   2  13        329.71        359.64        14.28 o                         
   1   2  13         62.87         64.62         4.47 o                         
   2   2  13        288.34        284.68        12.17 o                         
   3   2  13        107.06         88.42         5.77 o                         
  -4   3  13          2.35          0.13         4.58 o                         
  -3   3  13        131.16        100.82         6.94 o                         
  -2   3  13        815.20       1028.23        36.46 o                         
  -1   3  13        310.65        346.28        24.68 o                         
   0   3  13        170.63        196.30         9.06 o                         
   1   3  13         16.19         18.25         2.41 o                         
   2   3  13        231.79        230.15        10.42 o                         
   3   3  13         27.36         28.89         3.49 o                         
  -3   4  13        150.33        133.89         9.72 o                         
  -2   4  13         13.16         11.87         2.48 o                         
  -1   4  13        148.80        161.85         8.68 o                         
   0   4  13        378.83        415.46        16.00 o                         
   1   4  13       1155.15       1246.41        41.32 o                         
   2   4  13          0.05         -0.04         1.55 o                         
   3   4  13          9.41         12.30         2.74 o                         
  -3   5  13        554.89        578.07        38.51 o                         
  -2   5  13        134.02        173.86        10.62 o                         
  -1   5  13         83.88         89.06         5.98 o                         
   0   5  13          2.58          3.90         1.48 o                         
   1   5  13        271.57        298.38        12.42 o                         
   2   5  13         51.36         53.91         4.15 o                         
   3   5  13         21.29         16.39         2.83 o                         
  -3   6  13        702.51        699.07        41.98 o                         
  -2   6  13        896.66       1098.62        74.71 o                         
  -1   6  13         19.43         27.26         3.43 o                         
   0   6  13        232.04        244.87        10.63 o                         
   1   6  13        679.08        702.66        24.88 o                         
   2   6  13          7.09          7.53         1.91 o                         
   3   6  13        478.46        405.02        16.35 o                         
  -3   7  13          1.64          6.28         2.33 o                         
  -2   7  13          9.94         21.04         2.72 o                         
  -1   7  13        155.54        172.17         9.09 o                         
   0   7  13         47.60         60.56         4.27 o                         
   1   7  13        391.05        408.93        15.93 o                         
   2   7  13        973.97        986.25        33.55 o                         
   3   7  13        141.80        112.46         6.72 o                         
  -3   8  13          0.69          2.12         2.44 o                         
  -2   8  13       1129.53       1273.90        77.45 o                         
  -1   8  13        952.65       1091.20        43.17 o                         
   0   8  13        352.54        401.28        15.45 o                         
   1   8  13        123.63        113.96         6.34 o                         
   2   8  13        128.08        125.82         6.95 o                         
   3   8  13         60.50         52.85         8.95 o                         
  -3   9  13        199.11        161.14        21.49 o                         
  -2   9  13        126.79        142.98         7.49 o                         
  -1   9  13        147.14        153.98         7.81 o                         
   0   9  13       1633.79       1791.56        56.81 o                         
   1   9  13        681.97        708.55        24.87 o                         
   2   9  13        101.67         89.78         5.64 o                         
  -3  10  13          1.90          2.62         1.83 o                         
  -2  10  13        117.41        136.76         8.67 o                         
  -1  10  13        293.71        402.17        15.55 o                         
   0  10  13        220.86        230.46        10.19 o                         
   1  10  13        238.97        247.83        12.23 o                         
   2  10  13         83.92         72.54         4.94 o                         
  -3  11  13          0.42         -1.42         3.19 o                         
  -2  11  13          4.30          3.85         1.66 o                         
  -1  11  13        101.14         97.53         5.45 o                         
   0  11  13       1304.34       1361.56        40.54 o                         
   1  11  13        439.29        439.67        16.89 o                         
   2  11  13          0.22          1.00         1.62 o                         
  -3  12  13        156.29        134.19        17.77 o                         
  -2  12  13        116.22        141.09         7.69 o                         
  -1  12  13         85.49         85.11         4.87 o                         
   0  12  13         91.64         94.30         5.25 o                         
   1  12  13        133.14        137.47         7.25 o                         
   2  12  13         48.66         52.34         4.38 o                         
  -3  13  13         71.10         59.44         9.59 o                         
  -2  13  13         55.78         54.50         4.40 o                         
  -1  13  13          0.58          1.77         1.26 o                         
   0  13  13        339.00        340.73        12.77 o                         
   1  13  13         23.85         24.32         2.58 o                         
   2  13  13        294.83        297.71        12.67 o                         
  -3  14  13        116.63        109.14        14.45 o                         
  -2  14  13        139.53        136.95         7.99 o                         
  -1  14  13          1.67          3.81         1.53 o                         
   0  14  13        310.47        295.26        11.47 o                         
   1  14  13        332.69        322.31        12.34 o                         
   2  14  13        107.31         97.71         7.02 o                         
  -3  15  13         88.72         91.96        17.80 o                         
  -2  15  13         34.54         37.54         3.70 o                         
  -1  15  13         24.55         26.61         2.70 o                         
   0  15  13         24.21         24.84         2.64 o                         
   1  15  13          8.13          8.63         1.76 o                         
   2  15  13          0.02          0.78         1.52 o                         
  -3  16  13        185.51        138.30        14.20 o                         
  -2  16  13        182.16        181.80         9.17 o                         
  -1  16  13         75.26         82.00         5.16 o                         
   0  16  13          7.70         14.22         2.14 o                         
   1  16  13          0.19          3.24         1.55 o                         
   2  16  13          2.31          3.92         1.70 o                         
  -2  17  13        310.86        317.43        13.65 o                         
  -1  17  13        192.40        177.66         8.51 o                         
   0  17  13        312.43        311.52        12.05 o                         
   1  17  13         44.44         41.25         3.45 o                         
   2  17  13        385.51        281.53        16.43 o                         
  -2  18  13          5.75          5.39         2.04 o                         
  -1  18  13          1.69          2.34         1.64 o                         
   0  18  13         48.70         55.25         3.94 o                         
   1  18  13        146.33        146.24         7.14 o                         
  -2  19  13        133.65        114.46         6.92 o                         
  -1  19  13        114.05        113.27         6.38 o                         
   0  19  13        316.12        326.53        13.39 o                         
   1  19  13        149.17        133.37         6.74 o                         
  -2  20  13         67.66         58.32         4.72 o                         
  -1  20  13       1002.52       1107.65        38.59 o                         
   0  20  13         79.17         87.47         5.50 o                         
   1  20  13        460.82        428.73        16.77 o                         
  -2  21  13         61.66         45.52         4.34 o                         
  -1  21  13         28.17         28.12         3.26 o                         
   0  21  13        245.08        242.72        11.21 o                         
   1  21  13        162.85        151.83         8.77 o                         
  -1  22  13        101.35         87.95         6.03 o                         
   0  22  13        186.69        181.96         8.94 o                         
  -1  23  13        268.92        176.50        19.79 o                         
   0  23  13        287.50        256.65        11.74 o                         
  -3   0  14          8.76         11.26         6.39 o                         
  -2   0  14         95.31        109.57        13.58 o                         
  -1   0  14        178.69        210.85        19.03 o                         
   0   0  14         22.58         31.41         4.29 o                         
   1   0  14       2737.14       3119.81       137.91 o                         
   2   0  14         95.54         90.58         7.98 o                         
  -3   1  14         26.68         23.65         3.19 o                         
  -2   1  14         82.35         90.97         6.48 o                         
  -1   1  14         11.99         18.32         2.29 o                         
   0   1  14         79.66         94.18         5.88 o                         
   1   1  14       1721.60       1967.98        63.53 o                         
   2   1  14          1.32          1.00         1.24 o                         
  -3   2  14         56.27         47.70         4.66 o                         
  -2   2  14        242.83        273.58        12.95 o                         
  -1   2  14        483.58        533.77        37.46 o                         
   0   2  14         22.65         20.64         2.57 o                         
   1   2  14        587.96        641.55        23.27 o                         
   2   2  14         38.95         39.27         3.55 o                         
  -3   3  14         34.85         27.39         3.66 o                         
  -2   3  14        580.82        714.45        26.97 o                         
  -1   3  14        448.30        477.64        33.32 o                         
   0   3  14        291.10        319.32        13.10 o                         
   1   3  14        234.50        254.00        11.12 o                         
   2   3  14        800.49        756.12        26.78 o                         
  -3   4  14        212.16        179.05        10.47 o                         
  -2   4  14        574.70        713.48        26.80 o                         
  -1   4  14        390.01        401.91        23.34 o                         
   0   4  14         81.09         83.29         5.17 o                         
   1   4  14        576.32        625.44        22.79 o                         
   2   4  14        333.15        327.04        13.48 o                         
  -3   5  14         15.27         14.40         2.99 o                         
  -2   5  14        335.30        396.50        18.94 o                         
  -1   5  14          4.35          4.44         2.02 o                         
   0   5  14         68.92         80.48         5.33 o                         
   1   5  14        127.37        125.70         6.83 o                         
   2   5  14        478.15        490.86        21.02 o                         
  -3   6  14          5.35         11.92         2.74 o                         
  -2   6  14         75.60         79.27         7.61 o                         
  -1   6  14         98.76        124.84         7.41 o                         
   0   6  14         34.24         35.94         3.24 o                         
   1   6  14          4.06          4.81         1.55 o                         
   2   6  14         68.76         70.92         4.94 o                         
  -3   7  14         54.65         53.28         8.34 o                         
  -2   7  14         40.37         36.28         3.46 o                         
  -1   7  14         95.40         96.67         7.28 o                         
   0   7  14        388.37        405.47        15.74 o                         
   1   7  14        309.27        306.73        12.79 o                         
   2   7  14          3.16          3.66         1.89 o                         
  -3   8  14         92.19         78.47        10.56 o                         
  -2   8  14          4.28          3.40         1.51 o                         
  -1   8  14       1015.29       1169.96        37.85 o                         
   0   8  14          7.79          8.42         1.78 o                         
   1   8  14        465.13        489.15        18.33 o                         
   2   8  14         31.54         32.92         3.39 o                         
  -3   9  14        165.20        138.63         9.73 o                         
  -2   9  14          0.04         -1.06         1.08 o                         
  -1   9  14         22.56         33.15         3.33 o                         
   0   9  14         12.61         11.02         2.10 o                         
   1   9  14        296.11        261.98        11.31 o                         
   2   9  14          6.43          5.46         1.95 o                         
  -3  10  14         91.11         68.77        14.21 o                         
  -2  10  14        129.69        125.45         8.58 o                         
  -1  10  14         44.31         66.28         4.72 o                         
   0  10  14         73.88         80.76         4.89 o                         
   1  10  14          2.76         12.46         3.63 o                         
   2  10  14         19.13         19.85         2.81 o                         
  -3  11  14         76.71         70.06        10.73 o                         
  -2  11  14        267.45        288.40        11.65 o                         
  -1  11  14         30.91         31.83         3.26 o                         
   0  11  14       1283.89       1382.40        41.54 o                         
   1  11  14          3.26          2.04         1.36 o                         
   2  11  14        140.50        133.91         8.09 o                         
  -3  12  14         30.49         18.07         3.39 o                         
  -2  12  14          9.25          9.55         2.22 o                         
  -1  12  14       1212.45       1401.51        45.21 o                         
   0  12  14         60.97         61.23         4.09 o                         
   1  12  14         53.58         71.26         4.86 o                         
   2  12  14         84.00         79.17         5.36 o                         
  -3  13  14         12.54          7.26         2.58 o                         
  -2  13  14        166.94        161.83         8.83 o                         
  -1  13  14        567.16        662.19        26.14 o                         
   0  13  14       1167.07       1201.55        36.76 o                         
   1  13  14         52.29         67.47         5.19 o                         
   2  13  14        127.79        103.35         6.25 o                         
  -3  14  14        441.85        288.48        43.04 o                         
  -2  14  14        113.79        115.12         7.31 o                         
  -1  14  14         28.98         33.09         3.03 o                         
   0  14  14         20.54         24.46         2.68 o                         
   1  14  14        279.33        266.74        10.32 o                         
   2  14  14         38.45         36.98         3.41 o                         
  -2  15  14        180.87        180.77         9.51 o                         
  -1  15  14        454.88        514.40        18.76 o                         
   0  15  14        133.85        130.70         6.55 o                         
   1  15  14        586.76        598.81        20.57 o                         
   2  15  14        289.21        191.18        23.47 o                         
  -2  16  14        250.35        250.50        16.54 o                         
  -1  16  14        104.45         90.52         5.21 o                         
   0  16  14         15.84         19.85         2.50 o                         
   1  16  14         17.51         22.74         2.76 o                         
  -2  17  14          3.75          6.86         2.21 o                         
  -1  17  14        186.73        181.24         8.71 o                         
   0  17  14        212.54        224.68         9.50 o                         
   1  17  14        579.31        535.28        18.48 o                         
  -2  18  14         34.29         31.85         3.68 o                         
  -1  18  14        167.03        170.77         8.86 o                         
   0  18  14         11.76         16.60         2.51 o                         
   1  18  14        245.94        230.66        10.56 o                         
  -2  19  14         68.35         44.90         4.62 o                         
  -1  19  14         12.48         22.36         2.93 o                         
   0  19  14        936.84        996.88        44.70 o                         
   1  19  14         52.19         47.61         3.90 o                         
  -1  20  14        117.69         93.28         5.81 o                         
   0  20  14        152.69        156.92         8.01 o                         
  -1  21  14         26.47         23.82         3.34 o                         
   0  21  14          0.27          2.24         2.02 o                         
  -3   1  15         42.01         36.52         3.94 o                         
  -2   1  15         66.25         90.96         8.01 o                         
  -1   1  15         56.38         57.35         4.45 o                         
   0   1  15       1146.06       1250.32        41.39 o                         
   1   1  15        267.67        283.89        12.15 o                         
   2   1  15        124.65        119.92         8.03 o                         
  -3   2  15         31.25         26.22         3.35 o                         
  -2   2  15         27.56         39.71         4.25 o                         
  -1   2  15        534.75        593.55        45.74 o                         
   0   2  15         54.20         68.82         4.69 o                         
   1   2  15        548.74        567.76        21.04 o                         
   2   2  15        133.47        140.01         7.92 o                         
  -3   3  15         16.61         11.33         2.69 o                         
  -2   3  15        206.75        265.16        12.75 o                         
  -1   3  15          3.23          2.72         1.25 o                         
   0   3  15       1673.49       1874.25        59.40 o                         
   1   3  15         49.55         59.54         4.36 o                         
   2   3  15        310.41        332.07        13.85 o                         
  -3   4  15        109.90         84.34         6.35 o                         
  -2   4  15         70.05         80.90         6.13 o                         
  -1   4  15        177.75        186.38         9.64 o                         
   0   4  15         51.87         53.92         4.38 o                         
   1   4  15         73.85         69.86         4.79 o                         
   2   4  15        458.08        463.54        19.40 o                         
  -3   5  15         99.07         56.94         5.14 o                         
  -2   5  15        669.23        804.32        29.69 o                         
  -1   5  15        336.88        376.94        23.13 o                         
   0   5  15        171.03        182.92         9.17 o                         
   1   5  15        148.60        148.01         7.63 o                         
   2   5  15       1005.72       1081.77        38.82 o                         
  -3   6  15        440.16        368.96        31.88 o                         
  -2   6  15        207.27        233.61        15.88 o                         
  -1   6  15         70.13         85.44         5.92 o                         
   0   6  15          9.07          9.22         1.96 o                         
   1   6  15         13.48         17.68         2.67 o                         
   2   6  15       1118.63       1197.11        58.14 o                         
  -3   7  15         18.66         18.66         3.38 o                         
  -2   7  15        199.64        221.44        16.73 o                         
  -1   7  15        189.26        218.82        10.90 o                         
   0   7  15        116.61        123.67         6.66 o                         
   1   7  15         19.05         13.50         2.31 o                         
   2   7  15         53.68         48.96         4.25 o                         
  -3   8  15         46.58         33.86         4.21 o                         
  -2   8  15          0.04          3.38         1.70 o                         
  -1   8  15         31.92         29.38         3.18 o                         
   0   8  15         12.27         15.53         2.32 o                         
   1   8  15        252.17        298.58        13.47 o                         
   2   8  15        116.17        112.17         6.63 o                         
  -3   9  15         51.11         34.10         7.91 o                         
  -2   9  15         15.58         12.41         2.22 o                         
  -1   9  15        413.92        479.92        17.97 o                         
   0   9  15        859.03        949.85        31.98 o                         
   1   9  15         62.84         62.54         4.51 o                         
   2   9  15        397.49        318.27        17.04 o                         
  -3  10  15          1.08          0.31         2.22 o                         
  -2  10  15         53.10         53.98         4.32 o                         
  -1  10  15        415.30        481.16        17.97 o                         
   0  10  15        101.87        102.67         5.69 o                         
   1  10  15        974.08       1086.60        60.09 o                         
   2  10  15         15.00         15.97         2.77 o                         
  -3  11  15         22.10          9.21         2.91 o                         
  -2  11  15          3.36          4.14         1.85 o                         
  -1  11  15        435.00        508.34        18.81 o                         
   0  11  15         25.92         38.90         3.14 o                         
   1  11  15        136.11        128.28         7.92 o                         
   2  11  15         17.80         10.72         2.53 o                         
  -2  12  15         22.28         17.26         2.83 o                         
  -1  12  15         84.16         95.24         5.87 o                         
   0  12  15         18.63         17.63         2.48 o                         
   1  12  15         33.78         34.35         3.40 o                         
  -2  13  15        365.61        315.24        19.55 o                         
  -1  13  15        201.46        233.81        11.10 o                         
   0  13  15         46.50         49.25         3.73 o                         
   1  13  15          2.10          2.56         1.62 o                         
  -2  14  15          1.27          4.36         2.15 o                         
  -1  14  15         20.20         24.54         3.07 o                         
   0  14  15        151.27        155.29         7.36 o                         
   1  14  15         31.80         29.03         3.07 o                         
  -2  15  15          3.57          6.63         2.17 o                         
  -1  15  15          5.84          5.15         1.93 o                         
   0  15  15        179.10        145.41         7.05 o                         
   1  15  15          2.23          4.42         1.74 o                         
  -2  16  15         68.37         51.92         4.57 o                         
  -1  16  15         13.37         17.14         2.62 o                         
   0  16  15         13.19         16.38         2.55 o                         
   1  16  15         10.45          4.54         1.94 o                         
  -2  17  15        498.58        368.96        23.11 o                         
  -1  17  15        176.07        154.81         8.31 o                         
   0  17  15         31.14         36.35         3.40 o                         
   1  17  15         79.96         61.13         4.39 o                         
  -1  18  15        324.67        294.49        18.33 o                         
   0  18  15         33.90         37.78         3.79 o                         
  -1  19  15         30.07         20.03         3.03 o                         
   0  19  15        303.83        239.66        15.29 o                         
  -3   0  16         13.96         10.95         3.70 o                         
  -2   0  16          0.01         -1.37         1.70 o                         
  -1   0  16          2.60          6.15         2.34 o                         
   0   0  16        747.10        773.03        38.65 o                         
   1   0  16         17.01         24.70         4.91 o                         
   2   0  16        175.43        140.44        10.87 o                         
  -3   1  16          0.92          2.60         2.18 o                         
  -2   1  16         33.84         37.24         4.12 o                         
  -1   1  16          0.56          2.50         1.29 o                         
   0   1  16        380.09        425.07        16.40 o                         
   1   1  16         34.99         47.00         3.96 o                         
   2   1  16         97.47         81.22         6.09 o                         
  -3   2  16          8.62          2.46         2.11 o                         
  -2   2  16         53.92         55.02         5.02 o                         
  -1   2  16         12.58         11.16         1.91 o                         
   0   2  16        342.80        354.35        14.23 o                         
   1   2  16        270.67        266.97        11.63 o                         
   2   2  16        140.93        125.89         7.18 o                         
  -3   3  16        180.91        125.70        10.94 o                         
  -2   3  16        382.02        451.45        18.78 o                         
  -1   3  16         28.59         26.63         3.86 o                         
   0   3  16          0.16         -0.95         0.95 o                         
   1   3  16        307.42        295.48        12.54 o                         
   2   3  16          0.58          0.71         1.81 o                         
  -3   4  16        271.72        200.55        14.75 o                         
  -2   4  16        126.01        155.66         9.06 o                         
  -1   4  16        487.14        479.19        36.61 o                         
   0   4  16        185.01        217.85         9.93 o                         
   1   4  16          1.39         -1.43         1.43 o                         
   2   4  16          8.81         15.25         2.85 o                         
  -3   5  16        164.21         98.63         7.24 o                         
  -2   5  16        151.53        168.01         9.47 o                         
  -1   5  16         52.69         56.76         4.77 o                         
   0   5  16          0.58         -0.17         1.33 o                         
   1   5  16         42.77         40.14         3.67 o                         
   2   5  16        146.28        102.36         6.37 o                         
  -3   6  16        258.92        193.78        16.69 o                         
  -2   6  16         33.13         31.00         3.83 o                         
  -1   6  16          1.34          5.03         1.94 o                         
   0   6  16        228.99        241.96        11.10 o                         
   1   6  16        666.22        669.20        24.01 o                         
   2   6  16        178.89        126.33         7.25 o                         
  -2   7  16        132.12        128.94        10.75 o                         
  -1   7  16          0.58          2.80         1.57 o                         
   0   7  16        447.52        454.87        17.23 o                         
   1   7  16         76.04         76.95         5.22 o                         
  -2   8  16         46.72         40.73         3.79 o                         
  -1   8  16         74.26         92.65         6.12 o                         
   0   8  16          1.67          0.90         1.46 o                         
   1   8  16         63.38         73.28         5.09 o                         
  -2   9  16          0.20          4.76         1.89 o                         
  -1   9  16        150.56        156.45         8.01 o                         
   0   9  16         75.30         83.85         5.62 o                         
   1   9  16          2.44          1.89         1.63 o                         
  -2  10  16         49.24         42.93         4.03 o                         
  -1  10  16         99.71        127.10         7.06 o                         
   0  10  16         14.09         18.51         2.57 o                         
   1  10  16        173.54        162.50         9.03 o                         
  -2  11  16         28.92         25.44         3.05 o                         
  -1  11  16         98.47         82.25         5.75 o                         
   0  11  16        581.52        656.13        27.84 o                         
   1  11  16         28.46         20.42         2.91 o                         
  -2  12  16         53.62         37.19         3.88 o                         
  -1  12  16          0.17          4.55         1.79 o                         
   0  12  16         60.79         77.76         4.87 o                         
   1  12  16        967.23        907.92        34.96 o                         
  -2  13  16        121.78         92.75         6.57 o                         
  -1  13  16        329.75        371.04        15.52 o                         
   0  13  16        206.27        202.92         8.85 o                         
   1  13  16          3.68          5.23         1.84 o                         
  -2  14  16          2.10         -0.25         1.64 o                         
  -1  14  16        361.18        424.83        20.96 o                         
   0  14  16        175.72        176.38        10.02 o                         
   1  14  16        204.26        149.40         7.08 o                         
  -1  15  16        460.19        498.73        27.04 o                         
   0  15  16          1.16         -0.21         1.51 o                         
  -1  16  16        149.40        162.08         8.90 o                         
   0  16  16         11.63         14.91         2.40 o                         
  -1  17  16        252.99        196.79        14.02 o                         
   0  17  16        164.00        131.62         8.12 o                         
  -2   1  17         23.96         30.42         5.22 o                         
  -1   1  17        139.75        135.10        19.59 o                         
   0   1  17        282.43        285.07        12.16 o                         
   1   1  17          0.03          3.77         1.81 o                         
  -2   2  17        561.57        649.07        40.45 o                         
  -1   2  17        209.64        182.12        23.84 o                         
   0   2  17         44.19         40.48         3.71 o                         
   1   2  17        484.42        450.47        17.56 o                         
  -2   3  17          0.30          8.47         6.08 o                         
  -1   3  17          0.91          1.59         1.50 o                         
   0   3  17         18.38         19.39         2.70 o                         
   1   3  17         61.25         46.99         4.06 o                         
  -2   4  17         37.44         39.44         4.37 o                         
  -1   4  17        347.36        351.42        30.35 o                         
   0   4  17        424.02        441.14        28.72 o                         
   1   4  17        110.47         88.88         5.70 o                         
  -2   5  17        284.13        316.41        17.02 o                         
  -1   5  17         10.29          7.07         2.18 o                         
   0   5  17        213.03        227.27        15.52 o                         
   1   5  17          1.48         -1.16         1.16 o                         
  -2   6  17         15.58         14.07         2.99 o                         
  -1   6  17        775.43        963.42        79.05 o                         
   0   6  17         21.31         20.39         2.98 o                         
   1   6  17         26.97         27.67         3.57 o                         
  -2   7  17        284.85        277.84        18.41 o                         
  -1   7  17         18.69         19.35         2.84 o                         
   0   7  17        174.69        191.32        13.78 o                         
   1   7  17         14.08         13.76         2.53 o                         
  -2   8  17          8.70          8.84         2.25 o                         
  -1   8  17         68.79         70.38         5.02 o                         
   0   8  17        535.08        591.93        37.63 o                         
   1   8  17        558.96        513.81        26.34 o                         
  -2   9  17         85.27         76.23         9.02 o                         
  -1   9  17        253.63        267.38        12.51 o                         
   0   9  17        459.86        454.18        22.49 o                         
   1   9  17         21.88         16.36         2.71 o                         
  -2  10  17         32.38         19.02         2.97 o                         
  -1  10  17         60.65         48.94         4.21 o                         
   0  10  17        459.78        491.86        22.71 o                         
   1  10  17        683.23        545.17        29.59 o                         
  -2  11  17        258.19        187.29        22.74 o                         
  -1  11  17         62.37         65.21         4.91 o                         
   0  11  17        111.70        118.75         7.83 o                         
  -1  12  17         30.75         20.25         2.95 o                         
   0  12  17        192.87        153.75         8.30 o                         
  -1  13  17          9.63          6.78         2.14 o                         
   0  13  17        219.71        156.29         9.74 o                         
  -1  14  17         19.56          9.68         2.62 o                         
   0  14  17         13.94          8.83         2.15 o                         
  -2   0  18          0.36          8.02         5.24 o                         
  -1   0  18         27.79         24.25         6.59 o                         
   0   0  18        530.09        428.13        27.01 o                         
   1   0  18        469.51        321.97        26.62 o                         
  -2   1  18         48.28         59.90         7.56 o                         
  -1   1  18        124.37        124.28        17.87 o                         
   0   1  18          3.87          7.71         2.08 o                         
   1   1  18        215.59        151.18        10.23 o                         
  -2   2  18        331.61        334.31        21.42 o                         
  -1   2  18        421.10        444.29        59.47 o                         
   0   2  18          8.16          5.92         2.08 o                         
   1   2  18          4.59          0.09         1.51 o                         
  -2   3  18         90.08         92.82        10.47 o                         
  -1   3  18          0.89          6.54         3.97 o                         
   0   3  18         26.28         17.00         2.71 o                         
   1   3  18         18.39         12.74         2.68 o                         
  -2   4  18        251.17        251.99        14.63 o                         
  -1   4  18       1142.38       1152.51       123.87 o                         
   0   4  18        355.50        295.31        22.82 o                         
  -2   5  18         40.12         31.15         4.33 o                         
  -1   5  18         53.94         49.61         6.67 o                         
   0   5  18          0.08          3.74         1.69 o                         
  -1   6  18          4.80          5.44         2.32 o                         
   0   6  18          9.61         10.50         2.31 o                         
  -1   7  18         67.62         68.22         4.99 o                         
   0   7  18        100.42         74.73         5.13 o                         
  -1   8  18        171.31        155.11         9.77 o                         
   0   8  18         25.62         25.48         3.16 o                         
  -1   9  18        101.52         73.40         5.24 o                         
   0   9  18         12.06          4.66         1.87 o                         
  -1  10  18         50.31         41.54         3.98 o                         
   0  10  18        107.19         62.67         6.51 o                         
  -1   1  19         78.38         46.28         5.19 o                         
  -1   2  19          5.23          3.35         2.18 o                         
                                                                                
